# Supplementary material for: Differentially regulated genes in Esr2-mutant rat granulosa cells
Source: Data Brief. 2018 May 31;19:1008–11. doi: 10.1016/j.dib.2018.05.098 (PMC5997925; doi:10.1016/j.dib.2018.05.098)
Supplement: Supplementary file 2 — Supplementary Table 1. Differentially expressed genes in gonadotropin stimulated Δ3 mutant granulosa cells. [file mmc2.xlsx]

## Sheet: Sheet1
				∆3 vs WT
				∆3			WT
Sl	Name	Chromosome	Region	Mean RPKM	±SD	CV	Mean RPKM	±SD	CV	Log₂ fold change	Fold change	P-value	FDR p-value	Bonferroni
1	Ginm1	1	complement(1870388..1885981)	28.4667	1.84917	6.49592	74.2867	14.73	19.8286	-1.24	-2.36	1.11e-10	6.27e-09	3.61e-06
2	Phactr2	1	complement(7355154..7480825)	4.86	1.10036	22.6412	1.11333	0.905226	81.3077	2.21	4.64	2.18e-07	7.02e-06	0.00711
3	Adat2	1	7726529..7742484	4.56667	0.801395	17.5488	1.63667	0.56748	34.6729	1.58	2.98	0.0049	0.05	1
4	Aig1	1	complement(7816838..8038665)	9.15667	2.76811	30.2305	32.2867	6.03822	18.7019	-1.69	-3.22	4.64e-13	3.55e-11	1.51e-08
5	Adgrg6	1	complement(8593075..8751198)	0.793333	0.0493288	6.21792	2.97333	0.168028	5.65116	-1.77	-3.4	8.54e-12	5.8e-10	2.79e-07
6	Tnfaip3	1	complement(14402913..14412807)	5.74333	0.660782	11.5052	27.0033	21.0766	78.0519	-2.05	-4.14	5.49e-09	2.34e-07	0.000179
7	Pde7b	1	complement(15893533..16203909)	17.24	1.30572	7.57377	4.40333	1.91252	43.4335	2.07	4.19	2.33e-15	2.33e-13	7.61e-11
8	Epb41l2	1	complement(20893995..20962526)	19.2467	2.51142	13.0486	42.6733	13.0093	30.4858	-1.02	-2.02	2.73e-08	1.03e-06	0.000891
9	Enpp3	1	21613148..21684480	38.97	13.3221	34.1855	321.107	20.4787	6.37753	-2.95	-7.73	0	0	0
10	Ctgf	1	complement(21851660..21854773)	33.8133	9.30887	27.5302	14.78	2.12361	14.3681	1.33	2.51	5.5e-12	3.83e-10	1.79e-07
11	Stx7	1	complement(22241661..22281788)	20.3667	6.14575	30.1755	48.3033	18.6003	38.5074	-1.13	-2.18	1.8e-07	5.88e-06	0.00586
12	Vnn1	1	complement(22614783..22625204)	16.5933	3.30541	19.9201	113.007	8.94913	7.91912	-2.65	-6.27	0	0	0
13	Vnn3	1	complement(22649081..22661377)	0.63	0.481352	76.4051	13.81	4.27088	30.926	-4.33	-20.05	0	0	0
14	LOC100910446	1	complement(23543426..23556241)	5.55333	5.01742	90.3498	0	0	0	8.95	492.88	0.00253	0.03	1
15	RGD1562660	1	complement(24981823..24982606)	12.7367	3.70748	29.1087	4.01667	2.26992	56.5125	1.67	3.18	0.000677	0.0094	1
16	Cep72	1	31835000..31864628	7.61	1.06785	14.0322	3.48333	0.196299	5.63538	1.29	2.44	2.83e-06	7.42e-05	0.09
17	Adamts16	1	35067490..35198939	1.31667	1.04357	79.2583	0.0666667	0.0650641	97.5961	4.13	17.45	9.34e-08	3.24e-06	0.00305
18	Adcy2	1	37507276..37698390	1.17667	0.25482	21.6561	0.32	0.072111	22.5347	2.01	4.02	7.51e-05	0.00139	1
19	LOC501406	1	complement(38582629..38586563)	4.7	0.940638	20.0136	1.57	0.144222	9.18612	1.72	3.28	2.8e-05	0.00058	0.91
20	AABR07001207.1	1	complement(38814643..38835507)	0.863333	0.291605	33.7766	0.0766667	0.0665833	86.8478	3.33	10.05	0.000169	0.0028	1
21	Akap12	1	40816107..40906581	0.193333	0.164418	85.0439	1.1	0.544426	49.4933	-2.36	-5.14	3.47e-06	8.95e-05	0.11
22	Esr1	1	41192824..41594796	0.57	0.04	7.01754	0.116667	0.0665833	57.0714	2.5	5.66	2.51e-05	0.000528	0.82
23	Syne1	1	complement(41608418..42077535)	0.396667	0.0702377	17.707	1.37333	0.271355	19.7588	-1.66	-3.17	4.33e-15	4.18e-13	1.41e-10
24	Fbxo5	1	complement(42461291..42467586)	2.80333	1.1218	40.0166	1.21667	0.102632	8.43551	1.29	2.45	0.00203	0.02	1
25	Acat2	1	47972399..47992653	38.2867	17.1315	44.7452	110.153	11.95	10.8485	-1.4	-2.64	1.25e-09	6.07e-08	4.08e-05
26	AABR07001634.1	1	complement(54439977..54441579)	4.45667	1.33193	29.8862	0.113333	0.133167	117.5	5.15	35.45	1.32e-10	7.4e-09	4.29e-06
27	Wdr27	1	complement(56808450..56942556)	2.03	0.431393	21.2509	0.803333	0.237978	29.6238	1.52	2.86	0.00038	0.00575	1
28	Lilrb3a	1	63759638..64013289	3.09667	0.991178	32.0079	0.98	0.664304	67.7861	1.75	3.38	2.78e-06	7.3e-05	0.09
29	Lilrb3l	1	64074231..64081438	7.60333	1.98928	26.1633	1.2	0.0984886	8.20738	2.77	6.84	0	0	0
30	Mzf1	1	65522118..65533212	1.27	0.305123	24.0254	0.363333	0.21362	58.7944	1.96	3.89	0.000123	0.00214	1
31	Zfp606	1	complement(66231763..66254989)	1.17667	0.417892	35.5149	0.353333	0.255408	72.2853	1.65	3.14	0.00363	0.04	1
32	Zfp551	1	66898946..66904539	1.32667	0.306649	23.1142	0.12	0.158745	132.288	3.95	15.47	8.06e-10	4.03e-08	2.63e-05
33	Aurkc	1	complement(69958452..69963592)	9.04667	2.06904	22.8708	2.97	0.714353	24.0523	1.73	3.33	4.05e-06	0.000103	0.13
34	Peg3	1	70222964..70237443	1.98333	0.537153	27.0833	0.766667	0.405504	52.8918	1.51	2.85	3.98e-06	0.000101	0.13
35	AABR07002337.1	1	complement(71206130..71223665)	0.373333	0.10504	28.1356	0.0166667	0.0288675	173.205	4.12	17.37	0.00491	0.05	1
36	Zfp444	1	complement(71379559..71400388)	1.80667	0.351331	19.4464	0.893333	0.407226	45.585	1.27	2.41	0.000304	0.00473	1
37	Nlrp9	1	complement(71859390..71909138)	2.23667	0.732757	32.7611	0.75	0.250599	33.4132	1.78	3.43	6.89e-05	0.00129	1
38	Ccdc106	1	complement(72331491..72335855)	2.88667	0.253837	8.79344	1.14	0.268514	23.5539	1.44	2.7	0.00472	0.05	1
39	Brsk1	1	complement(72701610..72727112)	10.3733	0.673003	6.48782	5.14333	1.10392	21.4631	1.13	2.19	8.7e-07	2.53e-05	0.03
40	Tnni3	1	72882806..72886488	117.873	23.5638	19.9908	10.2333	4.13674	40.4242	3.62	12.28	0	0	0
41	Ttyh1	1	complement(73734624..73753128)	27.5067	2.24502	8.16175	2.02	0.598582	29.6328	3.93	15.29	0	0	0
42	Lig1	1	75356220..75394758	50.9	8.16217	16.0357	27.5633	4.97378	18.0449	1.01	2.02	1.2e-08	4.85e-07	0.000391
43	Ehd2	1	complement(77847600..77865870)	10.45	2.0459	19.578	3.93333	1.11791	28.4216	1.48	2.8	4.81e-08	1.75e-06	0.00157
44	Meis3	1	78068931..78079862	5.93333	0.469184	7.90759	1.81667	0.831705	45.7819	1.9	3.73	4.32e-07	1.34e-05	0.01
45	Fkrp	1	complement(78733508..78739107)	1	0.23	23	0.286667	0.219393	76.5325	2.05	4.14	0.000822	0.01	1
46	Hif3a	1	complement(78976318..78997869)	0.583333	0.0737111	12.6362	0.04	0.069282	173.205	3.64	12.44	0.00163	0.02	1
47	Mill1	1	79631668..79657941	3.67	0.0818535	2.23034	1.83667	0.20306	11.0559	1.14	2.2	6.15e-05	0.00116	1
48	Micb	1	79754587..79772092	2.79667	1.00042	35.7717	8.56333	5.74551	67.0943	-1.41	-2.66	0.00486	0.05	1
49	Dmpk	1	79989019..79999364	2.65	0.417612	15.759	1.37	0.52915	38.6241	1.1	2.14	0.00278	0.03	1
50	Six5	1	80000165..80003232	7.32	0.597578	8.16364	2.99667	0.235867	7.87099	1.46	2.75	1.33e-06	3.73e-05	0.04
51	Cd3eap	1	complement(80267725..80271001)	0.773333	0.292632	37.8403	2.10333	0.499433	23.7448	-1.41	-2.66	0.00151	0.02	1
52	Relb	1	complement(80517411..80544825)	3.85333	0.483873	12.5573	1.75667	0.870019	49.5267	1.21	2.31	0.000947	0.01	1
53	PVR	1	complement(80820050..80835701)	5.74333	1.5119	26.3244	15.47	7.10389	45.9204	-1.31	-2.48	9.15e-07	2.65e-05	0.03
54	Zfp94	1	complement(81122790..81152384)	3.05333	0.972128	31.8383	1.69333	0.545008	32.1855	1.02	2.03	0.0011	0.01	1
55	Plaur	1	81328183..81344708	10.23	1.71764	16.7903	89.3367	48.1471	53.894	-2.99	-7.96	0	0	0
56	Cadm4	1	81365138..81370109	0.92	0.401497	43.641	9.15	3.93919	43.0512	-3.1	-8.6	7.47e-13	5.59e-11	2.44e-08
57	NEWGENE_68440	1	81750928..81756627	60.5533	27.1818	44.889	27.2267	9.31979	34.2304	1.21	2.32	5.77e-06	0.000142	0.19
58	Grik5	1	complement(81885521..81946714)	9.20667	1.50014	16.2941	2.05667	0.38175	18.5616	2.32	5	0	0	0
59	Lipe	1	complement(82248046..82266727)	2.19333	0.266333	12.1428	7.85667	2.49007	31.6937	-1.67	-3.18	1.72e-09	8.06e-08	5.61e-05
60	Tgfb1	1	82480195..82497199	9.64	1.71834	17.8251	21.0533	3.30291	15.6883	-1	-2	1.45e-06	4.04e-05	0.05
61	Akt2	1	84411726..84450162	59.3967	7.06106	11.888	147.64	22.0007	14.9016	-1.17	-2.26	3.71e-09	1.62e-07	0.000121
62	Dyrk1b	1	85112247..85120839	6.32667	0.770022	12.171	3.25333	0.643454	19.7783	1.05	2.07	7.58e-05	0.0014	1
63	Nfkbib	1	complement(86941074..86948845)	8.39333	1.85605	22.1134	33.8767	4.49304	13.2629	-1.89	-3.7	0	0	0
64	Ech1	1	87009730..87016005	133.087	25.1871	18.9254	50.4767	10.1929	20.1932	1.52	2.87	0	0	0
65	Actn4	1	complement(87078020..87147333)	85.13	11.1359	13.081	256.68	13.015	5.07052	-1.45	-2.73	1.21e-14	1.11e-12	3.95e-10
66	LOC100361913	1	complement(87190381..87191588)	0.0733333	0.127017	173.205	2.40333	0.846306	35.2138	-4.2	-18.32	5.1e-05	0.000978	1
67	Map4k1	1	87938042..87959569	5.27333	0.221886	4.2077	2.42333	0.517333	21.348	1.28	2.42	2.41e-05	0.000508	0.79
68	Catsperg	1	complement(88131554..88162583)	1.37667	0.466512	33.8871	0.61	0.293087	48.0471	1.37	2.58	0.00359	0.04	1
69	Polr2i	1	88686731..88688258	14.5467	4.32192	29.7108	6.76333	2.93912	43.4567	1.15	2.22	0.000256	0.00405	1
70	Syne4l1	1	88772904..88776999	3.02333	1.00669	33.2975	1.2	0.223383	18.6153	1.51	2.84	0.00433	0.04	1
71	Atp4a	1	89162639..89175811	0.166667	0.119304	71.5821	1.97667	1.93712	97.9993	-3.35	-10.21	2.39e-07	7.66e-06	0.00781
72	Sbsn	1	89202527..89206994	1.72	0.374032	21.7461	9.74667	1.23066	12.6265	-2.35	-5.08	1.11e-16	1.26e-14	3.62e-12
73	Dmkn	1	89215266..89229696	3.23333	2.33076	72.0853	12.9333	2.25019	17.3983	-1.88	-3.68	2.93e-07	9.26e-06	0.00955
74	Hamp	1	complement(89368021..89369960)	2.01	1.32729	66.0344	9.16333	4.07477	44.4682	-2.17	-4.49	0.000256	0.00405	1
75	Fxyd1	1	complement(89484199..89488223)	34.05	15.2734	44.8557	7.71667	4.05612	52.5631	2.19	4.57	5.47e-10	2.83e-08	1.79e-05
76	Scn1b	1	complement(89550738..89560719)	1.30667	0.726108	55.5695	13.1767	4.94228	37.5078	-3.25	-9.48	0	0	0
77	Gramd1a	1	complement(89563976..89590490)	60.3367	2.73708	4.53635	175.72	19.6262	11.169	-1.38	-2.61	7.28e-13	5.46e-11	2.37e-08
78	Gpi	1	complement(90063411..90091287)	126.213	15.262	12.0922	354.51	33.7145	9.51016	-1.36	-2.56	1.56e-13	1.29e-11	5.09e-09
79	Kctd15	1	complement(90506697..90520344)	1.74333	0.0702377	4.02893	0.493333	0.0907377	18.3928	1.93	3.8	2.79e-05	0.000578	0.91
80	AABR07002969.1	1	90820595..90848674	20.0067	2.10239	10.5084	50.1933	6.91452	13.7758	-1.17	-2.24	1.82e-06	4.94e-05	0.06
81	LOC108348128	1	complement(90951771..90957082)	1.12667	0.495008	43.9357	0.12	0.10583	88.1917	3.13	8.75	3.68e-05	0.000736	1
82	Rhpn2	1	91596397..91657395	0.71	0.182483	25.7018	0.233333	0.0351188	15.0509	1.77	3.4	0.00255	0.03	1
83	Dpy19l3	1	complement(92002927..92069160)	2.02667	0.265393	13.095	4.59	0.542494	11.819	-1.06	-2.09	7.48e-08	2.63e-06	0.00244
84	Rn50_1_0959.1	1	94687356..94727737	0.253333	0.100664	39.736	0.0366667	0.0351188	95.7787	2.87	7.31	0.00226	0.03	1
85	Pold1	1	complement(100537900..100554488)	16.6567	2.87961	17.288	8.20333	1.21993	14.8712	1.17	2.25	1.85e-10	1.02e-08	6.03e-06
86	Fcgrt	1	complement(101086877..101095594)	36.0233	6.31305	17.5249	7.63667	0.97823	12.8096	2.39	5.23	0	0	0
87	Ccdc155	1	complement(101180657..101198801)	1.93	0.226495	11.7355	0.42	0.29	69.0476	2.53	5.76	1.63e-05	0.00036	0.53
88	Tead2	1	101213788..101230477	6.25667	1.1115	17.7651	2.98667	1.485	49.7211	1.14	2.21	0.00045	0.00665	1
89	Gys1	1	101427195..101447092	6.17	0.629603	10.2043	17.85	4.34525	24.3431	-1.37	-2.59	2.68e-10	1.44e-08	8.74e-06
90	Ppp1r15a	1	complement(101511901..101514974)	1.26	0.685055	54.3694	4.35333	1.30554	29.9894	-1.68	-3.2	4.72e-06	0.000118	0.15
91	Car11	1	101682172..101687293	7.66667	1.92786	25.146	1.01667	0.12897	12.6856	3.05	8.28	3.18e-13	2.46e-11	1.04e-08
92	Tph1	1	complement(102669868..102699442)	0.786667	0.210317	26.7352	0.0433333	0.0750555	173.205	4.02	16.18	2.26e-06	6.04e-05	0.07
93	Ldha	1	102900286..102909707	15.0333	5.65601	37.6231	49.93	11.8216	23.6764	-1.64	-3.11	5e-15	4.79e-13	1.63e-10
94	E2f8	1	complement(104187100..104202591)	2.47333	0.523482	21.165	1.15333	0.460688	39.944	1.31	2.48	0.00159	0.02	1
95	Htatip2	1	105094411..105109461	4.15667	1.83568	44.1624	11.2233	1.30849	11.6586	-1.35	-2.55	1.02e-05	0.000236	0.33
96	Oca2	1	114679537..114987433	26.39	4.88515	18.5114	6.06667	2.63439	43.4241	2.27	4.82	0	0	0
97	Trpm1	1	124983452..125099573	0.626667	0.243379	38.8371	0.126667	0.141892	112.02	2.3	4.94	0.000256	0.00405	1
98	Aldh1a3	1	complement(127301128..127337882)	0.476667	0.011547	2.42245	1.54333	0.937141	60.7219	-1.54	-2.91	0.00145	0.02	1
99	Igf1r	1	128924966..129206516	14.98	1.31924	8.80669	38.42	6.3268	16.4675	-1.22	-2.33	2.56e-12	1.84e-10	8.36e-08
100	Arrdc4	1	complement(129766100..129780356)	1.46	0.291376	19.9573	0.706667	0.165025	23.3526	1.19	2.28	0.00307	0.03	1
101	Rgma	1	134699299..134742514	0.636667	0.195021	30.6316	0.19	0.149332	78.5957	1.85	3.6	0.00447	0.05	1
102	Slco3a1	1	complement(135790810..136073540)	13.4533	1.26619	9.41171	4.24333	0.589435	13.8908	1.81	3.5	4.44e-16	4.8e-14	1.45e-11
103	Acan	1	140762758..140824441	2.97	0.272213	9.16543	1.48	0.301993	20.405	1.17	2.24	4.37e-05	0.000854	1
104	Mfge8	1	complement(140845465..140860894)	555.643	27.8199	5.0068	1502	333.726	22.2187	-1.28	-2.43	2.51e-10	1.35e-08	8.19e-06
105	Abhd2	1	140998240..141087405	9.21	1.40424	15.2469	26.6067	12.8506	48.2983	-1.37	-2.58	5.15e-07	1.56e-05	0.02
106	Cib1	1	complement(142014958..142020525)	51.3	9.53473	18.5862	175.81	24.2764	13.8083	-1.66	-3.16	0	0	0
107	Hddc3	1	142136452..142138737	4.9	1.54444	31.5192	2.16667	0.627402	28.957	1.24	2.36	0.000413	0.00617	1
108	Blm	1	complement(142246790..142332588)	4.09333	1.12394	27.4577	2.12667	0.209841	9.86714	1.07	2.1	4.51e-05	0.000878	1
109	Zscan2	1	142679345..142695475	6.69333	0.474798	7.0936	3.49333	0.834286	23.8822	1.1	2.14	4.75e-05	0.000917	1
110	Alpk3	1	142883040..142931940	1.44333	0.270247	18.7238	0.23	0.0818535	35.5885	2.7	6.49	1e-11	6.76e-10	3.28e-07
111	Cpeb1	1	complement(143171264..143278485)	4.52	1.91204	42.3018	2.25333	0.607399	26.9556	1.21	2.32	0.00151	0.02	1
112	Whamm	1	143401986..143430356	2.82667	0.531539	18.8044	6.50333	0.992186	15.2566	-1.03	-2.04	6.23e-05	0.00117	1
113	Cemip	1	complement(146069771..146226462)	3.08667	2.10182	68.0934	82.24	23.858	29.0102	-4.65	-25.07	0	0	0
114	Arnt2	1	complement(146399217..146556171)	0.886667	0.522909	58.9746	0.24	0.0754983	31.4576	1.97	3.91	5.38e-05	0.00103	1
115	Fah	1	complement(146713676..146736261)	7.01667	0.898016	12.7983	3.35	0.334215	9.97658	1.22	2.32	0.000414	0.00618	1
116	LOC690082	1	complement(146966527..146968689)	0.396667	0.130128	32.8054	4.30667	3.18645	73.9887	-3.26	-9.6	1.3e-09	6.3e-08	4.24e-05
117	LOC100366231	1	146976975..146989858	13.8833	3.55395	25.5987	81.5067	60.1931	73.8506	-2.38	-5.22	8.83e-13	6.56e-11	2.88e-08
118	LOC100911047	1	147003850..147011657	1.52333	0.369098	24.2296	6.53333	4.23051	64.7527	-2	-3.99	0.00012	0.00209	1
119	Xlr3a	1	complement(147034668..147046809)	0.95	0.400375	42.1447	6.2	5.90765	95.2846	-2.46	-5.49	0.000165	0.00276	1
120	LOC100911002	1	complement(147060792..147077568)	0.286667	0.389401	135.838	5.18	5.09954	98.4467	-3.75	-13.5	7.19e-07	2.14e-05	0.02
121	LOC100911148	1	147080783..147082945	0.363333	0.113725	31.3004	4.75	3.37756	71.1065	-3.53	-11.58	1.28e-11	8.5e-10	4.18e-07
122	Me3	1	153861569..154056654	11.1567	1.72605	15.471	2.49	0.21166	8.50041	2.3	4.92	2.22e-15	2.23e-13	7.24e-11
123	Prcp	1	157701089..157750169	15.11	3.82647	25.3241	33.89	2.97656	8.783	-1.07	-2.09	1.18e-09	5.74e-08	3.83e-05
124	Aamdc	1	complement(162519521..162533893)	3.58333	1.36163	37.9989	0.496667	0.140119	28.2119	2.93	7.64	4.29e-05	0.000843	1
125	Pak1	1	162768156..162883355	6.05667	1.69335	27.9584	1.32333	0.21362	16.1425	2.33	5.01	2.22e-16	2.43e-14	7.24e-12
126	Map6	1	164225934..164292093	0.293333	0.106927	36.4523	1.15667	0.403774	34.9084	-1.82	-3.52	0.000315	0.00487	1
127	Arrb1	1	164502389..164593139	2.26667	0.614356	27.1039	8.71667	2.27566	26.107	-1.82	-3.53	5.78e-11	3.45e-09	1.89e-06
128	Slco2b1	1	complement(164623599..164671577)	0.976667	0.105987	10.852	0.296667	0.259294	87.4024	1.75	3.37	0.000938	0.01	1
129	P4ha3	1	165295847..165330322	5.94667	1.26132	21.2106	1.29	0.550273	42.6568	2.44	5.41	1.17e-10	6.6e-09	3.81e-06
130	Relt	1	complement(165884407..165901923)	1	0.173494	17.3494	4.92333	1.10645	22.4736	-2.17	-4.51	1.09e-10	6.23e-09	3.56e-06
131	LOC102549471	1	167169442..167192801	1.07667	0.317857	29.5224	0.476667	0.218251	45.7868	1.37	2.59	0.00245	0.03	1
132	Stim1	1	167373678..167533420	8.55333	0.444672	5.19882	4.55333	0.646323	14.1945	1.08	2.11	8.41e-07	2.45e-05	0.03
133	Trim68	1	complement(167835647..167849834)	7.29667	0.733576	10.0536	3.80333	1.61506	42.4644	1.06	2.09	0.000132	0.00227	1
134	Dnhd1	1	170471272..170565063	0.743333	0.173877	23.3916	0.396667	0.0568624	14.3351	1.01	2.01	0.000609	0.00864	1
135	Ilk	1	170578889..170585189	84.28	15.558	18.4599	192.093	40.297	20.9778	-1.07	-2.1	6.07e-08	2.18e-06	0.00198
136	Dchs1	1	complement(170594822..170628915)	0.733333	0.0702377	9.57787	0.24	0.05	20.8333	1.8	3.48	1.04e-06	2.99e-05	0.03
137	Syt9	1	171592797..171769780	0.966667	0.447921	46.3367	0.0266667	0.046188	173.205	4.65	25.18	0.00114	0.01	1
138	Tub	1	173607101..173625550	5.85333	0.592143	10.1163	47.22	34.8056	73.7094	-2.86	-7.26	0	0	0
139	Scube2	1	complement(174428699..174495258)	28.6633	5.75622	20.0822	1.11333	0.49085	44.0883	4.74	26.71	0	0	0
140	Ipo7	1	174655939..174696173	12.05	4.86424	40.3671	26.9367	4.38372	16.2742	-1.06	-2.09	3.28e-08	1.23e-06	0.00107
141	Adm	1	175445088..175447259	0.4	0.242693	60.6733	3.66667	1.8862	51.4417	-3.02	-8.11	9.94e-08	3.42e-06	0.00324
142	Nucb2	1	complement(185104656..185143272)	29.1967	7.39658	25.3337	15.2267	0.540494	3.54965	1.05	2.07	6.39e-10	3.28e-08	2.08e-05
143	Gprc5b	1	complement(188688743..188713280)	0.283333	0.0723418	25.5324	1.27	0.387427	30.5061	-2.04	-4.1	9.64e-05	0.00172	1
144	Exnef	1	189549960..189622094	1.8	0.216564	12.0313	0.716667	0.375278	52.3643	1.34	2.52	0.00143	0.02	1
145	Zp2	1	complement(189899892..189911650)	29.4067	8.34844	28.3896	14.5067	0.725695	5.00249	1.16	2.24	1.83e-08	7.18e-07	0.000596
146	Anks4b	1	189940291..189942112	0.95	0.209523	22.0551	3.64	1.20752	33.1736	-1.76	-3.4	2.37e-05	0.0005	0.77
147	Crym	1	complement(189944895..189960073)	109.877	39.0329	35.5243	38.3	7.41233	19.3534	1.62	3.08	0	0	0
148	Eef2k	1	190780236..190842324	2.36667	0.386825	16.3447	1.23333	0.102632	8.32152	1.11	2.16	0.000218	0.00352	1
149	Palb2	1	complement(192064589..192088520)	1.69333	0.440946	26.0401	0.793333	0.122202	15.4036	1.25	2.38	0.00244	0.03	1
150	Nupr1	1	complement(194767474..194769524)	334.56	161.652	48.3178	95.4367	34.01	35.6362	1.89	3.71	3.08e-13	2.39e-11	1e-08
151	Snurf	1	complement(195074330..195096694)	2.33	0.387427	16.6278	0.196667	0.340637	173.205	4.18	18.17	6.79e-07	2.03e-05	0.02
152	Nfatc2ip	1	complement(197785968..197801634)	3.21	0.903161	28.1359	1.58667	0.275741	17.3787	1.11	2.16	0.00228	0.03	1
153	Cd19	1	complement(197815413..197821936)	0.853333	0.215019	25.1976	0.153333	0.0472582	30.8205	2.63	6.19	0.00032	0.00494	1
154	Ypel3	1	198210525..198213816	16.7033	3.23237	19.3517	7.39333	1.59716	21.6028	1.35	2.55	1.86e-06	5.05e-05	0.06
155	Aldoa	1	complement(198228387..198233588)	26.1567	3.31145	12.6601	68.54	17.1804	25.0663	-1.25	-2.39	2.33e-11	1.48e-09	7.6e-07
156	Doc2a	1	198284473..198288113	1.56	0.186815	11.9753	0.113333	0.126623	111.726	3.59	12.06	3.17e-05	0.000645	1
157	Mvp	1	complement(198420806..198450047)	6.68	0.787147	11.7836	16.17	1.41489	8.75006	-1.13	-2.18	6.68e-10	3.4e-08	2.18e-05
158	Prss53	1	complement(199331787..199336451)	3.27333	0.454569	13.887	1.03333	0.0602771	5.83327	1.84	3.57	2.97e-05	0.000608	0.97
159	Vkorc1	1	complement(199337138..199341302)	9.82333	2.09774	21.3547	4.85	0.836481	17.247	1.18	2.26	4.86e-07	1.48e-05	0.02
160	Btbd16	1	201337416..201391252	0.456667	0.221435	48.4894	1.76	0.115326	6.55259	-1.78	-3.44	0.000625	0.00881	1
161	Pstk	1	201950144..201965488	2.69333	0.231805	8.6066	0.746667	0.140119	18.7659	2	4	5.95e-11	3.53e-09	1.94e-06
162	Chst15	1	complement(204245645..204322544)	5.82	1.07921	18.5432	16.6567	6.85583	41.1597	-1.4	-2.63	1.74e-09	8.12e-08	5.66e-05
163	Adam12	1	complement(205956342..206282575)	1.03	0.26	25.2427	2.45333	0.261024	10.6395	-1.17	-2.26	0.0023	0.03	1
164	LOC100302465	1	complement(206324765..206417143)	0.783333	0.0378594	4.83311	0.293333	0.130512	44.4927	1.69	3.23	0.00352	0.04	1
165	Ptpre	1	207887209..207987136	59.1433	4.92242	8.32287	20.9367	0.795005	3.79719	1.64	3.12	0	0	0
166	Bnip3	1	complement(211248098..211265282)	0.98	0.582838	59.4733	6.27	2.53047	40.3584	-2.58	-5.98	6.66e-09	2.8e-07	0.000217
167	Bet1l	1	complement(213602850..213605643)	7.80333	1.55049	19.8696	18.1167	2.23786	12.3525	-1.06	-2.09	1.42e-05	0.000319	0.46
168	Ric8a	1	213606599..213612904	10.0667	2.14898	21.3475	29.37	6.62799	22.5672	-1.43	-2.69	1.19e-12	8.78e-11	3.9e-08
169	Pgghg	1	213737788..213742637	12.88	1.41106	10.9555	6.86	1.24864	18.2017	1.08	2.11	4.82e-07	1.47e-05	0.02
170	Ifitm1	1	213766758..213767815	28.0967	18.4352	65.6136	9.76333	1.23196	12.6183	1.58	3	1.75e-05	0.000383	0.57
171	LOC100911730	1	214009784..214013765	1.56667	0.820813	52.3923	8.16	1.48607	18.2116	-2.32	-5.01	2.31e-13	1.85e-11	7.55e-09
172	Cdhr5	1	complement(214255110..214263581)	0.263333	0.0832666	31.6202	2.40333	0.136504	5.67978	-2.95	-7.74	2.45e-10	1.32e-08	8e-06
173	Sct	1	complement(214264754..214265668)	0.113333	0.126623	111.726	1.59	1.04532	65.7436	-3.24	-9.47	0.00484	0.05	1
174	Deaf1	1	complement(214283790..214317466)	23.35	1.80842	7.74486	12.4267	0.553203	4.45174	1.06	2.09	2.09e-07	6.75e-06	0.0068
175	Cd151	1	214446659..214450666	94.7433	12.3716	13.058	218.053	13.5316	6.20564	-1.08	-2.11	5.49e-10	2.83e-08	1.79e-05
176	Kcnq1	1	216293087..216630339	2.78667	0.735822	26.4051	10.5767	4.27799	40.4475	-1.74	-3.33	1.16e-09	5.67e-08	3.77e-05
177	Osbpl5	1	complement(216866245..216920625)	52.1467	7.08238	13.5817	14.7067	0.581062	3.95101	1.97	3.91	0	0	0
178	Gal	1	complement(218652917..218657925)	12.5933	2.36212	18.7569	50.1267	15.7782	31.4766	-1.85	-3.6	6.77e-15	6.35e-13	2.21e-10
179	Unc93b1	1	219144205..219183963	7.08333	0.446132	6.29833	19.5833	6.97061	35.5946	-1.31	-2.48	5.98e-07	1.8e-05	0.02
180	Aldh3b1	1	complement(219145459..219186860)	2.95	2.26918	76.9215	11.8033	9.22246	78.1344	-1.73	-3.32	0.000663	0.00924	1
181	Clcf1	1	219468675..219472654	1.10667	0.648254	58.5772	5.44667	1.37588	25.2609	-2.22	-4.67	6.71e-09	2.81e-07	0.000219
182	Pc	1	219759183..219859848	7.82	1.03812	13.2752	20.8367	2.87594	13.8023	-1.25	-2.38	1.69e-10	9.38e-09	5.53e-06
183	Ctsf	1	220114228..220119976	27.14	3.06379	11.2888	10.0367	1.26184	12.5723	1.56	2.95	1.42e-13	1.18e-11	4.64e-09
184	Dpp3	1	complement(220166127..220188541)	1.04	0.541479	52.0653	2.87667	1.25926	43.7749	-1.34	-2.53	0.00211	0.02	1
185	LOC108348098	1	220325352..220334615	6.61	2.29619	34.7382	14.43	4.77369	33.0817	-1.04	-2.06	0.000142	0.00242	1
186	B4gat1	1	220416018..220418240	3.58667	1.33927	37.3401	1.79	0.62857	35.1156	1.12	2.18	0.00432	0.04	1
187	LOC108348044	1	220428481..220433129	0.16	0.115326	72.0785	2.64333	0.865236	32.7328	-4.02	-16.18	4.11e-13	3.15e-11	1.34e-08
188	Fosl1	1	220826560..220835066	0.21	0.147986	70.4698	1.41333	1.19872	84.8152	-2.6	-6.06	0.00059	0.0084	1
189	Cfl1	1	220869805..220873337	21.9233	5.44035	24.8154	52.8067	9.60613	18.1911	-1.15	-2.22	3.28e-09	1.46e-07	0.000107
190	Ehbp1l1	1	complement(221062147..221084129)	3.74333	0.128582	3.43496	15.8967	2.98634	18.786	-1.93	-3.82	0	0	0
191	Pola2	1	complement(221273538..221321570)	14.0067	2.321	16.5707	7.07	1.00643	14.2352	1.11	2.15	1.79e-07	5.85e-06	0.00583
192	Tm7sf2	1	complement(221425987..221431713)	9.72667	2.77406	28.5202	21.6933	5.10073	23.5129	-1.01	-2.01	6.77e-05	0.00127	1
193	Arl2	1	complement(221504170..221516110)	8.92667	1.99089	22.3027	4.24667	0.626924	14.7627	1.24	2.36	4.19e-05	0.000826	1
194	Rn60_1_2216.1	1	221508159..221512116	212.79	30.0515	14.1226	24.69	7.11319	28.81	3.24	9.44	0	0	0
195	Prdx5	1	complement(222164462..222167447)	101.493	27.2263	26.8257	258.927	30.564	11.8041	-1.24	-2.36	2.72e-10	1.46e-08	8.86e-06
196	Esrra	1	complement(222168730..222178725)	5.81333	0.888613	15.2858	13.3067	1.29678	9.74533	-1.09	-2.12	4.19e-07	1.3e-05	0.01
197	Macrod1	1	222310920..222451484	15.1133	1.48947	9.85537	7.62667	1.15678	15.1675	1.13	2.19	9.99e-06	0.000232	0.33
198	Slc3a2	1	complement(224906554..224921092)	50.9467	4.53961	8.91051	121.86	16.3342	13.404	-1.12	-2.18	3.5e-09	1.54e-07	0.000114
199	Ahnak	1	225184939..225215015	1.02333	0.555188	54.2529	4.34667	1.17874	27.1183	-1.99	-3.98	1.89e-15	1.91e-13	6.16e-11
200	Asrgl1	1	complement(225309246..225329770)	4.83667	1.49674	30.9457	2.20667	0.47648	21.5928	1.2	2.29	0.000473	0.00694	1
201	Best1	1	complement(226030875..226049929)	7.49333	1.87164	24.9774	1.98667	0.659191	33.1808	2.08	4.22	2.22e-16	2.43e-14	7.24e-12
202	Fth1	1	226030938..226033228	279.54	75.952	27.1703	89.6633	20.8475	23.2509	1.75	3.37	0	0	0
203	Rab3il1	1	226077120..226084830	3.90667	1.14997	29.4361	1.78	0.157162	8.82934	1.28	2.43	0.00298	0.03	1
204	Fads1	1	226234074..226249138	21.2667	2.40718	11.319	48.9967	6.87725	14.0362	-1.07	-2.1	1.37e-09	6.57e-08	4.45e-05
205	Vwce	1	226687258..226710897	1.10333	0.546474	49.5293	0.08	0.0916515	114.564	3.67	12.76	8.03e-05	0.00147	1
206	Zp1	1	complement(226966366..226972746)	2.70667	0.773649	28.5831	1.31333	0.172143	13.1074	1.12	2.18	0.00489	0.05	1
207	Oosp1	1	complement(228032983..228053645)	13.56	4.55557	33.5956	5.2	1.32525	25.4857	1.55	2.92	0.00036	0.00548	1
208	Stx3	1	complement(228149867..228194977)	1.67667	0.543722	32.4287	3.75667	0.836082	22.256	-1.03	-2.04	0.000962	0.01	1
209	Ostf1	1	234749568..234796739	6.12667	1.43827	23.4756	29.2333	8.07543	27.6241	-2.14	-4.42	0	0	0
210	Anxa1	1	complement(237893966..237910012)	27.0267	9.24451	34.2052	69.8433	21.4495	30.7109	-1.28	-2.43	1.31e-09	6.33e-08	4.27e-05
211	Aldh1a1	1	238222521..238264330	79.6033	31.569	39.6578	37.0967	4.8874	13.1748	1.2	2.3	1.37e-09	6.58e-08	4.47e-05
212	Tjp2	1	complement(241945841..242083484)	1.85333	0.447363	24.1383	5.70333	1.24508	21.8308	-1.52	-2.86	7.15e-10	3.61e-08	2.33e-05
213	Tmem252	1	242572533..242577817	0.343333	0.0929157	27.0628	1.37667	0.283608	20.601	-1.9	-3.73	0.000479	0.00701	1
214	Smarca2	1	244615821..244782706	7.20333	1.57297	21.8367	3.55	0.149332	4.20653	1.13	2.18	4.13e-08	1.53e-06	0.00135
215	Vldlr	1	245237736..245269205	19.46	5.74328	29.5133	44.2933	5.8657	13.2429	-1.08	-2.12	7.04e-10	3.57e-08	2.3e-05
216	Asah2	1	complement(250557044..250630677)	4.14	0.576628	13.9282	1.06333	0.106927	10.0558	2.09	4.27	2.66e-15	2.65e-13	8.69e-11
217	Papss2	1	251145253..251230715	18.08	3.19526	17.6729	6.8	2.69906	39.692	1.55	2.93	1.34e-11	8.83e-10	4.36e-07
218	Myof	1	complement(256585410..256734730)	3.61	0.980612	27.1638	13.2	3.26942	24.7683	-1.76	-3.4	0	0	0
219	Rbp4	1	complement(256806472..256813711)	9.28333	3.10809	33.4803	36.14	6.79583	18.8042	-1.85	-3.61	1.1e-14	1.01e-12	3.59e-10
220	Hells	1	257766691..257949183	6.82	3.3123	48.5674	3.06333	0.533791	17.4252	1.22	2.34	4.11e-05	0.000811	1
221	Aldh18a1	1	complement(259057402..259089642)	10.6533	0.681934	6.40113	0.0466667	0.080829	173.205	7.66	202.15	0	0	0
222	Sorbs1	1	complement(259376933..259484569)	1.9	0.500899	26.3631	4.93333	1.5577	31.575	-1.26	-2.39	1.2e-05	0.000274	0.39
223	LOC108348083	1	complement(259641676..259674425)	0.29	0.379868	130.989	11.7633	2.79386	23.7505	-5.24	-37.88	0	0	0
224	Tctn3	1	complement(259682249..259691742)	4.71	0.291033	6.17904	2.52	0.617981	24.523	1.11	2.15	0.00097	0.01	1
225	Pik3ap1	1	complement(260527781..260638915)	0.92	0.563205	61.2179	2.32667	1.3912	59.7936	-1.28	-2.44	0.005	0.05	1
226	Arhgap19	1	complement(261015123..261051498)	21.8	3.61042	16.5615	12.01	1.40897	11.7317	1	2	2.88e-09	1.3e-07	9.41e-05
227	Frat2	1	complement(261089745..261090437)	2.47	0.933756	37.8039	7.72	2.19602	28.4458	-1.5	-2.84	0.000508	0.00739	1
228	Rrp12	1	complement(261106760..261140389)	17.94	1.49081	8.30995	44.4633	4.22513	9.50251	-1.17	-2.26	1e-10	5.74e-09	3.27e-06
229	Pgam1	1	261158261..261165808	69.14	18.166	26.2742	227.397	23.007	10.1175	-1.6	-3.04	0	0	0
230	Ankrd2	1	261281543..261291394	1.02	1.18697	116.37	0.0966667	0.167432	173.205	3.68	12.84	0.00206	0.02	1
231	Avpi1	1	complement(261365590..261371508)	10.9067	2.32896	21.3535	52.1833	7.96216	15.2581	-2.11	-4.31	0	0	0
232	Loxl4	1	complement(261835992..261853495)	0.476667	0.174738	36.6583	1.94	1.87112	96.4496	-1.93	-3.82	0.00105	0.01	1
233	Pyroxd2	1	complement(261961379..261986759)	36.16	5.69677	15.7543	8.28333	2.915	35.1912	2.27	4.81	0	0	0
234	Bloc1s2	1	complement(263913854..263920962)	10.0467	2.84099	28.278	24.5	0.940266	3.83782	-1.18	-2.27	6.35e-07	1.9e-05	0.02
235	LOC681458	1	263968134..264004008	4.36667	1.49373	34.2076	47.3533	11.9656	25.2687	-3.35	-10.18	0	0	0
236	Scd2	1	264059374..264072433	60.3233	16.6199	27.5514	233.583	48.5448	20.7827	-1.84	-3.59	0	0	0
237	Scd	1	complement(264160129..264172729)	2.48	0.616117	24.8434	22.2767	3.37287	15.1408	-3.05	-8.29	0	0	0
238	Pdzd7	1	complement(264776398..264794938)	1.20667	0.232881	19.2995	0.353333	0.0321455	9.09778	1.91	3.76	5.05e-05	0.00097	1
239	As3mt	1	266482858..266514569	28.64	3.26123	11.387	10.25	1.29723	12.6559	1.61	3.04	1.39e-13	1.15e-11	4.52e-09
240	Cnnm2	1	266530477..266649398	1.78	0.376431	21.1478	0.62	0.150997	24.3543	1.65	3.14	0.000111	0.00195	1
241	Sh3pxd2a	1	complement(267046361..267245636)	2.38333	0.61655	25.8692	0.896667	0.143643	16.0197	1.55	2.94	6.12e-06	0.00015	0.2
242	Col17a1	1	complement(267417459..267463705)	0.486667	0.083865	17.2325	2.63333	0.995205	37.7926	-2.32	-5	5.29e-12	3.69e-10	1.73e-07
243	LOC103690044	1	271229036..271243517	1.3	0.432088	33.2375	0.16	0.277128	173.205	2.94	7.69	0.00246	0.03	1
244	Dusp5	1	274245184..274258595	0.336667	0.190351	56.5398	1.46333	1.79929	122.958	-2.04	-4.11	0.00468	0.05	1
245	Pdcd4	1	274625224..274648204	69.21	15.6976	22.6812	21.0633	1.5814	7.50784	1.84	3.58	0	0	0
246	Adra2a	1	274766283..274769081	2.27	0.173494	7.64289	0.396667	0.185831	46.8483	2.62	6.14	3.57e-08	1.33e-06	0.00116
247	Acsl5	1	276240703..276290008	19.2767	5.36371	27.8249	46.1167	5.34831	11.5974	-1.16	-2.23	6.5e-11	3.84e-09	2.12e-06
248	Atrnl1	1	278557792..278815473	3.89667	0.473533	12.1523	16.68	1.24012	7.43478	-1.97	-3.93	0	0	0
249	Prdx3	1	complement(282238773..282251257)	56.7733	17.3596	30.577	161.747	43.1682	26.6888	-1.39	-2.62	7.58e-10	3.81e-08	2.47e-05
250	Grk5	1	282265370..282462605	17.5767	5.93344	33.7575	8.91333	1.61769	18.1491	1.14	2.21	2.91e-05	0.000599	0.95
251	Rhobtb3	2	complement(2627393..2683116)	1.44	0.591523	41.078	0.673333	0.215019	31.9336	1.16	2.23	0.00305	0.03	1
252	Polr3g	2	complement(9537642..9578310)	0.49	0.07	14.2857	1.88333	0.414769	22.0231	-1.77	-3.4	1.18e-05	0.000271	0.39
253	Hapln1	2	18354542..18419071	0.03	0.0264575	88.1917	0.513333	0.41501	80.8461	-4.1	-17.16	1.05e-05	0.000243	0.34
254	Atp6ap1l	2	complement(19781408..19808937)	12.23	4.35721	35.6272	2.11667	1.03375	48.8385	2.58	5.98	3.39e-12	2.4e-10	1.11e-07
255	Serinc5	2	22195600..22310312	45.6567	7.87158	17.2408	9.33	1.21132	12.9831	2.41	5.32	0	0	0
256	Thbs4	2	complement(22343727..22385855)	1.31333	1.43392	109.182	0.143333	0.109697	76.5325	3.31	9.93	1.46e-05	0.000328	0.48
257	Homer1	2	22909569..23009678	3.62333	1.24933	34.4802	9.08667	2.88885	31.7921	-1.23	-2.34	1.06e-05	0.000245	0.35
258	Bhmt	2	complement(23236575..23256158)	0.943333	0.70614	74.8558	5.60667	1.76342	31.4521	-2.45	-5.47	1.22e-08	4.92e-07	0.000398
259	Dmgdh	2	23289374..23370477	0.846667	0.37899	44.7626	0.1	0.034641	34.641	3.22	9.33	1.91e-05	0.000416	0.62
260	Arhgef28	2	complement(25738514..26011429)	26.2967	2.49652	9.49369	5.54667	1.40076	25.2541	2.41	5.3	0	0	0
261	F2r	2	complement(26118760..26135340)	1.14333	0.587991	51.4278	4.6	1.45258	31.5779	-1.94	-3.84	7.75e-09	3.22e-07	0.000253
262	Sv2c	2	complement(26501833..26699333)	0.0966667	0.0321455	33.254	0.51	0.0655744	12.8577	-2.19	-4.55	0.00306	0.03	1
263	Arhgef26	2	27107318..27236672	1.39667	0.352326	25.2262	0.59	0.319531	54.1578	1.31	2.47	0.00246	0.03	1
264	Hmgcr	2	complement(27480226..27500654)	35.9933	11.6288	32.3082	101.483	30.1388	29.6983	-1.36	-2.56	7.11e-10	3.6e-08	2.32e-05
265	Enc1	2	28049217..28061029	10.09	1.40801	13.9545	29.9567	2.29378	7.657	-1.39	-2.63	2.68e-13	2.12e-11	8.73e-09
266	Tmem171	2	complement(28791875..28801223)	0.0333333	0.057735	173.205	0.896667	0.878085	97.9277	-4.05	-16.61	0.00144	0.02	1
267	AABR07007798.1	2	complement(28834124..28839602)	6.66333	1.23541	18.5404	0.81	0.223383	27.5782	3.24	9.42	2.13e-09	9.85e-08	6.95e-05
268	AABR07007799.1	2	complement(28836635..28843039)	6.80333	1.03467	15.2082	0.713333	0.918713	128.792	3.73	13.23	5.14e-08	1.85e-06	0.00168
269	Mccc2	2	complement(30175018..30246010)	36.54	5.87574	16.0803	15.0967	1.56797	10.3862	1.41	2.65	4e-15	3.88e-13	1.3e-10
270	Cenph	2	complement(30766590..30780121)	14.0367	5.87575	41.86	7.19667	1.5595	21.6697	1.06	2.09	0.000171	0.00284	1
271	Fam159b	2	complement(34946797..34963207)	4.03	1.39775	34.6836	0.303333	0.525389	173.205	4.25	18.97	0.000135	0.00231	1
272	Ankrd55	2	44096061..44196605	1.52	0.440341	28.9698	0.13	0.115326	88.712	3.39	10.47	7.04e-08	2.5e-06	0.0023
273	RGD1561161	2	45168439..45241179	0.873333	0.378197	43.3051	0.11	0.0264575	24.0523	3.05	8.26	3.6e-10	1.91e-08	1.17e-05
274	Itga2	2	complement(47000323..47096961)	8.61667	2.03316	23.5956	2.84333	1.06782	37.5551	1.7	3.25	2.95e-12	2.1e-10	9.61e-08
275	Itga1	2	complement(47127219..47281421)	5.38	2.53083	47.0414	24.7467	8.24603	33.3218	-2.11	-4.3	0	0	0
276	RGD1306227	2	52333396..52355042	5.17667	0.795885	15.3745	1.92333	0.941931	48.9739	1.5	2.84	6.61e-06	0.000161	0.22
277	Hmgcs1	2	52431601..52445055	25.1467	14.4223	57.3526	98.9767	24.3817	24.6337	-1.87	-3.65	5.22e-12	3.65e-10	1.7e-07
278	Ghr	2	complement(53150370..53413638)	3.64	0.876185	24.071	1.88333	0.321299	17.0601	1.03	2.04	0.000363	0.00553	1
279	C7	2	complement(54709138..54777729)	4.83	2.49538	51.6641	1.69667	0.512868	30.228	1.56	2.95	1.64e-05	0.000361	0.53
280	Osmr	2	complement(56110777..56151531)	1.83667	0.624286	33.9902	14.3467	7.2263	50.3692	-2.87	-7.29	0	0	0
281	Prlr	2	60131776..60325692	12.4567	7.85512	63.0596	42.4233	7.72224	18.2028	-1.65	-3.14	2.74e-09	1.25e-07	8.94e-05
282	Amacr	2	60949256..60961326	3.42333	0.70614	20.6273	1.65333	0.74272	44.9226	1.28	2.42	0.00395	0.04	1
283	Mtmr12	2	62236577..62303919	4.68333	0.181475	3.87492	10.8	1.67592	15.5178	-1.05	-2.07	2.73e-06	7.17e-05	0.09
284	Egf	2	68820615..68895920	0.656667	0.169214	25.7686	0.2	0.141774	70.8872	1.83	3.56	0.00244	0.03	1
285	Basp1	2	complement(77586424..77632628)	1.70333	0.716682	42.0753	10.7633	2.47623	23.0062	-2.55	-5.87	1.46e-12	1.06e-10	4.76e-08
286	LOC103689968	2	78103387..78276927	0.926667	0.18037	19.4644	2.73667	0.557165	20.3593	-1.4	-2.64	7.94e-07	2.34e-05	0.03
287	Fbxl7	2	complement(79067915..79078258)	0.4	0.290517	72.6292	0.02	0.034641	173.205	3.93	15.27	0.000953	0.01	1
288	Ankh	2	80131563..80256954	2.81667	1.03982	36.9168	9.39	2.91326	31.0252	-1.65	-3.13	3.96e-08	1.47e-06	0.00129
289	Sema5a	2	85377318..85808970	14.7133	4.80859	32.6819	6.12	1.32865	21.7099	1.38	2.6	2.73e-13	2.16e-11	8.9e-09
290	LOC100909688	2	complement(86470143..86475096)	7.03	1.77434	25.2396	2.62667	0.686246	26.1261	1.47	2.78	8.11e-06	0.000194	0.26
291	Car3	2	complement(88126667..88135410)	0.77	0.673573	87.477	0.0266667	0.046188	173.205	4.4	21.14	0.00297	0.03	1
292	tGap1	2	92549479..92625948	0.253333	0.0472582	18.6545	0.0266667	0.0251661	94.3729	3.02	8.1	0.00261	0.03	1
293	Fabp4	2	93792601..93797305	15.3233	8.45899	55.2033	6.02333	0.434089	7.20679	1.39	2.62	0.000654	0.00916	1
294	Zfp704	2	94377072..94551529	5.14	1.49362	29.0588	2.08	0.496689	23.8793	1.43	2.69	3.88e-05	0.000769	1
295	Pkia	2	complement(96595088..96668222)	2.26667	0.673078	29.6946	0.776667	0.161967	20.8541	1.65	3.15	0.000205	0.00335	1
296	Cp	2	104744461..104799853	7.90667	4.02406	50.8945	2.05333	0.414045	20.1645	2	3.99	8.71e-12	5.91e-10	2.84e-07
297	Nceh1	2	112868707..112934953	1.02333	0.37018	36.174	2.49667	1.05154	42.1177	-1.16	-2.24	0.000974	0.01	1
298	Tnfsf10	2	113007549..113026899	0.583333	0.37072	63.552	0.123333	0.0321455	26.0639	2.3	4.92	0.000999	0.01	1
299	Arse	2	122877286..122884360	20.69	0.458258	2.21487	11.1333	2.06568	18.554	1.04	2.05	2.57e-06	6.8e-05	0.08
300	Anxa5	2	complement(123162461..123193130)	178.78	23.8837	13.3592	914.43	25.6928	2.8097	-2.22	-4.66	0	0	0
301	Adad1	2	123790915..123848179	0.983333	0.457639	46.5395	0.276667	0.115902	41.8924	2.01	4.02	0.0031	0.03	1
302	Hspa4l	2	127625683..127677503	0.966667	0.545008	56.3801	2.60667	0.976542	37.4632	-1.35	-2.54	0.00039	0.00587	1
303	Pcdh18	2	complement(138819960..138833933)	1.00667	0.283608	28.173	0.253333	0.12741	50.2935	2.02	4.07	1.41e-05	0.000318	0.46
304	Mgarp	2	complement(140444965..140453107)	1.32667	1.17121	88.2822	5.55667	1.28858	23.1898	-1.92	-3.79	0.000218	0.00352	1
305	Setd7	2	complement(140576188..140618405)	2.97667	0.988804	33.2185	6.95667	2.28843	32.8956	-1.11	-2.16	0.000242	0.00386	1
306	Mgst2	2	140708397..140727281	1314.61	295.775	22.499	616.057	35.4473	5.75391	1.21	2.31	3.25e-11	2.03e-09	1.06e-06
307	Foxo1	2	141451234..141527016	6.35667	3.00282	47.2389	3.29667	1.36456	41.3922	1.05	2.07	0.00104	0.01	1
308	Nhlrc3	2	complement(142674345..142686577)	4.12333	0.510131	12.3718	9.59333	1.72981	18.0313	-1.07	-2.1	1.94e-05	0.000421	0.63
309	Ccna1	2	complement(144458153..144467912)	0.666667	0.323161	48.4742	0.08	0.138564	173.205	3.63	12.36	0.00196	0.02	1
310	Spg20	2	144522072..144548917	9.27667	2.04415	22.0354	4.30667	0.194251	4.51047	1.23	2.34	2.94e-09	1.32e-07	9.58e-05
311	Dclk1	2	144646308..144936927	0.443333	0.151767	34.2332	1.06333	0.308923	29.0523	-1.18	-2.27	0.000405	0.00606	1
312	Med12l	2	149213134..149532292	3.45	0.843267	24.4425	1.13333	0.305014	26.913	1.76	3.38	4.33e-15	4.18e-13	1.41e-10
313	Rap2b	2	151685251..151685802	2.16	0.72808	33.7074	0.336667	0.407717	121.104	3.08	8.44	0.00261	0.03	1
314	Slc33a1	2	complement(154520087..154542919)	4.50667	0.922298	20.4652	11.2867	0.67656	5.99433	-1.2	-2.3	1.05e-09	5.19e-08	3.44e-05
315	AABR07011013.1	2	complement(156622959..156683778)	8.31333	0.35019	4.21239	1.08333	1.22737	113.296	2.93	7.62	1.85e-07	6.04e-06	0.00605
316	Tiparp	2	157316266..157341469	1.01	0.420357	41.6195	3.69	1.4701	39.8402	-1.72	-3.29	7.99e-05	0.00147	1
317	Veph1	2	complement(157869392..158156444)	1.54333	0.390683	25.3142	0.493333	0.085049	17.2397	1.75	3.37	3.78e-05	0.000753	1
318	Rarres1	2	complement(164650722..164684985)	1.79667	0.587736	32.7126	0.49	0.413884	84.4661	1.99	3.97	0.00262	0.03	1
319	Rabif	2	165805144..165816697	0.603333	0.380044	62.9907	0.0466667	0.080829	173.205	3.42	10.74	0.0043	0.04	1
320	Bche	2	complement(171100140..171196395)	1.2	0.576888	48.074	0.146667	0.0776745	52.9599	3.14	8.81	1.47e-09	7.04e-08	4.81e-05
321	Fam198b	2	178679041..178750668	1.02667	0.340049	33.1217	3.41	0.302655	8.87551	-1.59	-3.01	1.37e-07	4.6e-06	0.00446
322	Gucy1b3	2	complement(180976939..181026024)	1.73333	0.835604	48.2079	6.93667	1.37027	19.754	-1.94	-3.83	1.53e-11	1e-09	5e-07
323	Crabp2_2	2	187322416..187326789	27.2367	9.38565	34.4596	144.077	24.1063	16.7316	-2.23	-4.68	0	0	0
324	Gpatch4	2	187415262..187424045	5.92	0.591946	9.99909	27.5833	2.53638	9.19534	-2.07	-4.21	0	0	0
325	Rhbg	2	complement(187610087..187622373)	7.67667	3.83503	49.9569	59.8867	20.9981	35.063	-2.73	-6.65	0	0	0
326	Fdps	2	complement(188392858..188413219)	33.7267	9.89803	29.3478	99.9	4.51468	4.5192	-1.45	-2.73	2.95e-13	2.32e-11	9.62e-09
327	Dcst2	2	188688719..188704462	0.376667	0.148436	39.4079	1.24	0.325115	26.219	-1.52	-2.86	0.000912	0.01	1
328	Zbtb7b	2	complement(188704687..188718704)	3.52	0.459674	13.0589	10.42	1.06419	10.213	-1.44	-2.71	1.12e-08	4.57e-07	0.000367
329	S100a1	2	complement(189900667..189903219)	11.24	3.58614	31.9052	2.82333	1.65618	58.6605	1.96	3.89	0.000426	0.00635	1
330	S100a16	2	189922996..189928848	6.68667	3.03194	45.343	3.09667	0.730502	23.5899	1.2	2.29	0.00117	0.01	1
331	S100a4	2	189997129..189999604	5.18	2.13586	41.2328	12.9367	5.4424	42.0696	-1.24	-2.36	0.000984	0.01	1
332	S100a6	2	190007216..190008511	16.7067	6.44051	38.5505	91.8433	14.5829	15.878	-2.38	-5.22	0	0	0
333	S100a10	2	193892589..193901236	13.95	6.29176	45.1023	46.86	12.7659	27.2427	-1.67	-3.18	2.88e-09	1.3e-07	9.4e-05
334	LOC103689947	2	complement(195416469..195423787)	24.2533	5.53576	22.8247	11.5633	3.01035	26.0336	1.15	2.22	1.58e-07	5.23e-06	0.00517
335	Tuft1	2	complement(195861649..195908037)	1.62	0.304138	18.774	3.66333	0.282902	7.72252	-1.02	-2.02	0.000448	0.00663	1
336	Cgn	2	complement(195909626..195935878)	5.11667	1.06514	20.8172	2.00667	0.974286	48.5525	1.52	2.87	9.48e-08	3.29e-06	0.00309
337	Rfx5	2	196120580..196128095	4.77	0.820549	17.2023	2.63333	0.294845	11.1966	1	2	9.27e-05	0.00166	1
338	Sema6c	2	196334626..196344008	3.11667	0.424421	13.6178	1.26	0.623859	49.5126	1.45	2.73	0.000154	0.00258	1
339	Fam63a	2	196462554..196470130	17.0833	2.44799	14.3297	53.4567	7.28913	13.6356	-1.51	-2.84	6.66e-16	6.97e-14	2.17e-11
340	Car14	2	complement(198010349..198016898)	0.103333	0.0929157	89.9185	1.70667	0.662294	38.8063	-3.49	-11.24	4.33e-05	0.000849	1
341	Txnip	2	198683159..198686974	93.0167	21.6769	23.3043	19.6967	1.54111	7.82424	2.35	5.11	0	0	0
342	Fmo5	2	199796881..199823927	10.3033	2.96921	28.818	3.05	1.02132	33.486	1.81	3.5	4.87e-10	2.55e-08	1.59e-05
343	Hmgcs2	2	200452624..200479423	335.37	33.9759	10.1309	97.4667	7.69234	7.89228	1.92	3.79	0	0	0
344	Phgdh	2	complement(200484246..200513564)	6.70333	2.14496	31.9983	29.9433	12.7782	42.6746	-2.07	-4.2	8.68e-14	7.4e-12	2.83e-09
345	Man1a2	2	complement(202891537..203043847)	10.2433	2.14722	20.9621	23.2133	2.62172	11.294	-1.07	-2.09	6.92e-10	3.52e-08	2.26e-05
346	Vtcn1	2	203200427..203276142	0.123333	0.070946	57.5238	3.76	1.7166	45.6541	-4.63	-24.8	0	0	0
347	Dennd2c	2	205592182..205660611	7.88	0.684178	8.68247	1.70333	0.102144	5.99669	2.34	5.05	0	0	0
348	Magi3	2	complement(206499463..206699105)	3.87333	1.05567	27.2547	2.04	0.282135	13.8301	1.01	2.01	1.99e-05	0.000431	0.65
349	Slc16a1	2	207108552..207128554	4.13333	1.3543	32.7654	15.8567	2.51858	15.8834	-1.83	-3.56	0	0	0
350	Mov10	2	complement(207278161..207300854)	29.5	4.20699	14.261	11.3767	2.34105	20.5777	1.52	2.87	5.55e-16	5.9e-14	1.81e-11
351	Slc6a17	2	complement(210249663..210299770)	0.87	0.200749	23.0746	0.133333	0.0929157	69.6868	2.69	6.45	1.73e-07	5.67e-06	0.00564
352	NEWGENE_620381	2	210685197..210688272	113.483	30.8661	27.1988	16.07	0.516817	3.21604	2.96	7.76	0	0	0
353	Gstm6l_1	2	complement(210698155..210703606)	4.71667	1.48729	31.5327	0.613333	0.396274	64.6099	3.03	8.18	5.02e-08	1.81e-06	0.00164
354	Gstm7	2	complement(210720704..210782856)	266.307	65.479	24.5878	85.0633	12.1051	14.2307	1.78	3.43	0	0	0
355	Gstm6	2	complement(210733594..210738378)	3.22	0.51264	15.9205	0.633333	0.458294	72.3622	2.5	5.65	1.91e-05	0.000416	0.62
356	Gstm1	2	complement(210803869..210809306)	115.747	30.8647	26.6658	50.84	8.89695	17.4999	1.31	2.48	1.61e-12	1.17e-10	5.24e-08
357	Sort1	2	211078334..211156312	12.1967	1.54403	12.6595	4.66	0.910439	19.5373	1.51	2.84	2.22e-16	2.43e-14	7.24e-12
358	Psrc1	2	211176556..211181123	18.8833	3.76044	19.9141	5.43667	1.51451	27.8573	1.95	3.87	2.22e-16	2.43e-14	7.24e-12
359	Celsr2	2	complement(211183311..211207465)	9.4	1.26052	13.4097	2.68333	0.520032	19.3801	1.99	3.97	0	0	0
360	Fam102b	2	complement(211772128..211831636)	6.03	0.6634	11.0017	1.96333	0.168028	8.55829	1.73	3.32	1.61e-05	0.000356	0.52
361	Col11a1	2	216863428..217056523	41.3533	13.0661	31.5962	15.8	3.66677	23.2074	1.49	2.8	7.27e-13	5.46e-11	2.37e-08
362	Dph5	2	218834034..218866761	2.80667	0.465009	16.568	7.62333	1.27911	16.7789	-1.28	-2.43	5.36e-05	0.00102	1
363	Vcam1	2	complement(219071193..219097619)	0.633333	0.3188	50.3368	0.113333	0.100167	88.3822	2.31	4.97	0.000602	0.00855	1
364	Dbt	2	219563783..219592650	3.81667	0.40501	10.6116	10.1133	1.29894	12.8438	-1.27	-2.4	2.82e-08	1.06e-06	0.00092
365	Frrs1	2	220432037..220468859	8.54333	1.17377	13.739	45.0133	12.489	27.7451	-2.27	-4.82	0	0	0
366	Snx7	2	complement(221015310..221099738)	7.65	2.03649	26.6208	21.3967	3.59611	16.8069	-1.38	-2.6	2.09e-11	1.34e-09	6.82e-07
367	Ptbp2	2	complement(223262852..223322585)	7.06667	1.88654	26.6963	3.58333	1.62838	45.4433	1.03	2.05	0.00129	0.02	1
368	Alg14	2	224851383..224931459	5.00333	0.858506	17.1587	11.4467	0.640807	5.5982	-1.06	-2.09	5.84e-05	0.00111	1
369	Cnn3	2	225005019..225036188	47.8567	10.6462	22.246	246.253	42.108	17.0995	-2.25	-4.75	0	0	0
370	Slc44a3	2	complement(225038582..225107283)	13.7233	1.04806	7.63708	6.34667	0.931146	14.6714	1.27	2.4	4.17e-08	1.54e-06	0.00136
371	F3	2	225310624..225322272	2.93	0.537773	18.354	33.8133	40.8835	120.909	-3.37	-10.36	8.83e-12	5.97e-10	2.88e-07
372	Arhgap29	2	225552148..225613359	24.0733	6.49739	26.99	7.40667	0.958454	12.9404	1.81	3.5	0	0	0
373	Abca4	2	225645568..225783287	7.38333	2.27792	30.8522	0.913333	0.219621	24.0461	3.14	8.84	0	0	0
374	Gclm	2	225827504..225847874	25.91	11.5865	44.7184	11.86	3.63784	30.6732	1.23	2.34	3.52e-06	9.06e-05	0.11
375	LOC691807	2	227095487..227097246	2.87333	0.759627	26.4371	7.50333	1.69842	22.6356	-1.3	-2.46	0.000235	0.00376	1
376	AABR07013288.4	2	231941794..231943497	2.21333	0.730776	33.017	0.493333	0.125831	25.5062	2.26	4.81	0.0031	0.03	1
377	Enpep	2	complement(233667254..233743866)	47.49	25.4824	53.6586	6.57	2.78286	42.3571	2.97	7.84	0	0	0
378	Pla2g12a	2	235311719..235327972	11.7933	1.07872	9.14685	6.44667	1.23387	19.1396	1.01	2.01	0.000252	0.00399	1
379	Npnt	2	complement(238002990..238068694)	31.9133	11.5075	36.0587	6.87667	0.236291	3.43612	2.32	5	0	0	0
380	Cenpe	2	240396152..240454747	8.78333	2.61974	29.8263	4.62333	1.22916	26.586	1.02	2.03	5.39e-07	1.63e-05	0.02
381	Bdh2	2	240461505..240482145	9.97333	2.33718	23.4343	3.21333	0.534634	16.638	1.72	3.29	3.23e-07	1.01e-05	0.01
382	Slc39a8	2	241029693..241092582	3.41	0.854576	25.0609	1.12333	0.603849	53.7551	1.69	3.23	7.96e-06	0.000191	0.26
383	Ddit4l	2	242882306..242885131	9.91333	1.5595	15.7313	2.2	0.3005	13.6591	2.32	5	7.06e-10	3.58e-08	2.3e-05
384	Adh1	2	243550627..243687857	0.22	0.087178	39.6264	2.28333	1.28243	56.1649	-3.22	-9.3	5.28e-10	2.73e-08	1.72e-05
385	Kyat3	2	248649441..248690089	6.84667	2.22001	32.4246	2.29	1.16116	50.7058	1.68	3.19	1.02e-05	0.000237	0.33
386	Gtf2b	2	248715281..248727741	12.3333	2.14975	17.4304	33.9467	5.15575	15.1878	-1.32	-2.49	3.3e-10	1.75e-08	1.08e-05
387	Lmo4	2	complement(250218641..250241673)	11.44	2.72903	23.8551	45.7967	1.74646	3.81352	-1.89	-3.7	0	0	0
388	Odf2l	2	250995517..251048566	2.38667	0.752684	31.537	1.15333	0.472899	41.0028	1.07	2.11	0.00337	0.04	1
389	Col24a1	2	251200686..251434932	3.95	0.855044	21.6467	0.586667	0.247857	42.2484	2.83	7.1	5.55e-16	5.9e-14	1.81e-11
390	Ddah1	2	251634431..251766014	24.3333	9.89233	40.6534	8.88333	1.33702	15.0509	1.55	2.92	3.43e-14	3.03e-12	1.12e-09
391	Mcoln3	2	251983339..252007560	1.29	0.432782	33.549	0.3	0.412189	137.396	2.18	4.53	0.00403	0.04	1
392	Ctbs	2	252305874..252320387	14.6533	2.04808	13.9769	32.49	4.16292	12.8129	-1.02	-2.02	1.4e-07	4.71e-06	0.00458
393	LOC108349548	2	252359976..252368473	2.71333	1.63004	60.0752	7.98667	2.66635	33.385	-1.45	-2.73	0.000184	0.00304	1
394	Ifi44	2	complement(256897772..256915569)	5.52333	1.39001	25.1662	3.03	0.615386	20.3098	1	2	8.99e-05	0.00162	1
395	Ifi44l	2	256964860..256978668	2.64	1.28643	48.7284	0.74	0.777367	105.05	1.8	3.48	0.00231	0.03	1
396	Nexn	2	complement(257453347..257484587)	1.85667	0.629471	33.9033	0.726667	0.189033	26.0137	1.5	2.82	0.00103	0.01	1
397	Cryz	2	260884337..260911792	3.57667	0.572742	16.0133	1.98	0.43715	22.0783	1	2	0.00446	0.05	1
398	Tmem141	3	complement(2843635..2845593)	12.3367	1.9695	15.9646	6.65	1.9511	29.3399	1.02	2.02	0.00278	0.03	1
399	Fcna	3	complement(2849984..2853272)	3.44333	1.34184	38.9692	1.08	0.196723	18.2151	1.91	3.76	0.000198	0.00324	1
400	Nacc2	3	complement(3510041..3574787)	2.38667	0.572917	24.0049	6.59667	1.75799	26.6497	-1.35	-2.56	4.54e-08	1.66e-06	0.00148
401	Card9	3	complement(3798347..3806713)	1.02667	0.306159	29.8207	3.03	1.8105	59.7524	-1.45	-2.73	0.00208	0.02	1
402	Snapc4	3	complement(3809407..3824284)	2.34333	0.070946	3.02757	5.4	1.07847	19.9717	-1.03	-2.04	8.65e-05	0.00157	1
403	Agpat2	3	complement(4044542..4055806)	21.1533	3.26901	15.4539	78.47	20.111	25.6289	-1.76	-3.39	0	0	0
404	Abo	3	complement(4374602..4394428)	3.23	0.591946	18.3265	1.44333	0.222336	15.4043	1.26	2.4	0.00155	0.02	1
405	Surf1	3	complement(4869795..4872632)	20.71	4.74159	22.8952	7.22333	6.36498	88.117	1.64	3.12	0.00149	0.02	1
406	Slc2a6	3	complement(5568321..5575136)	0.326667	0.234592	71.8138	1.95333	0.548847	28.098	-2.38	-5.22	4.24e-05	0.000834	1
407	Adamtsl2	3	5624506..5654910	5.14667	0.155027	3.01218	1.94333	0.344432	17.7238	1.54	2.91	2.9e-09	1.31e-07	9.46e-05
408	Col5a1	3	6430201..6578882	58.3033	14.8616	25.4902	229.29	13.0294	5.68248	-1.87	-3.65	0	0	0
409	Zdhhc12	3	complement(8656412..8659102)	8.50333	0.774231	9.10503	34.8667	6.74751	19.3523	-1.89	-3.7	0	0	0
410	Phyhd1	3	8832740..8846125	16.48	4.82155	29.257	7.48333	0.363639	4.85932	1.28	2.44	9.9e-06	0.000231	0.32
411	Miga2	3	8928534..8951189	17.14	0.774855	4.52074	40.0767	3.48841	8.70435	-1.07	-2.1	2.31e-09	1.06e-07	7.52e-05
412	Lamc3	3	complement(9267122..9326993)	2.58667	0.896735	34.6676	0.89	0.305123	34.2835	1.67	3.19	1.27e-06	3.57e-05	0.04
413	Ntmt1	3	9643047..9659630	5.7	1.76474	30.9603	18.7833	2.59003	13.789	-1.62	-3.07	8.6e-10	4.29e-08	2.8e-05
414	Ptges	3	complement(9727408..9738752)	26.62	10.1202	38.0174	5.56	1.36107	24.4796	2.4	5.28	0	0	0
415	Angptl2	3	12262822..12292663	1.70667	0.150111	8.79557	6.77333	0.875233	12.9218	-1.83	-3.56	2.62e-09	1.2e-07	8.53e-05
416	Traf1	3	complement(14003340..14022672)	2.17667	0.928781	42.6699	0.94	0.0953939	10.1483	1.3	2.45	0.00346	0.04	1
417	Cntrl	3	14299479..14371681	6.06333	0.914677	15.0854	1.86667	0.10116	5.41928	1.82	3.53	0	0	0
418	Gsn	3	14467330..14508911	7.23	1.44108	19.9319	19.98	6.41203	32.0922	-1.35	-2.55	8.15e-09	3.38e-07	0.000266
419	AABR07051787.1	3	complement(21373213..21381013)	0.546667	0.168028	30.7368	0.113333	0.064291	56.7274	2.42	5.35	0.00158	0.02	1
420	Nek6	3	22811927..22888598	7.96667	2.58036	32.3894	28.77	6.10063	21.2048	-1.75	-3.36	1.11e-16	1.26e-14	3.62e-12
421	Nmi	3	complement(37458890..37480984)	30.7167	7.43307	24.1988	13.84	6.9124	49.9451	1.24	2.36	1.58e-05	0.000351	0.52
422	Neb	3	complement(37658563..37854561)	0.02	0	0	0.193333	0.092376	47.7807	-3	-8.02	4.15e-07	1.28e-05	0.01
423	Cytip	3	complement(44150992..44177689)	1.97333	0.838113	42.4719	0.7	0.338083	48.2975	1.65	3.15	0.00226	0.03	1
424	Tanc1	3	45683993..45917745	11.9933	1.63525	13.6346	4.93	0.606548	12.3032	1.39	2.61	3.44e-15	3.37e-13	1.12e-10
425	Wdsub1	3	complement(45925008..45955449)	3.87667	0.745274	19.2246	1.65333	0.916642	55.4421	1.49	2.81	6.29e-05	0.00118	1
426	Cd302	3	complement(46327383..46361092)	7.69333	4.08478	53.0951	2.91667	0.73146	25.0786	1.45	2.74	0.000148	0.00251	1
427	Pla2r1	3	complement(46488186..46621873)	0.976667	0.254231	26.0305	9.01	1.93008	21.4215	-3.08	-8.48	0	0	0
428	Dpp4	3	complement(48291055..48372672)	0.23	0.0781025	33.9576	0.776667	0.276827	35.643	-1.54	-2.9	0.00202	0.02	1
429	Gca	3	48626038..48661317	3.82667	0.936073	24.4618	1.33333	0.691183	51.8387	1.74	3.34	7.73e-05	0.00142	1
430	Cobll1	3	complement(51137076..51297852)	3.10667	0.415492	13.3742	11.4267	3.87647	33.9248	-1.74	-3.35	1.6e-13	1.32e-11	5.21e-09
431	Scn3a	3	complement(51532627..51643140)	1.17	0.322335	27.55	0.37	0.163707	44.2452	1.85	3.62	2.31e-06	6.17e-05	0.08
432	Cers6	3	55094637..55338445	37.3833	8.97145	23.9985	84.0267	4.07678	4.85177	-1.05	-2.08	5.17e-10	2.69e-08	1.69e-05
433	Spc25	3	complement(55438536..55451798)	15.18	5.39323	35.5285	8.1	1.02825	12.6945	1.01	2.01	0.000239	0.00381	1
434	Lrp2	3	complement(55665145..55822551)	1.58	0.21	13.2911	0.176667	0.0208167	11.783	3.31	9.93	0	0	0
435	Klhl23	3	56056925..56070614	0.386667	0.184481	47.7107	0.106667	0.0378594	35.4932	1.89	3.71	0.00417	0.04	1
436	Cybrd1	3	57718364..57746097	0.816667	0.265581	32.5201	2.16333	0.427707	19.7707	-1.3	-2.46	0.000155	0.0026	1
437	Itga6	3	58443101..58515124	32.9533	6.85001	20.787	7.88667	1.16243	14.7391	2.17	4.51	0	0	0
438	AABR07052523.1	3	59408546..59410211	0.0466667	0.080829	173.205	0.8	1.0284	128.55	-3.82	-14.15	0.00455	0.05	1
439	Fkbp7	3	complement(63522403..63535991)	12.31	3.27799	26.6287	4.81333	1.1644	24.1912	1.45	2.73	2.08e-07	6.73e-06	0.00677
440	Sestd1	3	complement(64044112..64095120)	22.79	6.03711	26.4902	57.9467	11.9822	20.6779	-1.21	-2.32	1.57e-10	8.76e-09	5.11e-06
441	Zfp385b	3	complement(64269817..64543100)	1.27333	0.0321455	2.52452	0.496667	0.128582	25.889	1.44	2.72	0.000641	0.009	1
442	Pde1a	3	complement(66803247..66885094)	13.6033	4.79802	35.2709	3.38	1.18292	34.9976	2.06	4.18	4.66e-13	3.56e-11	1.52e-08
443	Calcrl	3	complement(71747956..71845232)	1.06333	0.262742	24.7093	0.333333	0.409186	122.756	1.72	3.3	0.00211	0.02	1
444	Slc43a3	3	72329967..72351111	2.75	0.605558	22.0203	0.823333	0.20502	24.9013	1.82	3.52	9.41e-06	0.000221	0.31
445	Actg1	3	75643054..75644954	31.34	11.5575	36.8776	75.4067	10.1772	13.4964	-1.17	-2.25	1.68e-10	9.31e-09	5.47e-06
446	Ptprj	3	complement(79233525..79390956)	8.82667	0.831525	9.4206	4.04	0.859826	21.2828	1.27	2.41	1.45e-10	8.09e-09	4.71e-06
447	Rapsn	3	79860179..79869524	1.57	0.3751	23.8917	0.58	0.0458258	7.90099	1.58	3	0.00427	0.04	1
448	Ddb2	3	complement(80030437..80052953)	2.62667	0.499233	19.0063	0.78	0.457056	58.5969	1.86	3.62	0.000149	0.00253	1
449	Ambra1	3	80634470..80830068	14.9233	0.967488	6.48306	7.84	0.518845	6.61792	1.08	2.11	9.02e-10	4.48e-08	2.94e-05
450	Mdk	3	complement(80841005..80842916)	121.66	29.5882	24.3204	25.0233	4.23658	16.9305	2.42	5.37	0	0	0
451	Pex16	3	81283137..81292573	20.8667	3.23132	15.4856	46.22	6.04288	13.0742	-1.02	-2.03	2.82e-08	1.06e-06	0.000919
452	Syt13	3	81814261..81854605	0.303333	0.217332	71.648	1.51	0.883572	58.5147	-2.24	-4.72	4.85e-05	0.000934	1
453	Tp53i11	3	82081906..82097056	6.84333	1.40015	20.4601	19.9533	0.160416	0.803957	-1.43	-2.69	1.89e-13	1.54e-11	6.16e-09
454	Cd82	3	complement(82324354..82368357)	8.89333	1.31424	14.7778	42.65	7.51737	17.6257	-2.12	-4.36	0	0	0
455	Accsl	3	complement(82762862..82777814)	13.8967	5.18446	37.3072	5.23333	0.47543	9.08464	1.62	3.08	2.05e-07	6.64e-06	0.00668
456	RGD1309730	3	complement(91086186..91195981)	13.2067	3.52424	26.6853	6.57667	2.96095	45.0221	1.1	2.14	0.000873	0.01	1
457	Pamr1	3	92403582..92502089	4.97333	3.86536	77.7218	0.696667	0.304357	43.6876	2.84	7.16	1.49e-09	7.11e-08	4.86e-05
458	Cd44	3	complement(92696313..92783658)	0.78	0.225167	28.8675	2.05667	0.22053	10.7227	-1.19	-2.28	0.00134	0.02	1
459	Depdc7	3	complement(94665717..94686989)	4.61	0.43	9.32755	1.94333	1.411	72.6074	1.47	2.76	0.000257	0.00406	1
460	Fibin	3	complement(101545208..101547478)	0.74	0.512933	69.3152	2.88667	0.88636	30.7053	-1.91	-3.76	2.51e-05	0.000528	0.82
461	Fmn1	3	104816987..105086436	4.68333	1.44313	30.8142	1.29667	0.231157	17.827	1.97	3.93	1.94e-13	1.58e-11	6.34e-09
462	Actc1	3	complement(105507403..105512939)	0.77	0.530189	68.8557	0.0566667	0.0981495	173.205	3.5	11.32	0.00333	0.04	1
463	Gpr176	3	complement(110042853..110140756)	0.486667	0.194251	39.9145	1.49333	0.398037	26.6543	-1.48	-2.78	0.000517	0.00749	1
464	Disp2	3	110574417..110589921	0.3	0.0519615	17.3205	0.0133333	0.023094	173.205	4.37	20.62	8.46e-05	0.00154	1
465	Rad51	3	110918243..110942917	10.6767	2.02436	18.9606	5.47	0.718401	13.1335	1.07	2.1	1.92e-06	5.18e-05	0.06
466	Dll4	3	111135021..111145986	0.0566667	0.0152753	26.9563	0.396667	0.245425	61.8718	-2.66	-6.33	0.000808	0.01	1
467	Pla2g4b	3	111825162..111834210	17.4533	1.44001	8.25064	9.79667	2.48526	25.3685	1	2	3.48e-06	8.97e-05	0.11
468	Stard9	3	112428395..112659140	2.29333	0.701166	30.5741	0.376667	0.120139	31.8953	2.68	6.4	0	0	0
469	Map1a	3	113251778..113272186	0.196667	0.0208167	10.5847	2.16	0.430349	19.9236	-3.27	-9.65	0	0	0
470	Frmd5	3	complement(113483269..113525864)	122.557	9.26276	7.55794	29.5033	2.36191	8.00558	2.21	4.64	0	0	0
471	Slc28a2	3	114355798..114647382	3.02667	0.531633	17.565	11.5933	6.04197	52.1159	-1.8	-3.49	4.65e-11	2.84e-09	1.52e-06
472	Sema6d	3	116899878..116958050	2.92333	0.407226	13.9302	1.07333	0.282902	26.3573	1.55	2.92	1.98e-08	7.73e-07	0.000646
473	Fam227b	3	complement(118268739..118427851)	3.02	0.360555	11.9389	0.826667	0.615332	74.4353	2.19	4.56	1.06e-05	0.000246	0.35
474	Fahd2a	3	complement(120002364..120011364)	10.34	1.95655	18.9222	5.31667	0.791539	14.8879	1.07	2.09	2.59e-05	0.000542	0.85
475	Nphp1	3	complement(120316047..120373500)	11.69	1.69714	14.5179	5.33667	0.91183	17.0861	1.25	2.38	2.99e-09	1.34e-07	9.75e-05
476	Pdyn	3	complement(122194329..122206671)	0.0933333	0.0814453	87.2628	0.96	0.682349	71.078	-3.3	-9.88	0.000168	0.0028	1
477	Ebf4	3	122836446..122890663	21.68	1.8378	8.47693	4.94	0.41509	8.40264	2.28	4.84	0	0	0
478	Prnp	3	124515978..124531316	11.5933	1.43598	12.3862	5.32	1.50629	28.3137	1.25	2.37	3.28e-07	1.03e-05	0.01
479	Slc23a2	3	complement(124632492..124724252)	11.8667	1.73339	14.6072	26.9533	1.45555	5.40027	-1.05	-2.07	1.14e-09	5.6e-08	3.72e-05
480	Mcm8	3	125470551..125500795	2.58	0.173494	6.72455	1.25	0.3005	24.04	1.23	2.34	0.000256	0.00405	1
481	Fermt1	3	complement(125566643..125607735)	2.85667	0.452364	15.8354	0.353333	0.120968	34.2363	3.08	8.48	0	0	0
482	Bmp2	3	126335863..126346318	2.57	0.754453	29.3562	0.446667	0.249065	55.7608	2.71	6.54	1.56e-08	6.17e-07	0.00051
483	Snap25	3	129599353..129788400	1.48667	0.721411	48.5254	6.17	5.94894	96.4172	-1.95	-3.88	8.62e-05	0.00156	1
484	Btbd3	3	131351587..131357929	4.85333	1.64506	33.8955	1.6	0.199249	12.453	1.71	3.26	7.76e-07	2.29e-05	0.03
485	Flrt3	3	complement(134683065..134696654)	8.49	1.52355	17.9452	3.09	0.736139	23.8233	1.55	2.93	3.11e-11	1.95e-09	1.01e-06
486	Slc24a3	3	139695028..139833967	73.24	4.18823	5.71851	11.2533	1.64564	14.6236	2.86	7.25	0	0	0
487	Cst8	3	143129248..143156177	1.20667	0.820995	68.0383	0.0466667	0.080829	173.205	4.3	19.74	0.0036	0.04	1
488	Cst3	3	complement(143219686..143223615)	19.6	9.44159	48.1714	8.23333	0.895228	10.8732	1.34	2.53	3.63e-05	0.000727	1
489	Entpd6	3	146546387..146568825	11.2133	0.666508	5.94389	5.17	0.596322	11.5343	1.29	2.44	5.66e-08	2.03e-06	0.00185
490	Gins1	3	146695344..146716816	10.5767	3.78297	35.7671	4.64667	0.881155	18.9632	1.24	2.37	8.53e-05	0.00155	1
491	Fkbp1a	3	147042944..147062724	17.9333	3.85914	21.5193	70.13	9.84599	14.0396	-1.85	-3.6	0	0	0
492	Sdcbp2	3	147073160..147101911	0.713333	0.596015	83.5534	4.21333	2.30704	54.7557	-2.45	-5.46	8.32e-06	0.000198	0.27
493	Trib3	3	complement(147813473..147819571)	0.0833333	0.0585947	70.3136	0.606667	0.12741	21.0017	-2.72	-6.59	0.00255	0.03	1
494	Defb24	3	complement(148051263..148057523)	47.9033	18.1578	37.905	22.37	10.2727	45.9216	1.21	2.32	3.68e-05	0.000736	1
495	Defb27	3	complement(148069922..148073554)	0.12	0.207846	173.205	6.01333	3.14993	52.3824	-4.8	-27.94	3.43e-05	0.000693	1
496	Cox4i2	3	148234193..148245416	0.8	0.554887	69.3609	12.5	5.06237	40.499	-3.69	-12.89	4.44e-16	4.8e-14	1.45e-11
497	Bcl2l1	3	complement(148259596..148313810)	0.71	0.196723	27.7075	2.69333	0.428525	15.9106	-1.71	-3.28	2.9e-07	9.18e-06	0.00945
498	Dusp15	3	complement(148417993..148428494)	4.34667	1.47582	33.9528	2.24	0.833547	37.2119	1.11	2.17	0.0015	0.02	1
499	Nol4l	3	complement(148909826..148932878)	7.27333	0.564388	7.75968	16.2633	5.31711	32.6938	-1.01	-2.01	0.000549	0.00789	1
500	Ggt7	3	complement(151006531..151032302)	1.47333	0.558062	37.8775	8.3	0.238118	2.86889	-2.32	-5.01	2.22e-16	2.43e-14	7.24e-12
501	Gss	3	complement(151076254..151106557)	17.92	3.40652	19.0096	42.9533	3.06557	7.13698	-1.15	-2.21	2.83e-11	1.78e-09	9.23e-07
502	Myh7b	3	151126591..151150344	1.61333	0.37314	23.1285	0.683333	0.532572	77.9374	1.4	2.63	0.00206	0.02	1
503	Procr	3	151285249..151289595	76.72	30.6881	40.0002	14.2533	1.72291	12.0878	2.52	5.73	0	0	0
504	Rbm39	3	complement(151691514..151724654)	8.45	5.10612	60.4275	3.88333	2.06674	53.2209	1.18	2.26	0.000978	0.01	1
505	Myl9	3	152857592..152863960	35.0933	6.61775	18.8576	16.7233	6.70117	40.0708	1.19	2.28	2.8e-06	7.34e-05	0.09
506	RGD1307752	3	152933771..152943777	7.19333	0.966713	13.439	19.6567	2.01894	10.271	-1.29	-2.45	6.34e-08	2.26e-06	0.00207
507	Mroh8	3	complement(153333219..153398789)	1.32	0.121655	9.21631	0.246667	0.061101	24.7707	2.56	5.9	1.13e-06	3.21e-05	0.04
508	Emilin3	3	complement(156901077..156905892)	9.00333	2.67988	29.7654	0.883333	0.195533	22.1359	3.51	11.38	0	0	0
509	Chd6	3	complement(156937733..157099306)	4.76667	0.849137	17.8141	2.58	0.591016	22.9076	1.03	2.04	4.68e-07	1.44e-05	0.02
510	Tox2	3	159569363..159694756	35.27	1.9314	5.47604	9.63667	0.662143	6.87108	2.02	4.07	0	0	0
511	Rims4	3	complement(160241619..160301552)	0.14	0.122882	87.7729	2.21333	1.34894	60.946	-3.62	-12.33	4.53e-05	0.00088	1
512	LOC103694892	3	160713728..160715311	53.32	26.3415	49.4026	21.74	5.41501	24.908	1.35	2.54	1.35e-06	3.78e-05	0.04
513	Sdc4	3	complement(160872503..160891190)	12.0967	1.71864	14.2076	42.16	3.7066	8.79175	-1.66	-3.16	0	0	0
514	Wfdc2	3	161018511..161024209	22.6967	6.04935	26.653	7.91667	1.11881	14.1323	1.65	3.14	4.13e-08	1.53e-06	0.00135
515	Spint3	3	complement(161025491..161027943)	63.88	12.9118	20.2126	11.5967	3.52653	30.4099	2.65	6.26	4.44e-16	4.8e-14	1.45e-11
516	Eppin	3	complement(161041727..161050557)	22.11	4.96157	22.4404	4.29667	2.37761	55.3362	2.51	5.69	0	0	0
517	Wfdc10a	3	161121697..161123069	190.943	61.2211	32.0625	9.41	5.0431	53.593	4.49	22.55	0	0	0
518	Wfdc11	3	complement(161128589..161131812)	1.73667	0.986931	56.8291	0.233333	0.404145	173.205	2.75	6.73	0.000882	0.01	1
519	Snx21	3	161252723..161264818	4.59667	0.786787	17.1165	2.21333	0.644851	29.1349	1.22	2.34	3.86e-07	1.2e-05	0.01
520	Pltp	3	complement(161304469..161322289)	15.0233	1.8799	12.5132	7.36667	0.911062	12.3674	1.13	2.19	6.09e-08	2.18e-06	0.00199
521	Slc12a5	3	161425988..161462879	2.48667	0.38553	15.5039	0.63	0.373229	59.2427	2.24	4.74	1.75e-08	6.88e-07	0.00057
522	Slc2a10	3	162181974..162194804	1.03	0.243311	23.6224	0.24	0.1253	52.2082	2.13	4.37	3.17e-05	0.000646	1
523	Sulf2	3	complement(162791355..162872831)	107.41	20.5622	19.1437	242.8	21.5883	8.89141	-1.04	-2.06	4.78e-08	1.74e-06	0.00156
524	Ptgis	3	complement(163950777..163986059)	9.58667	3.44697	35.9559	4.63667	1.57646	33.9999	1.18	2.26	0.000177	0.00293	1
525	B4galt5	3	complement(164039731..164095878)	7.16667	1.12509	15.699	18.7967	1.04433	5.55595	-1.27	-2.41	1.97e-11	1.27e-09	6.42e-07
526	Cebpb	3	164424515..164425910	2.28333	0.355293	15.5603	14.0933	4.5584	32.3444	-2.46	-5.49	6.66e-14	5.75e-12	2.17e-09
527	Ptpn1	3	164665532..164711848	11.2367	1.13778	10.1256	36.8567	6.43958	17.4719	-1.58	-3	2.22e-16	2.43e-14	7.24e-12
528	Sall4	3	complement(165520392..165537940)	7.60333	2.93418	38.5908	3.03	0.387427	12.7864	1.53	2.89	1.67e-06	4.58e-05	0.05
529	Zfp217	3	complement(166983220..166994286)	0.613333	0.085049	13.8667	1.76667	0.426654	24.1502	-1.33	-2.51	0.000635	0.00893	1
530	Tubb1	3	172550258..172558114	0.76	0.252389	33.209	0.0966667	0.083865	86.7569	2.91	7.5	0.00214	0.02	1
531	NEWGENE_1308612	3	175924522..175927935	2.28667	0.594755	26.0097	0.746667	0.708684	94.9131	1.62	3.08	0.00391	0.04	1
532	Tcea2	3	177188044..177195894	8.92	2.27026	25.4514	4.02667	0.453248	11.2561	1.3	2.46	7.14e-05	0.00133	1
533	LOC102549636	3	177389703..177392442	2.84	1.68769	59.4257	0.5	0.238956	47.7912	2.65	6.28	0.000271	0.00425	1
534	Insig1	4	342302..350515	6.27667	2.30335	36.6971	27.5667	5.35963	19.4424	-2.02	-4.05	0	0	0
535	Smarcd3	4	7076759..7108328	53.9533	5.25389	9.73784	19.1467	4.87541	25.4635	1.62	3.08	0	0	0
536	Pus7	4	7889869..7930706	3.52667	0.939486	26.6395	7.63667	0.527004	6.90097	-1.01	-2.02	2.11e-05	0.000454	0.69
537	Reln	4	9347528..9773670	0.43	0.157162	36.5494	0.983333	0.0814453	8.28257	-1.1	-2.15	0.000675	0.00938	1
538	Fbxl13	4	10020349..10167023	1.87	1.61391	86.3053	0.586667	0.477214	81.3433	1.79	3.45	0.00427	0.04	1
539	Lrrc17	4	complement(10108192..10138652)	5.8	0.754387	13.0067	1.28	0.183303	14.3205	2.36	5.14	4.88e-11	2.97e-09	1.59e-06
540	Gsap	4	complement(10423139..10517848)	2.75	0.378021	13.7462	1.48333	0.551029	37.148	1.07	2.1	0.00204	0.02	1
541	Cd36	4	14001761..14249749	4.49333	1.13037	25.1566	1.34	0.284781	21.2523	1.82	3.53	1.11e-16	1.26e-14	3.62e-12
542	Sema3c	4	complement(14318274..14490446)	16.51	6.09501	36.9171	7.19667	2.83094	39.3369	1.3	2.45	8.96e-09	3.68e-07	0.000292
543	Cacna2d1	4	complement(15710417..16130848)	21.6467	6.4804	29.9372	9.67	2.3354	24.151	1.27	2.41	1.11e-10	6.27e-09	3.61e-06
544	Pclo	4	complement(16454904..17058921)	0.213333	0.0351188	16.462	0.0166667	0.0152753	91.6515	3.72	13.16	3.02e-07	9.54e-06	0.00986
545	Sema3a	4	complement(18178656..18396035)	14.14	4.28326	30.2918	1.65667	0.861936	52.0283	3.15	8.85	0	0	0
546	Sema3d	4	complement(19224310..19413484)	0.21	0.0264575	12.5988	2.09	1.33653	63.9486	-3.16	-8.92	3.49e-09	1.54e-07	0.000114
547	Tmem243	4	complement(21902803..21920651)	10.52	0.952208	9.05141	3.90333	1.72631	44.2265	1.68	3.2	2.02e-06	5.45e-05	0.07
548	Slc25a40	4	complement(22576576..22661722)	6.01333	1.71165	28.4642	2.45333	1.44462	58.8841	1.39	2.62	0.000536	0.00773	1
549	Steap1	4	25435873..25446461	1.89	0.521153	27.5742	9.02667	1.64117	18.1813	-2.18	-4.52	5.65e-11	3.39e-09	1.84e-06
550	Steap2	4	25507463..25527087	1.51333	0.323161	21.3543	9.9	1.19315	12.052	-2.55	-5.86	0	0	0
551	Cyp51	4	27175243..27194018	7.32	1.68653	23.0401	24.82	2.46221	9.92028	-1.64	-3.11	0	0	0
552	Ppp1r9a	4	29978739..30241911	4.91333	1.08076	21.9964	2.21	0.576541	26.0878	1.24	2.37	6.64e-06	0.000161	0.22
553	Glcci1	4	34282625..34614438	5.66667	1.16001	20.4708	1.14	0.420357	36.8734	2.35	5.11	1.67e-13	1.37e-11	5.45e-09
554	Foxp2	4	41364441..41942023	0.836667	0.413078	49.3719	0.283333	0.130128	45.9276	1.61	3.05	0.000557	0.00798	1
555	Cttnbp2	4	complement(42932903..43096399)	1.19667	0.330807	27.644	0.263333	0.151438	57.5079	2.38	5.19	8.16e-07	2.39e-05	0.03
556	Met	4	44774741..44852665	2.40333	0.888951	36.9882	5.58333	0.658508	11.7942	-1.12	-2.18	1.79e-06	4.89e-05	0.06
557	Cped1	4	49056010..49333304	12.9733	2.1255	16.3836	1.21333	0.171561	14.1397	3.55	11.73	0	0	0
558	Aass	4	complement(50152452..50200328)	5.64667	0.8807	15.5968	139.547	59.5936	42.7052	-4.46	-22	0	0	0
559	Cadps2	4	complement(50326442..50860756)	4.62	1.34533	29.1196	0.8	0.12	15	2.6	6.07	0	0	0
560	Pot1	4	complement(51888634..51946715)	8.89667	2.88185	32.3924	3.45667	0.585263	16.9314	1.45	2.73	6.85e-09	2.86e-07	0.000224
561	Ccdc136	4	56674832..56704549	1.75333	0.315013	17.9665	0.83	0.271846	32.7525	1.28	2.42	0.00139	0.02	1
562	Kcp	4	complement(56760220..56786754)	1.68333	0.210792	12.5223	0.403333	0.211975	52.5557	2.18	4.53	9.3e-07	2.69e-05	0.03
563	Tspan33	4	56981283..57004792	2.11	0.134536	6.37613	6.99	1.70141	24.3406	-1.56	-2.95	8.63e-07	2.52e-05	0.03
564	Strip2	4	57204944..57246675	4.29	1.09275	25.472	0.856667	0.223681	26.1107	2.41	5.32	9.93e-10	4.92e-08	3.24e-05
565	Cpa2	4	57855416..57879239	92.1167	20.3501	22.0916	1.54667	0.204042	13.1924	6.04	65.58	0	0	0
566	Cpa4	4	57883849..57907826	0.916667	0.265016	28.9108	0.0933333	0.161658	173.205	3.31	9.89	4.31e-05	0.000847	1
567	Mest	4	58053041..58063138	64.8067	7.36309	11.3616	13.9667	5.79236	41.4727	2.35	5.11	0	0	0
568	Podxl	4	complement(58829060..58893170)	0.766667	0.201329	26.2603	1.77667	0.325167	18.3021	-1.06	-2.08	0.00299	0.03	1
569	Plxna4	4	complement(59445767..59809321)	0.376667	0.15308	40.6406	0.0866667	0.0404145	46.6321	2.2	4.58	0.0014	0.02	1
570	Akr1b1	4	complement(61706864..61720956)	149.723	39.9321	26.6706	44.3	3.56821	8.05464	1.87	3.66	0	0	0
571	Agbl3	4	62299044..62376533	0.736667	0.0929157	12.613	0.213333	0.145717	68.3047	1.79	3.45	0.000623	0.00879	1
572	Atp6v0a4	4	complement(65736585..65818521)	0.966667	0.333217	34.4707	5.95	2.49165	41.8764	-2.42	-5.35	2.26e-10	1.23e-08	7.36e-06
573	Chl1	4	70252366..70330803	0.763333	0.302875	39.678	0.14	0.0608276	43.4483	2.62	6.13	7.43e-05	0.00138	1
574	Zyx	4	71740532..71749386	19.24	4.48679	23.3201	67.0633	6.68121	9.96253	-1.68	-3.2	0	0	0
575	Epha1	4	complement(71749242..71763679)	0.496667	0.0757188	15.2454	3.99667	1.70036	42.5445	-2.85	-7.2	3.24e-14	2.88e-12	1.06e-09
576	Fam115c	4	complement(72053434..72074683)	0.97	0.298161	30.7383	0.38	0.182483	48.0218	1.64	3.12	0.00389	0.04	1
577	Arhgef5	4	72718458..72735007	1.24667	0.235443	18.8858	0.583333	0.119304	20.452	1.25	2.38	0.00205	0.02	1
578	Zfp862	4	78140483..78160638	0.363333	0.0351188	9.66574	1.12333	0.284488	25.3253	-1.39	-2.61	0.00394	0.04	1
579	Rarres2	4	complement(78205812..78208767)	21.9133	6.67638	30.4672	10.08	4.59405	45.5759	1.19	2.28	0.000351	0.00535	1
580	Tmem176b	4	complement(78450724..78458179)	172.003	59.39	34.5284	40.3033	15.1265	37.5316	2.21	4.63	0	0	0
581	Tmem176a	4	78458625..78462423	134.177	22.902	17.0685	37.1467	9.51722	25.6207	1.98	3.93	0	0	0
582	Cpvl	4	complement(84025926..84131030)	2.73667	0.932541	34.0758	1.17333	0.429108	36.5717	1.36	2.57	0.000406	0.00608	1
583	Adcyap1r1	4	85662892..85711696	2.43	0.629603	25.9096	0.69	0.355949	51.5869	1.94	3.83	2.03e-08	7.89e-07	0.000662
584	Abcg2	4	88832178..88890621	22.8433	6.1604	26.968	6.26333	0.897905	14.3359	1.98	3.94	0	0	0
585	Nap1l5	4	complement(89149317..89151184)	0.65	0.225167	34.641	2.92333	0.878996	30.0683	-2.05	-4.15	1.33e-05	0.000301	0.43
586	Fam13a	4	complement(89183768..89281222)	25.95	6.63008	25.5494	10.1133	1.84511	18.2443	1.48	2.78	1.22e-15	1.25e-13	3.98e-11
587	Prdm5	4	96659084..96812263	2.81667	0.642988	22.828	0.72	0.331512	46.0433	1.98	3.94	2.09e-07	6.77e-06	0.00683
588	Thnsl2	4	complement(98976550..98995590)	7.58	1.05532	13.9224	2.75667	0.360046	13.0609	1.59	3.02	1.16e-07	3.96e-06	0.0038
589	Tmem150a	4	100218661..100222130	48.8367	3.26782	6.69132	21.96	3.74584	17.0575	1.31	2.48	9.37e-11	5.4e-09	3.06e-06
590	Vamp5	4	complement(100231561..100232559)	38.0433	8.5129	22.3768	14.6367	2.25456	15.4035	1.45	2.74	3.43e-06	8.83e-05	0.11
591	Capg	4	100407658..100419446	6.59667	1.59813	24.2264	21.5633	2.31399	10.7311	-1.56	-2.94	8.28e-12	5.65e-10	2.7e-07
592	Tcf7l1	4	complement(100491798..100660140)	4.48667	0.941134	20.9762	2.13	0.777882	36.5203	1.22	2.34	1.62e-05	0.000358	0.53
593	Ctnna2	4	complement(107881826..108008484)	2.86667	0.611583	21.3343	0.386667	0.261024	67.5061	2.91	7.52	5.18e-07	1.57e-05	0.02
594	Reg3b	4	109467272..109470510	26.6033	13.7468	51.6731	3.05667	1.20902	39.5536	3.13	8.75	1.11e-16	1.26e-14	3.62e-12
595	Reg1a	4	109497962..109501082	6.14	3.26166	53.1214	0.936667	0.119304	12.737	2.79	6.92	4.34e-08	1.59e-06	0.00141
596	Reg3g	4	complement(109529679..109532234)	444.763	312.097	70.1716	35.1133	10.3186	29.3866	3.72	13.18	0	0	0
597	Hk2	4	complement(113559427..113610243)	2.34667	0.508167	21.6548	12.4667	2.07635	16.6552	-2.26	-4.81	0	0	0
598	LOC103692170	4	113935492..113941478	6.06667	1.77128	29.1969	2.20333	0.362537	16.454	1.63	3.1	1.71e-07	5.61e-06	0.00557
599	LOC103692173	4	complement(113951870..113954297)	16.44	3.99989	24.3302	7.43	0.992421	13.3569	1.28	2.43	4.06e-06	0.000103	0.13
600	LOC103692165	4	114835064..114850701	0.626667	0.228546	36.4701	0.0633333	0.109697	173.205	3.12	8.72	0.000712	0.00978	1
601	Dysf	4	115712850..115901873	1.66667	0.241109	14.4665	4.96333	1.4852	29.9235	-1.4	-2.65	1.65e-07	5.42e-06	0.00538
602	Spr	4	complement(116912351..116916236)	2.81667	1.34374	47.7067	7.67333	2.45431	31.9849	-1.37	-2.59	0.00021	0.00343	1
603	Tia1	4	118207862..118235218	28.2167	5.41791	19.2011	14.4367	0.948754	6.57183	1.1	2.15	6.64e-09	2.79e-07	0.000217
604	Anxa4	4	complement(118538777..118595580)	17.2767	5.41687	31.3537	43.3467	4.42816	10.2157	-1.22	-2.34	1.57e-11	1.03e-09	5.13e-07
605	LOC100911337_3	4	complement(120413653..120414118)	0	0	#DIV/0!	4.85333	3.80033	78.3036	-7.36	-164.44	0.000759	0.01	1
606	Mgll	4	120671489..120771088	2.45	0.713583	29.1258	15.4967	3.00642	19.4004	-2.47	-5.55	1.47e-14	1.34e-12	4.78e-10
607	Podxl2	4	complement(120785495..120817377)	7.09	2.49241	35.1539	3.02333	0.870766	28.8015	1.31	2.48	2.93e-05	0.000603	0.96
608	Txnrd3	4	121612332..121650571	2.93	0.445084	15.1906	1.24667	0.175594	14.0851	1.36	2.57	0.000132	0.00227	1
609	Nup210	4	complement(122644135..122741110)	6.21	1.7406	28.029	2.58	1.27307	49.3437	1.39	2.62	1.21e-06	3.42e-05	0.04
610	Hdac11	4	122781095..122798353	2.16667	0.552932	25.5199	0.323333	0.133167	41.1855	2.76	6.78	4.11e-08	1.52e-06	0.00134
611	Aldh1l1	4	complement(123516788..123557501)	15.05	3.4407	22.8618	37.3933	8.14369	21.7784	-1.14	-2.2	5.11e-07	1.55e-05	0.02
612	Slc6a6	4	complement(123642210..123713464)	7.99333	1.26437	15.8178	74.5067	9.15172	12.2831	-3.09	-8.49	0	0	0
613	Fgd5	4	123865725..123962881	0.216667	0.0907377	41.8789	1.24667	0.924626	74.1679	-2.32	-4.99	2.89e-05	0.000595	0.94
614	Adamts9	4	complement(124660262..124858250)	15.8033	1.38045	8.73516	67.2067	28.8015	42.8551	-1.95	-3.85	0	0	0
615	Pdzrn3	4	complement(133717139..133951264)	4.02667	0.820325	20.3723	11.7	2.13063	18.2105	-1.4	-2.65	1.11e-10	6.3e-09	3.63e-06
616	Cntn3	4	complement(134784668..135069970)	3.00333	0.555818	18.5067	0.0833333	0.0971253	116.55	5.09	33.95	0	0	0
617	Bhlhe40	4	140703619..140709319	2.76	1.05773	38.3237	18.07	4.42136	24.4679	-2.58	-5.98	0	0	0
618	Lmcd1	4	144192989..144252551	5.25333	2.05115	39.0448	0.39	0.19975	51.2179	3.75	13.44	4.22e-12	2.97e-10	1.38e-07
619	Srgap3	4	complement(144638335..144869919)	2.38667	0.678405	28.4248	0.103333	0.110604	107.037	4.43	21.58	0	0	0
620	Prrt3	4	complement(145450861..145454834)	0.726667	0.145029	19.9581	0.25	0.196723	78.6893	1.8	3.48	0.00466	0.05	1
621	Fancd2	4	145489869..145551479	17.3567	3.36874	19.4089	8.96667	0.667258	7.44154	1.09	2.13	4.25e-10	2.24e-08	1.39e-05
622	Syn2	4	147037179..147195096	0.56	0.262869	46.9409	1.97	0.72581	36.8431	-1.77	-3.42	8.63e-05	0.00156	1
623	Mkrn2	4	147514120..147532084	11.4933	0.368284	3.20433	5.63333	1.6653	29.5616	1.2	2.3	9.16e-07	2.65e-05	0.03
624	Mbd4	4	complement(147746186..147756294)	3.01	1.32774	44.111	1.08	0.200749	18.5878	1.56	2.94	0.000518	0.0075	1
625	Ift122	4	147756553..147826997	11.2567	1.76647	15.6927	5.99333	0.846778	14.1287	1.02	2.03	1.12e-07	3.82e-06	0.00366
626	H1foo	4	147844658..147849779	7.43667	3.59987	48.407	2.87	0.749066	26.0999	1.54	2.92	0.000359	0.00547	1
627	Plxnd1	4	complement(147854309..147893992)	4.22333	1.12224	26.5725	15.37	6.91544	44.9931	-1.7	-3.24	4.23e-09	1.84e-07	0.000138
628	Zfand4	4	148199102..148268405	1.35	0.17088	12.6578	0.393333	0.298719	75.9456	1.75	3.36	0.00066	0.00922	1
629	Zfp9	4	complement(150517027..150522351)	1.55	0.245764	15.8557	0.566667	0.366379	64.6551	1.73	3.31	0.00102	0.01	1
630	Slc25a18	4	153330069..153350446	2.27	0.95268	41.9683	0.02	0.034641	173.205	6.27	77.43	3.88e-06	9.88e-05	0.13
631	Mical3	4	complement(153484876..153593773)	21.4567	2.16583	10.094	11.4467	1.39694	12.2039	1.05	2.07	8.02e-10	4.02e-08	2.62e-05
632	A2m	4	154309426..154359137	50.53	14.0637	27.8323	274.12	84.4052	30.7913	-2.32	-5.01	0	0	0
633	Phc1	4	complement(155093949..155116154)	13.28	0.771168	5.80699	5.85333	0.467047	7.97917	1.33	2.52	5.89e-11	3.5e-09	1.92e-06
634	Slc2a3	4	complement(155408233..155631856)	0.436667	0.159478	36.5218	1.57333	0.325167	20.6674	-1.73	-3.31	2.82e-05	0.000584	0.92
635	LOC100909595	4	complement(155752447..155763500)	0	0	#DIV/0!	2.59333	2.80472	108.151	-8.14	-282.71	0.000256	0.00405	1
636	Clec4e	4	complement(156270920..156276304)	0.13	0.175784	135.218	1.28	0.76531	59.7899	-3.07	-8.42	0.0017	0.02	1
637	LOC103690024	4	complement(156403016..156427755)	3.81333	0.715844	18.7721	9.39	2.05874	21.9248	-1.16	-2.24	1.81e-06	4.92e-05	0.06
638	Pex5	4	complement(156983915..157009674)	12.4133	1.56001	12.5672	27.53	2.61513	9.4992	-1.01	-2.02	4.89e-09	2.1e-07	0.000159
639	C1s	4	complement(157143592..157155609)	9.71333	3.38434	34.8422	26.4567	6.75234	25.5222	-1.36	-2.56	7.39e-11	4.31e-09	2.41e-06
640	Lpcat3	4	157181795..157222996	186.18	17.2542	9.26748	436.69	29.5863	6.77512	-1.1	-2.14	2.99e-09	1.34e-07	9.75e-05
641	Eno2	4	complement(157285179..157294047)	3.24333	3.62644	111.812	22.69	5.52492	24.3496	-2.77	-6.82	5.79e-11	3.45e-09	1.89e-06
642	Tpi1	4	complement(157328379..157331905)	5.89	1.7872	30.343	30.5667	12.8986	42.1981	-2.27	-4.82	0	0	0
643	Gapdh	4	complement(157676595..157679962)	9.48333	2.69511	28.4195	45.2567	11.9285	26.3574	-2.14	-4.42	0	0	0
644	Vamp1	4	157726941..157733643	1.26667	0.189297	14.9445	0.53	0.0888819	16.7702	1.4	2.64	0.00382	0.04	1
645	Tspan9	4	complement(160530720..160662974)	6.14667	0.565007	9.19209	20.1167	4.64722	23.1013	-1.57	-2.97	5.55e-16	5.9e-14	1.81e-11
646	Foxm1	4	161685258..161696305	4.24333	0.641275	15.1125	1.83	0.190788	10.4256	1.38	2.6	2.41e-06	6.42e-05	0.08
647	LOC689757	4	complement(162181158..162230859)	3.28667	0.956312	29.0967	1.68	0.632376	37.6415	1.15	2.23	0.00472	0.05	1
648	Clec2d_1	4	162281574..162402635	0.773333	0.15695	20.2953	3.78	0.235797	6.238	-2.17	-4.5	1.44e-12	1.06e-10	4.71e-08
649	Clec12a	4	163112301..163126864	3.78667	1.54536	40.8105	25.8767	4.25072	16.4269	-2.68	-6.41	0	0	0
650	Emp1	4	169147243..169181966	8.06333	1.07937	13.3861	20.8967	0.603517	2.8881	-1.23	-2.34	5.2e-11	3.13e-09	1.7e-06
651	Abcc9	4	complement(176805431..176922424)	5.31333	1.7185	32.3431	13.15	4.93079	37.4965	-1.2	-2.3	6.5e-07	1.94e-05	0.02
652	Cmas	4	176994129..177012444	21.34	3.66546	17.1765	61.2267	18.1744	29.6837	-1.4	-2.63	5.85e-13	4.44e-11	1.91e-08
653	RGD1561551	4	complement(177021803..177039677)	0.03	0.0519615	173.205	1.96333	1.11402	56.7411	-5.54	-46.65	4.71e-05	0.000911	1
654	St8sia1	4	complement(177065168..177196180)	2.42333	0.600444	24.7776	0.813333	0.113725	13.9826	1.65	3.15	0.000242	0.00386	1
655	Bcat1	4	complement(179259308..179339795)	13.0067	4.55423	35.0146	125.34	22.6216	18.0482	-3.16	-8.95	0	0	0
656	Sspn	4	180291389..180324408	0.99	0.53507	54.0475	0.01	0.0173205	173.205	5.95	62	1.56e-05	0.000347	0.51
657	Itpr2	4	complement(180538389..180722358)	1.18333	0.0981495	8.29433	3.08667	0.836441	27.0985	-1.24	-2.36	3.39e-06	8.75e-05	0.11
658	Ppfibp1	4	181286455..181428157	28.75	5.86414	20.397	80.4333	9.01532	11.2084	-1.36	-2.56	3e-14	2.69e-12	9.78e-10
659	Sulf1	5	complement(5999475..6186329)	15.0333	4.65811	30.9852	1.96333	0.692556	35.2745	3.03	8.18	0	0	0
660	Penk	5	complement(17056419..17061837)	7.46333	2.25294	30.1868	1.37333	0.699452	50.931	2.48	5.57	7.06e-11	4.15e-09	2.3e-06
661	Sdcbp	5	19471664..19498485	41.9133	13.7278	32.7528	99.02	16.8229	16.9894	-1.14	-2.2	3.28e-08	1.23e-06	0.00107
662	Ccne2	5	24434872..24446406	2.94333	1.01199	34.3826	1.18667	0.481802	40.6013	1.37	2.58	0.000129	0.00222	1
663	Esrp1	5	complement(24576991..24631698)	3.69	1.13635	30.7955	1.77667	0.202073	11.3737	1.24	2.36	0.000247	0.00393	1
664	RGD1559441	5	24860153..24908397	0.933333	0.11547	12.3718	0.3	0.219317	73.1057	1.93	3.82	0.000102	0.00181	1
665	Rad54b	5	25146949..25214376	1.54333	0.090185	5.84352	0.573333	0.312143	54.4436	1.72	3.3	0.000103	0.00182	1
666	Gem	5	25349928..25353661	11.06	3.20267	28.9572	5.63333	1.41341	25.0902	1.04	2.05	0.000118	0.00207	1
667	Slc26a7	5	complement(27986663..28177340)	4.49333	1.91231	42.5588	1.50333	0.555368	36.9424	1.72	3.29	9.76e-08	3.38e-06	0.00318
668	Tmem64	5	28850950..28867227	9.23667	2.34777	25.418	27.9567	6.41051	22.9302	-1.48	-2.78	5.77e-10	2.97e-08	1.88e-05
669	Osgin2	5	complement(29663685..29682005)	3.30333	1.06791	32.3283	11.0033	2.45846	22.3429	-1.64	-3.11	1.55e-09	7.33e-08	5.04e-05
670	Mmp16	5	31568419..31810484	1.98	0.798311	40.3187	0.593333	0.321299	54.1516	1.8	3.49	8.47e-05	0.00154	1
671	Ggh	5	34040258..34063361	10.5067	4.68689	44.6087	4.85333	1.64038	33.799	1.2	2.3	0.000422	0.00629	1
672	Pm20d2	5	complement(48420302..48436531)	2.37	0.937443	39.5546	0.513333	0.445009	86.6901	2.1	4.28	0.000412	0.00616	1
673	Srsf12	5	48456757..48485912	0.986667	0.618088	62.6441	0.0933333	0.161658	173.205	3.29	9.78	6.01e-05	0.00113	1
674	Cga	5	50381244..50393367	18.0467	4.58718	25.4184	3.94	2.61052	66.2568	2.28	4.85	2.47e-08	9.44e-07	0.000807
675	Nfx1	5	57291156..57348720	22.7067	3.07185	13.5284	65.94	13.8134	20.9485	-1.4	-2.64	1.07e-12	7.91e-11	3.48e-08
676	RGD1561916	5	complement(57883675..57896475)	2.46	1.35569	55.1094	0.676667	0.110151	16.2785	1.93	3.81	0.00127	0.02	1
677	Sigmar1	5	complement(58121786..58124681)	9.57667	0.829719	8.66396	23.0533	4.13006	17.9153	-1.11	-2.16	1.54e-07	5.1e-06	0.00502
678	Ccl21	5	complement(58197680..58198782)	13.8267	4.62063	33.4183	6.93333	3.7516	54.1097	1.06	2.08	0.00176	0.02	1
679	Atp8b5p	5	58752879..58831028	1.00333	0.311823	31.0787	0.4	0.190788	47.697	1.38	2.61	0.00492	0.05	1
680	Arhgef39	5	complement(58995249..59001800)	3.85	0.409268	10.6303	2.09667	0.393107	18.7492	1.06	2.08	8.28e-05	0.00151	1
681	Spag8	5	complement(59147337..59149699)	1.22	0.585064	47.9561	0.273333	0.133167	48.7195	2.28	4.84	0.00127	0.02	1
682	Tmem8b	5	59178846..59191975	4.13333	1.145	27.7017	0.84	0.376431	44.8132	2.46	5.51	4.4e-07	1.36e-05	0.01
683	Glipr2	5	59416076..59446647	5.67667	2.53504	44.6572	18.0667	5.36105	29.6737	-1.6	-3.04	7.06e-07	2.1e-05	0.02
684	Melk	5	59783890..59844356	10.15	2.5831	25.4493	5.58	0.821462	14.7215	1	2	4.16e-06	0.000105	0.14
685	Polr1e	5	60572577..60588240	4.12667	1.03568	25.0973	12.3133	1.4478	11.758	-1.48	-2.8	3.01e-13	2.36e-11	9.83e-09
686	Aldh1b1	5	61382351..61387358	0.52	0.37027	71.2058	0.0666667	0.11547	173.205	3.45	10.96	0.00352	0.04	1
687	Tbc1d2	5	complement(62212982..62260105)	0.353333	0.0763763	21.6159	1.28	0.837198	65.4061	-1.75	-3.37	0.000366	0.00555	1
688	Anks6	5	complement(62640645..62683964)	3.12667	0.218251	6.9803	13.0633	2.28003	17.4537	-1.92	-3.78	0	0	0
689	Galnt12	5	62718787..62750145	0.273333	0.225019	82.3238	1.83333	1.31804	71.8932	-2.42	-5.35	0.00137	0.02	1
690	Col15a1	5	62840360..62950240	0.23	0.157162	68.3315	1.65	2.12817	128.98	-2.61	-6.09	0.000345	0.00528	1
691	Alg2	5	complement(63187468..63192025)	1.72	0.562939	32.729	4.29	1.53366	35.7496	-1.17	-2.25	0.000329	0.00508	1
692	Sec61b	5	63192298..63200508	162.183	51.2782	31.6174	415.847	6.1982	1.4905	-1.26	-2.39	8.64e-11	5.01e-09	2.82e-06
693	LOC108348074	5	64476317..64542645	3.07	1.06785	34.7833	8.67	6.9124	79.7278	-1.31	-2.47	0.00207	0.02	1
694	LOC103690035	5	64566804..64584309	0.283333	0.29023	102.434	3.29	3.66485	111.394	-3.37	-10.31	0.000122	0.00212	1
695	Tmem38b	5	70639156..70675054	52.1467	6.03591	11.5749	15.4	2.32742	15.1131	1.92	3.78	0	0	0
696	Epb41l4b	5	complement(74030882..74191167)	0.763333	0.300721	39.3958	2.00667	0.831284	41.4261	-1.31	-2.48	9.77e-05	0.00174	1
697	Ptpn3	5	complement(74248996..74368186)	0.94	0.308058	32.7722	5.55667	0.37899	6.82045	-2.44	-5.42	0	0	0
698	Palm2	5	74649765..74788497	5.50667	1.39615	25.3538	12.3	1.16349	9.45924	-1.04	-2.06	1.81e-07	5.91e-06	0.00591
699	Akap2	5	74874306..74982401	1.51667	0.192959	12.7226	4.05	0.108167	2.67078	-1.29	-2.44	3.37e-06	8.73e-05	0.11
700	Ptgr1	5	complement(76110738..76129441)	64.7167	18.658	28.8303	21.77	0.992421	4.55866	1.67	3.17	0	0	0
701	Ugcg	5	76386836..76419560	5.86333	1.10934	18.9199	23.28	9.15321	39.3179	-1.85	-3.61	0	0	0
702	Tmem268	5	79382096..79407433	1.93333	0.244199	12.631	8.88	1.39151	15.6702	-2.02	-4.07	1.11e-16	1.26e-14	3.62e-12
703	Tnc	5	complement(79789671..79874671)	7.54	1.37175	18.193	62.13	44.9598	72.364	-2.88	-7.34	2.22e-16	2.43e-14	7.24e-12
704	Pappa	5	80920568..81150940	9.88	6.0204	60.9352	2.56	1.03015	40.2401	2.08	4.24	2.55e-09	1.17e-07	8.32e-05
705	Astn2	5	complement(81179605..82168427)	1.41333	0.369639	26.1537	0.213333	0.116762	54.7321	2.83	7.09	8.33e-09	3.44e-07	0.000272
706	Tle1	5	complement(88546568..88629491)	8.94333	1.39285	15.5742	2.63667	0.75162	28.5065	1.84	3.59	2.02e-14	1.83e-12	6.59e-10
707	Frmd3	5	complement(90040495..90282327)	3.84333	1.09865	28.5859	1.94333	0.511892	26.3409	1.1	2.14	0.00194	0.02	1
708	Ptprd	5	complement(92862267..93244202)	4.36333	0.665307	15.2477	2.01	0.306105	15.2291	1.25	2.37	8.93e-09	3.67e-07	0.000291
709	Cntln	5	103251986..103366264	2.99	1.0714	35.8328	1.04	0.157162	15.1118	1.58	2.99	9.46e-05	0.00169	1
710	Sh3gl2	5	103479767..103654247	3.74667	1.86436	49.7605	18.37	6.4763	35.2548	-2.18	-4.53	6.09e-11	3.6e-09	1.99e-06
711	Hacd4	5	complement(106732513..106758032)	12.31	4.64068	37.6984	5.35	0.558301	10.4355	1.29	2.44	1.33e-05	0.000301	0.43
712	Mtap	5	107711077..107777530	3.13333	0.705006	22.5002	7.15	0.858545	12.0076	-1.09	-2.12	1e-07	3.46e-06	0.00328
713	Elavl2	5	complement(109499408..109651730)	0.4	0.236432	59.108	0.1	0.087178	87.178	2.18	4.54	0.00314	0.03	1
714	LOC108351137	5	115649046..115650340	22.9233	6.71502	29.2934	58.3933	11.6153	19.8915	-1.24	-2.37	8.17e-11	4.74e-09	2.67e-06
715	Ak4	5	120250616..120305897	1.03667	0.219621	21.1853	14.88	5.10979	34.34	-3.68	-12.85	0	0	0
716	Lepr	5	120564645..120682221	3.48333	1.11957	32.1407	9.70667	3.93116	40.4996	-1.38	-2.59	2.05e-09	9.52e-08	6.7e-05
717	RGD1564074	5	124442293..124542156	9.49	4.97606	52.4348	0.833333	0.578302	69.3963	3.68	12.84	7.36e-14	6.32e-12	2.4e-09
718	Plpp3	5	124690214..124765498	5.91667	2.11358	35.7225	2.93	0.923255	31.5104	1.12	2.17	0.000153	0.00257	1
719	LOC103690060	5	125060619..125073237	1.30333	0.863269	66.2355	0.0233333	0.0404145	173.205	6.27	76.95	4.84e-06	0.00012	0.16
720	Dhcr24	5	126164674..126191206	17.4567	1.90085	10.889	53.98	4.0894	7.57577	-1.47	-2.77	3.71e-13	2.86e-11	1.21e-08
721	Mroh7	5	complement(126283873..126323799)	1.62667	0.551845	33.9249	0.21	0.132288	62.9941	3.17	8.97	2.11e-08	8.18e-07	0.000689
722	Acot11	5	complement(126347435..126395668)	1.21333	0.404145	33.3087	5.92	3.02462	51.0915	-2.16	-4.48	7.71e-08	2.71e-06	0.00252
723	Ldlrad1	5	126812187..126821407	1.09667	0.234379	21.3719	0.256667	0.141892	55.2826	2.15	4.45	0.00135	0.02	1
724	Zcchc11	5	128083118..128168207	56.98	11.6385	20.4256	28.9633	7.12842	24.6119	1.1	2.14	3.78e-08	1.4e-06	0.00123
725	LOC108348114	5	129043675..129082442	3.37667	2.25482	66.7766	19	4.83507	25.4477	-2.29	-4.88	2.52e-08	9.59e-07	0.000823
726	Ptch2	5	135962911..135983816	30.8267	9.13362	29.629	2.35333	0.402161	17.089	3.86	14.49	0	0	0
727	Plk3	5	complement(135997725..136002900)	3.11667	0.66463	21.325	7.23667	1.14072	15.763	-1.1	-2.15	3.12e-05	0.000635	1
728	Eri3	5	136406130..136533389	52.79	2.5556	4.84107	24.2867	1.35508	5.57951	1.26	2.39	1.17e-12	8.61e-11	3.8e-08
729	Ptprf	5	complement(137036935..137112927)	18.59	1.68597	9.06924	44.73	2.98161	6.6658	-1.13	-2.19	3.37e-09	1.49e-07	0.00011
730	Slc2a1	5	138154673..138182897	10.5	1.34324	12.7928	33.02	7.23597	21.9139	-1.51	-2.84	1.89e-15	1.91e-13	6.16e-11
731	Edn2	5	139100898..139105792	0.666667	0.970429	145.564	140.027	153.368	109.528	-7.62	-196.86	0	0	0
732	Mycl	5	140692779..140698609	1.47667	0.536128	36.3066	0.253333	0.104083	41.0855	2.74	6.67	7.83e-07	2.3e-05	0.03
733	LOC103689941	5	142303636..142330854	1.62667	1.10002	67.6239	0.44	0.478853	108.83	2.05	4.15	0.00174	0.02	1
734	Fhl3	5	142689026..142696383	2.5	1.06579	42.6314	10.0567	5.91701	58.8367	-1.9	-3.74	1.79e-07	5.87e-06	0.00585
735	Maneal	5	complement(142851526..142857131)	0.743333	0.083865	11.2823	0.0633333	0.109697	173.205	3.42	10.68	0.00365	0.04	1
736	Snip1	5	143063099..143070884	0	0	#DIV/0!	0.706667	1.22398	173.205	-7	-128.44	0.00382	0.04	1
737	Oscp1	5	144067416..144098207	6.13333	1.225	19.9729	3	0.524309	17.477	1.13	2.19	0.000761	0.01	1
738	Zmym6	5	145138697..145186357	2.23333	0.318172	14.2465	1.14333	0.123423	10.795	1.1	2.14	0.000787	0.01	1
739	Zfp362	5	complement(146952653..146973932)	9.48333	1.27602	13.4554	4.44	1.51089	34.0291	1.25	2.39	0.000102	0.00181	1
740	Trim62	5	147069616..147095242	1.27	0.434051	34.1772	4.77	0.736274	15.4355	-1.73	-3.33	1.14e-05	0.000262	0.37
741	Fndc5	5	147323240..147330266	2.95333	1.27052	43.02	0.713333	0.267644	37.5202	2.22	4.67	2.56e-06	6.78e-05	0.08
742	RGD1561149	5	complement(147403948..147412705)	0.35	0.0953939	27.2554	1.03333	0.440038	42.5843	-1.35	-2.55	0.00375	0.04	1
743	Iqcc	5	complement(147819618..147823232)	17.6267	2.00622	11.3818	8.32333	1.99926	24.0199	1.22	2.33	5.64e-06	0.000139	0.18
744	Ptp4a2	5	148051126..148060339	287.793	80.166	27.8554	722.957	61.4128	8.49467	-1.22	-2.33	9.33e-11	5.39e-09	3.04e-06
745	Adgrb2	5	148193710..148231587	0.823333	0.205264	24.9309	0.283333	0.0680686	24.0242	1.67	3.18	0.000439	0.0065	1
746	Sdc3	5	148923098..148956404	0.446667	0.138684	31.0487	3.94	1.17154	29.7345	-2.92	-7.59	1.11e-16	1.26e-14	3.62e-12
747	Smpdl3b	5	complement(150925370..150949931)	5.93	0.330454	5.57258	16.0167	0.104083	0.649844	-1.29	-2.44	1.69e-10	9.38e-09	5.51e-06
748	Map3k6	5	151436464..151448328	1.59	0.532259	33.4754	4.59333	1.57361	34.2585	-1.43	-2.69	6.38e-07	1.91e-05	0.02
749	Rps6ka1	5	complement(152078220..152122684)	2.51	0.545619	21.7378	7.99	3.38457	42.36	-1.49	-2.8	1.06e-06	3.03e-05	0.03
750	Ubxn11	5	152333043..152356890	1.28667	0.166233	12.9196	0.46	0.0916515	19.9242	1.62	3.07	0.00477	0.05	1
751	Ldlrap1	5	complement(152966591..152987211)	6.45333	1.40532	21.7767	23.36	10.9369	46.8191	-1.73	-3.32	3.62e-08	1.35e-06	0.00118
752	Clic4	5	complement(153568745..153625869)	14.82	3.39239	22.8906	39.6167	8.95299	22.599	-1.3	-2.47	3.27e-09	1.45e-07	0.000107
753	Rcan3	5	complement(153773663..153790157)	3.25333	0.310054	9.53034	0.876667	0.771125	87.961	1.86	3.64	0.000578	0.00826	1
754	Nipal3	5	complement(153807955..153840178)	6.66333	1.44791	21.7295	2.85	0.700857	24.5915	1.4	2.64	3.72e-06	9.51e-05	0.12
755	Cnr2	5	154260062..154268126	0.0733333	0.0208167	28.3864	0.803333	0.640495	79.7296	-3.18	-9.05	0.000221	0.00357	1
756	Fuca1	5	154269118..154286544	196.077	98.534	50.2528	599.43	194.714	32.4833	-1.5	-2.83	6.1e-08	2.18e-06	0.00199
757	Hmgcl	5	154294806..154308640	12.8967	1.35692	10.5215	35.5267	7.07243	19.9074	-1.32	-2.5	8.07e-10	4.03e-08	2.63e-05
758	Gale	5	154310453..154314955	13.1667	2.68761	20.4122	77.9233	20.711	26.5787	-2.45	-5.45	0	0	0
759	Tcea3	5	154598758..154634686	1.80333	0.205994	11.4229	0.613333	0.185023	30.1667	1.76	3.38	0.00365	0.04	1
760	C1qb	5	complement(155246447..155252003)	6.48	1.85946	28.6954	2.37	0.461303	19.4642	1.6	3.02	0.000167	0.00278	1
761	C1qa	5	complement(155261250..155264143)	4.06667	0.983379	24.1814	1.59667	0.75699	47.4106	1.53	2.89	0.00162	0.02	1
762	Wnt4	5	155649217..155672579	0.683333	0.345302	50.532	3.52	0.520481	14.7864	-2.3	-4.92	2.47e-13	1.97e-11	8.07e-09
763	AABR07073181.1	5	155812105..155885829	6.23	0.72856	11.6944	67.58	16.0564	23.759	-3.31	-9.93	0	0	0
764	Rap1gap	5	156026911..156074395	1.15667	0.162583	14.0562	4.28	2.53746	59.2864	-1.76	-3.39	1.14e-05	0.000261	0.37
765	Alpl	5	complement(156086497..156141537)	5.92667	2.30261	38.8518	3.14	0.302655	9.63869	1.01	2.01	0.00106	0.01	1
766	Ece1	5	156215417..156318671	46.6667	5.755	12.3321	105.56	8.8027	8.33905	-1.04	-2.06	1.39e-08	5.51e-07	0.000452
767	Kif17	5	156628432..156666284	0.823333	0.228108	27.7054	0.236667	0.209841	88.6653	1.83	3.55	0.00222	0.03	1
768	Nbl1	5	complement(157524513..157535664)	4.23333	1.22231	28.8734	10.7533	1.36258	12.6713	-1.23	-2.35	1.11e-06	3.15e-05	0.04
769	Padi6	5	complement(159241413..159256699)	19.5267	5.92137	30.3245	10.21	2.93981	28.7935	1.09	2.13	2.85e-05	0.000589	0.93
770	Padi4	5	complement(159260675..159293673)	1.9	0.781729	41.1436	0.7	0.147309	21.0442	1.61	3.06	0.00107	0.01	1
771	Padi3	5	complement(159309000..159336429)	0.11	0.0953939	86.7217	1.4	0.671044	47.9317	-3.29	-9.81	6.96e-07	2.07e-05	0.02
772	Atp13a2	5	159512285..159531637	65.3633	8.04937	12.3148	35.5267	3.7283	10.4944	1.04	2.06	4.82e-07	1.47e-05	0.02
773	Mfap2	5	159534202..159539750	309.497	67.1915	21.7099	47.8767	5.3514	11.1775	2.83	7.13	0	0	0
774	Crocc	5	complement(159540421..159583049)	4.62667	0.974953	21.0725	2.08667	0.245832	11.7811	1.29	2.45	1.85e-08	7.26e-07	0.000603
775	Epha2	5	159845774..159874206	6.92	1.00955	14.5889	38.4267	6.91256	17.989	-2.3	-4.93	0	0	0
776	Agmat	5	160306727..160321066	1.58	0.216564	13.7066	0.366667	0.260832	71.136	2.4	5.28	0.000366	0.00556	1
777	Pdpn	5	complement(161947137..161981441)	10.7333	1.23265	11.4843	3.90667	0.650333	16.6468	1.57	2.97	3.42e-09	1.51e-07	0.000112
778	Dhrs3	5	162808646..162843383	11.6967	1.66308	14.2184	6.38	1.2435	19.4906	1.06	2.08	4.55e-05	0.000884	1
779	Fbxo2	5	164972480..164977916	2.3	0.623779	27.1208	5.9	1.81	30.678	-1.28	-2.43	0.0012	0.02	1
780	Casz1	5	165724027..165774616	0.166667	0.0351188	21.0713	1.55667	0.270247	17.3606	-2.97	-7.85	1.14e-11	7.64e-10	3.72e-07
781	Pex14	5	complement(165782895..165918445)	18.0867	1.05709	5.84457	43.1267	8.75797	20.3076	-1.1	-2.14	1.33e-08	5.35e-07	0.000435
782	H6pd	5	complement(166998881..167030441)	1.00667	0.208167	20.6788	7.32	0.562406	7.68314	-2.69	-6.44	0	0	0
783	Slc2a5	5	167141875..167174310	6.08333	0.499433	8.20986	2.48667	1.07547	43.2494	1.41	2.65	1.82e-05	0.000397	0.59
784	Eno1	5	167288223..167299609	6.83333	2.18452	31.9686	30.6467	11.9094	38.8602	-2.06	-4.18	6.66e-16	6.97e-14	2.17e-11
785	Errfi1	5	167952728..167966009	1.56333	0.696012	44.5211	7.52333	7.61088	101.164	-2.17	-4.5	2.15e-06	5.77e-05	0.07
786	Tnfrsf25	5	169288871..169293137	0.73	0.240208	32.9052	0.0533333	0.092376	173.205	3.65	12.58	0.0017	0.02	1
787	Acot7	5	169357517..169450219	13.52	2.29286	16.959	35.6733	1.99841	5.60197	-1.26	-2.4	1.19e-11	7.9e-10	3.87e-07
788	Nphp4	5	169659188..169744660	3.13667	0.051316	1.636	1.71333	0.525484	30.6703	1	2	0.00034	0.00522	1
789	Smim1	5	complement(171309335..171312026)	49.5	9.00927	18.2005	17.5367	4.08106	23.2716	1.61	3.06	3.43e-09	1.51e-07	0.000112
790	Tprg1l	5	complement(171456302..171459488)	66.98	12.1177	18.0916	149.813	17.5602	11.7214	-1.04	-2.05	3.97e-08	1.47e-06	0.00129
791	Arhgef16	5	complement(171624796..171648563)	1.88667	0.652482	34.5839	0.94	0.373229	39.7052	1.23	2.35	0.0023	0.03	1
792	Mmp23	5	complement(173078590..173081839)	100.44	23.7657	23.6616	27.7333	2.83814	10.2337	1.99	3.96	0	0	0
793	Mxra8	5	173288447..173292929	12.0633	3.18368	26.3914	59.6433	23.4094	39.2489	-2.2	-4.58	0	0	0
794	Cptp	5	complement(173314228..173318313)	0.18	0.0264575	14.6986	0.98	0.353836	36.1057	-2.36	-5.14	0.000594	0.00845	1
795	Fam132a	5	173390901..173395276	3.75333	0.791854	21.0974	1.38667	0.25658	18.5034	1.57	2.97	0.000304	0.00473	1
796	Plekhn1	5	complement(173646195..173653905)	2.48333	0.376475	15.1601	1.32	0.48816	36.9818	1.13	2.19	0.003	0.03	1
797	Samd11	5	complement(173672810..173680290)	11.01	3.94244	35.8078	3.43333	1.66224	48.4147	1.81	3.5	6.47e-08	2.3e-06	0.00211
798	Slc8a1	6	complement(4258991..4520604)	3.60667	0.864311	23.9643	1.08	0.433474	40.1365	1.96	3.89	1.66e-07	5.46e-06	0.00542
799	Prkce	6	9790422..9973396	7.06667	1.22851	17.3846	3.19333	0.124231	3.89032	1.32	2.5	2.13e-05	0.000457	0.69
800	Epas1	6	10306405..10387265	6.01	1.08056	17.9793	89.3467	41.602	46.5625	-3.71	-13.07	0	0	0
801	Rhoq	6	10533151..10568581	0.956667	0.228983	23.9355	2.56	0.766225	29.9306	-1.32	-2.49	8.78e-05	0.00159	1
802	Socs5	6	10674371..10704977	0.456667	0.136504	29.8914	1.48667	0.185023	12.4455	-1.6	-3.04	4.07e-05	0.000805	1
803	Epcam	6	complement(11281964..11298216)	3.46	1.09275	31.5823	0.823333	0.61101	74.2118	2.32	4.98	3.03e-06	7.88e-05	0.1
804	Fshr	6	complement(12796383..12997817)	23.1633	3.60736	15.5736	7.94667	0.871225	10.9634	1.7	3.24	5.11e-15	4.89e-13	1.67e-10
805	Alk	6	22696397..23203775	2.95	0.556776	18.8738	0.55	0.151327	27.5141	2.55	5.84	8.14e-14	6.97e-12	2.65e-09
806	Fam179a	6	complement(23359009..23404368)	0.0333333	0.0416333	124.9	0.423333	0.265769	62.7802	-3.26	-9.57	0.00174	0.02	1
807	Wdr43	6	complement(23433532..23473169)	10.1067	1.62802	16.1083	22.16	4.69929	21.2062	-1.01	-2.02	2.07e-08	8.02e-07	0.000675
808	Ppp1cb	6	complement(23549317..23581052)	4.91	1.98371	40.4014	11.1667	1.13465	10.1611	-1.09	-2.14	1.14e-06	3.22e-05	0.04
809	Lbh	6	24160226..24181866	10.6533	3.15503	29.6155	27.8567	17.6112	63.2206	-1.29	-2.45	0.000381	0.00575	1
810	Xdh	6	complement(25149235..25211494)	6.92	2.00891	29.0304	3.52333	1.03389	29.3442	1.07	2.1	2.69e-06	7.09e-05	0.09
811	Plb1	6	complement(25397537..25507073)	4.70667	1.20832	25.6725	90.8967	14.0908	15.5021	-4.08	-16.94	0	0	0
812	Fosl2	6	complement(25598936..25616995)	89.5933	4.92835	5.5008	200.993	32.9876	16.4123	-1.01	-2.01	4.77e-08	1.74e-06	0.00155
813	Rbks	6	26051396..26128906	2.21333	0.578302	26.1281	8.71667	3.2467	37.247	-1.85	-3.61	3.55e-07	1.11e-05	0.01
814	Agbl5	6	complement(26838036..26855658)	6.30333	0.711149	11.2821	2.26	0.543415	24.0449	1.67	3.18	5.34e-09	2.28e-07	0.000174
815	Slc35f6	6	complement(27095141..27107030)	3.47	0.52144	15.0271	9.25333	0.954428	10.3144	-1.26	-2.39	5.69e-09	2.41e-07	0.000186
816	Selenoi	6	complement(27473748..27512287)	3.81333	0.982157	25.7559	8.10333	1.73096	21.3611	-1.01	-2.01	0.000128	0.00221	1
817	Efr3b	6	complement(28393016..28464118)	0.536667	0.265769	49.5222	4.09667	3.40319	83.0723	-2.84	-7.16	2.18e-10	1.19e-08	7.11e-06
818	Rhob	6	complement(33689127..33691301)	2.02	0.996845	49.3488	10.6433	2.71887	25.5453	-2.31	-4.96	6.77e-15	6.35e-13	2.21e-10
819	Sdc1	6	33885495..33908016	3.88	0.704911	18.1678	20.51	0.714353	3.48295	-2.25	-4.74	0	0	0
820	Fam84a	6	complement(39358985..39363458)	2.08667	0.715705	34.299	0.686667	0.135031	19.6647	1.74	3.34	4.34e-06	0.000109	0.14
821	Trib2	6	complement(41016730..41039437)	8.84667	1.09715	12.4018	2.65667	0.925005	34.8182	1.93	3.82	1.18e-11	7.88e-10	3.85e-07
822	Pqlc3	6	complement(42290680..42302254)	4.02667	0.361432	8.97597	9.34667	2.56923	27.4882	-1.06	-2.08	0.000224	0.00361	1
823	Grhl1	6	43743702..43794342	2.14333	0.0929157	4.3351	0.57	0.587963	103.151	1.89	3.7	0.000961	0.01	1
824	Klf11	6	43829945..43841651	0.72	0.291376	40.4689	0.243333	0.023094	9.49069	1.66	3.16	0.00286	0.03	1
825	Id2	6	complement(44348501..44363915)	3.24	0.978928	30.2138	47.8867	17.9157	37.4128	-3.76	-13.55	0	0	0
826	AABR07063740.2	6	44731199..44737586	0.0166667	0.0288675	173.205	0.32	0.202237	63.1992	-4.13	-17.5	0.00016	0.00267	1
827	Sh3yl1	6	49852130..49895510	7.32667	1.73267	23.6488	3.91	1.1253	28.7801	1.07	2.1	0.00132	0.02	1
828	Tspan13	6	complement(55497658..55524436)	9.46	2.32858	24.615	3.55667	0.775263	21.7975	1.51	2.85	5.44e-09	2.32e-07	0.000177
829	Sostdc1	6	55812747..55817066	7.26667	1.98165	27.2704	2.11667	0.854537	40.3718	1.98	3.94	2.52e-08	9.59e-07	0.000823
830	Ifrd1	6	complement(60132024..60151420)	76.4467	19.9918	26.1514	430.667	287.535	66.765	-2.38	-5.19	3.33e-15	3.27e-13	1.09e-10
831	Zfp277	6	complement(60246214..60374389)	27.0067	7.99026	29.5862	14.0767	1.65748	11.7746	1.03	2.05	9.05e-07	2.62e-05	0.03
832	Dock4	6	60566196..60782556	7.33667	1.51447	20.6425	3.75333	0.753016	20.0626	1.05	2.08	3.45e-07	1.08e-05	0.01
833	Lrrn3	6	complement(61374328..61405195)	3.13333	1.06707	34.0553	0.723333	0.190351	26.3157	2.26	4.8	1.86e-09	8.65e-08	6.07e-05
834	Prkd1	6	complement(71035332..71349249)	3.07	0.732598	23.8631	1.39	0.240624	17.3111	1.27	2.42	0.000125	0.00217	1
835	Coch	6	72359791..72373695	1.26333	1.0427	82.536	0.0933333	0.090185	96.6268	3.91	15.01	1.31e-05	0.000298	0.43
836	Egln3	6	complement(75050329..75075795)	0.0433333	0.0378594	87.3678	0.563333	0.525389	93.2643	-3.62	-12.29	0.000599	0.00852	1
837	Baz1a	6	complement(75793960..75874235)	2.88333	1.0462	36.2844	10.39	2.92662	28.1677	-1.73	-3.32	1.84e-12	1.33e-10	5.99e-08
838	Gemin2	6	80108655..80122365	14.16	3.76441	26.5848	7.61667	0.952593	12.5067	1	2.01	0.000151	0.00255	1
839	Lrfn5	6	83083740..83438601	0.0666667	0.0305505	45.8258	0.476667	0.0814453	17.0864	-2.6	-6.08	0.00138	0.02	1
840	Arf6	6	91697109..91698255	3.67667	1.16423	31.6654	9.57	1.76604	18.4539	-1.22	-2.32	0.000532	0.00768	1
841	Pcnx4	6	95323579..95360127	4.91	0.73328	14.9344	1.47	0.174356	11.8609	1.91	3.75	2.48e-10	1.34e-08	8.09e-06
842	Snapc1	6	96871625..96893444	11.4833	3.77855	32.9046	35.25	2.44614	6.9394	-1.52	-2.88	5.22e-15	4.93e-13	1.7e-10
843	Esr2	6	complement(99164357..99214251)	11	2.23636	20.3305	4.02333	0.943416	23.4486	1.59	3	8.77e-11	5.08e-09	2.86e-06
844	Sptb	6	complement(99659651..99783047)	9.50333	2.3281	24.4977	1.70667	0.530126	31.0621	2.6	6.08	0	0	0
845	Actn1	6	complement(103375799..103470555)	14.61	4.2059	28.7878	34.54	2.76718	8.01153	-1.11	-2.16	6.75e-10	3.43e-08	2.2e-05
846	Ttc9	6	105364668..105399500	1.87667	0.610928	32.5539	0.163333	0.165025	101.036	3.37	10.35	8.62e-08	3.01e-06	0.00281
847	Dpf3	6	complement(106721349..106971250)	17.4867	2.22226	12.7083	6.44	1.3692	21.2608	1.54	2.91	1.21e-08	4.88e-07	0.000394
848	Bbof1	6	108123816..108149607	1.03	0.350286	34.0083	0.276667	0.115902	41.8924	1.97	3.92	0.00201	0.02	1
849	Vrtn	6	108363485..108365749	2.6	1.15572	44.451	0.826667	0.301054	36.4178	1.86	3.62	0.000172	0.00286	1
850	Mlh3	6	complement(109059341..109095557)	1.93667	0.320208	16.534	1.00667	0.265016	26.3261	1.13	2.19	0.000358	0.00546	1
851	Flvcr2	6	109617355..109681495	43.86	4.16559	9.49746	15.6433	1.757	11.2316	1.66	3.15	0	0	0
852	Gstz1	6	111176798..111187244	41.32	4.33927	10.5016	20.2933	3.08002	15.1775	1.18	2.26	4.5e-11	2.75e-09	1.47e-06
853	Tdp1	6	123897956..123963675	10.9367	3.15811	28.8763	5.45667	0.873747	16.0125	1.14	2.21	2.02e-06	5.45e-05	0.07
854	Ccdc88c	6	complement(124905808..125027553)	0.346667	0.0907377	26.1743	2.62333	0.59096	22.5271	-2.81	-7.03	0	0	0
855	Tc2n	6	complement(125437775..125590049)	0.876667	0.334714	38.1803	0.246667	0.0814453	33.0184	1.84	3.59	0.00474	0.05	1
856	Slc24a4	6	126018841..126153867	31.3233	6.35815	20.2984	3.68	1.26123	34.2725	3.23	9.4	0	0	0
857	Rin3	6	126170720..126279682	0.556667	0.207926	37.352	2.25667	0.422177	18.708	-1.84	-3.58	1.21e-05	0.000276	0.39
858	Unc79	6	126874193..127064626	1.75333	0.28589	16.3055	0.926667	0.0873689	9.4283	1.08	2.12	0.000509	0.0074	1
859	Ifi27	6	127327959..127334428	213.323	68.4758	32.0995	93.5933	15.5925	16.6599	1.28	2.43	5.86e-12	4.06e-10	1.91e-07
860	Ifi27l2b	6	complement(127336305..127337791)	147.703	96.8792	65.5904	71.0967	27.8987	39.2405	1.12	2.17	0.000249	0.00395	1
861	Serpina5	6	127766470..127772420	2.52	0.855102	33.9326	0.12	0.07	58.3333	4.53	23.05	1.14e-11	7.64e-10	3.71e-07
862	Syne3	6	complement(128641214..128727374)	2.12333	0.283078	13.3318	13.88	1.42503	10.2668	-2.52	-5.74	0	0	0
863	Glrx5	6	128750795..128760880	1.93667	0.560476	28.9402	5.28667	0.768657	14.5395	-1.31	-2.48	4.48e-05	0.000873	1
864	Ccnk	6	132090218..132113557	7.41333	0.829237	11.1857	17.3233	2.9137	16.8195	-1.09	-2.12	2.39e-07	7.66e-06	0.00781
865	Hhipl1	6	132219088..132240356	0.32	0.0984886	30.7777	1.40667	0.5231	37.1872	-1.86	-3.63	0.0007	0.00967	1
866	Eml1	6	132383337..132450393	16.4	4.03077	24.5779	48.37	16.7935	34.7189	-1.4	-2.63	4.16e-08	1.53e-06	0.00136
867	Cinp	6	complement(135290530..135304422)	3.92667	1.11132	28.3019	9.35333	0.693421	7.41363	-1.13	-2.2	2.55e-05	0.000534	0.83
868	Tnfaip2	6	135890931..135903647	2.3	0.27074	11.7713	1.13	0.330606	29.2571	1.2	2.29	0.00092	0.01	1
869	Xrcc3	6	complement(136371555..136379348)	1.01333	0.255799	25.2434	0.08	0.138564	173.205	3.42	10.68	0.00321	0.03	1
870	Tdrd9	6	136536736..136649859	0.723333	0.179258	24.7822	0.04	0.069282	173.205	3.98	15.82	3.29e-06	8.53e-05	0.11
871	Siva1	6	137210052..137214388	11.4833	4.38019	38.1439	6.09	2.05896	33.8088	1	2.01	0.000764	0.01	1
872	Vipr2	6	143938040..144008072	0.213333	0.140119	65.6808	1.26667	0.656074	51.7953	-2.32	-4.99	5.98e-05	0.00113	1
873	Dnah11	6	complement(145785275..146099053)	0.233333	0.023094	9.89743	0.0566667	0.051316	90.5577	1.91	3.75	0.00078	0.01	1
874	Prim1	7	2435553..2451165	56.96	14	24.5786	30.3433	2.35555	7.763	1.02	2.03	6.72e-09	2.81e-07	0.000219
875	Timeless	7	2643288..2667628	12.9233	2.36553	18.3043	5.91333	0.698737	11.8163	1.28	2.43	7.12e-12	4.89e-10	2.32e-07
876	Coq10a	7	complement(2780930..2786949)	3.55667	0.470142	13.2186	1.57667	0.53799	34.122	1.39	2.61	0.00179	0.02	1
877	Tle6	7	10962330..10988137	3.84333	0.77436	20.1481	1.89	0.61	32.2751	1.23	2.34	0.000437	0.00648	1
878	Tle2	7	complement(10988532..11003785)	5.62667	0.760548	13.5168	1.59333	0.503024	31.5706	2.03	4.08	1.66e-09	7.81e-08	5.41e-05
879	Celf5	7	11095468..11119941	0.266667	0.0378594	14.1973	0.01	0.0173205	173.205	4.42	21.44	0.00205	0.02	1
880	Matk	7	complement(11325254..11330278)	3.26667	2.14262	65.5905	11.9267	2.39304	20.0646	-1.81	-3.51	1.43e-07	4.81e-06	0.00468
881	Zfr2	7	complement(11335478..11353713)	4.28333	0.845833	19.7471	1.53	1.00045	65.3889	1.69	3.24	2.49e-05	0.000525	0.81
882	Zbtb7a	7	complement(11432049..11444786)	1.13333	0.221886	19.5782	2.62667	0.109697	4.17626	-1.08	-2.12	0.00372	0.04	1
883	Gadd45b	7	complement(11646269..11648322)	1.39333	0.640026	45.9349	5.82333	1.96968	33.8239	-1.98	-3.94	8.42e-06	0.000201	0.27
884	Mob3a	7	11878943..11896223	0.966667	0.253246	26.1978	2.81333	1.23573	43.9241	-1.39	-2.62	0.00152	0.02	1
885	Atp8b3	7	12043794..12063650	0.526667	0.195533	37.1266	1.67	0.617981	37.0048	-1.58	-3	0.000259	0.00408	1
886	Plk5	7	complement(12212911..12221330)	1.65	0.510294	30.9269	0.273333	0.192959	70.5949	2.71	6.52	1.54e-05	0.000342	0.5
887	Reep6	7	complement(12240060..12246729)	15.01	1.10892	7.38786	6.02	0.610246	10.137	1.45	2.74	4.95e-11	3.01e-09	1.62e-06
888	Pcsk4	7	12247498..12255719	1.11667	0.515881	46.1983	0.36	0.16	44.4444	1.85	3.61	0.00319	0.03	1
889	Mum1	7	complement(12331416..12346475)	30.25	3.92534	12.9763	12.4967	2.10989	16.8836	1.43	2.7	1.71e-13	1.4e-11	5.58e-09
890	Efna2	7	complement(12382636..12393266)	0.95	0.0754983	7.94719	0.0733333	0.127017	173.205	3.55	11.68	0.00227	0.03	1
891	Cirbp	7	complement(12401207..12405022)	39.2067	5.67287	14.4691	15.9833	3.14096	19.6515	1.43	2.7	7.91e-12	5.41e-10	2.58e-07
892	Cnn2	7	12782491..12787750	14.51	2.78749	19.2108	57.2667	14.8489	25.9295	-1.87	-3.66	0	0	0
893	Fstl3	7	complement(12804919..12810570)	1.13333	0.789261	69.6407	3.49667	1.6083	45.9953	-1.52	-2.86	0.00167	0.02	1
894	Plpp2	7	13062196..13070280	3.81667	0.378197	9.9091	12.0567	1.86049	15.4312	-1.48	-2.79	1.33e-07	4.5e-06	0.00435
895	Vom2r53	7	13151592..13184257	0.866667	0.421228	48.6033	0.163333	0.155671	95.3085	2.26	4.79	0.000854	0.01	1
896	Ccdc105	7	13913929..13919420	0.833333	0.303535	36.4242	0.183333	0.0665833	36.3182	2.4	5.28	0.00344	0.04	1
897	Cyp4f1	7	complement(15179467..15190796)	2.13667	1.26358	59.1379	0.196667	0.340637	173.205	3.71	13.05	4.08e-07	1.27e-05	0.01
898	Cyp4f6	7	complement(15198940..15225410)	9.37333	1.42535	15.2065	4.31667	0.721133	16.7058	1.27	2.42	8.18e-06	0.000195	0.27
899	Adamts10	7	18409147..18439012	82.5133	15.1704	18.3854	45.16	6.33396	14.0256	1.02	2.03	2.34e-07	7.51e-06	0.00763
900	Angptl4	7	complement(18627808..18634079)	18.0367	3.79703	21.0517	65.1	21.0422	32.3228	-1.74	-3.34	1.11e-16	1.26e-14	3.62e-12
901	Timp3	7	complement(23544215..23594133)	9.14	1.55576	17.0215	27.0633	4.13696	15.2862	-1.46	-2.76	2.66e-12	1.9e-10	8.67e-08
902	LOC100910996	7	complement(25737979..25743537)	6.29667	1.44915	23.0145	2.09333	2.13622	102.049	1.73	3.32	0.00418	0.04	1
903	Appl2	7	26256459..26306126	76.73	4.41807	5.75794	24.7167	3.17013	12.8259	1.78	3.44	0	0	0
904	Igf1	7	28412198..28486609	59.1833	9.07339	15.331	15.4433	0.907818	5.87838	2.05	4.14	0	0	0
905	Gnptab	7	28956512..29022868	5.68	0.723809	12.7431	17.8633	3.80003	21.2728	-1.52	-2.87	1.11e-16	1.26e-14	3.62e-12
906	Nudt4	7	complement(36643916..36660141)	9.51667	2.05807	21.6259	21.8233	5.22335	23.9347	-1.09	-2.12	7.46e-08	2.63e-06	0.00243
907	Dusp6	7	41475163..41479392	1.56	0.350856	22.4908	9.5	6.8982	72.6127	-2.47	-5.54	4.47e-11	2.74e-09	1.46e-06
908	Kitlg	7	42269784..42351054	3.36	1.44347	42.9604	0.933333	0.399541	42.808	1.93	3.81	7.24e-09	3.01e-07	0.000236
909	Tmtc2	7	complement(47181981..47586137)	26.84	6.32932	23.5817	14.52	1.9133	13.177	1.03	2.04	2.17e-07	7.01e-06	0.00708
910	Ppfia2	7	48867664..49042455	1.01	0.180278	17.8493	0.16	0.108167	67.6041	2.7	6.5	6.32e-06	0.000154	0.21
911	Kcnmb4	7	complement(59461799..59514939)	0.493333	0.259294	52.5596	2.01667	0.759759	37.674	-1.91	-3.75	0.00188	0.02	1
912	Wif1	7	63094911..63165159	0.95	0.127671	13.4391	0.203333	0.195533	96.164	2.57	5.94	0.000462	0.00679	1
913	Hmga2	7	complement(65159944..65275408)	1.86	1.24928	67.1656	0.28	0.270555	96.6268	2.91	7.49	0.00228	0.03	1
914	Lrig3	7	69213147..69263142	2.47667	0.142945	5.77168	0.65	0.163707	25.1857	2.04	4.12	2.02e-08	7.88e-07	0.00066
915	Shmt2	7	complement(70824715..70829815)	22.04	3.65635	16.5896	52.0933	4.02505	7.72661	-1.11	-2.16	1.84e-10	1.02e-08	6.02e-06
916	Nab2	7	complement(70961575..70969905)	1.90667	0.280416	14.7072	4.90667	1.69344	34.513	-1.23	-2.35	1.14e-06	3.24e-05	0.04
917	Zbtb39	7	71036565..71044045	0.466667	0.126623	27.1335	1.24333	0.412593	33.1845	-1.27	-2.41	0.00236	0.03	1
918	Cpq	7	71709157..72167417	7.35667	2.29426	31.1861	3.06333	1.27084	41.4855	1.33	2.52	4.27e-05	0.000839	1
919	Matn2	7	72985495..73207695	23.9467	3.6456	15.2239	2.84333	0.793872	27.9205	3.13	8.77	0	0	0
920	Rida	7	complement(73256508..73270308)	62.9467	28.9859	46.0484	32.08	7.1189	22.1911	1.07	2.1	6.46e-06	0.000157	0.21
921	Nipal2	7	complement(73339706..73450262)	5.45667	0.690097	12.6469	2.38	0.778717	32.7192	1.26	2.4	2.35e-05	0.000499	0.77
922	Osr2	7	74047814..74055256	0.753333	0.023094	3.06558	0.113333	0.105987	93.5183	3.06	8.32	0.000732	0.01	1
923	Rgs22	7	complement(74783019..74901997)	0.543333	0.220303	40.5465	0.123333	0.0585947	47.5092	2.19	4.56	0.000454	0.00669	1
924	Rnf19a	7	complement(75058758..75098331)	17.8567	4.35827	24.407	8.26667	0.873747	10.5695	1.24	2.36	1.42e-11	9.35e-10	4.63e-07
925	LOC102555534	7	75852610..75858812	0.76	0.07	9.21053	0.266667	0.0152753	5.72822	1.66	3.17	0.00361	0.04	1
926	Rims2	7	78092037..78594138	0.913333	0.15308	16.7605	0.433333	0.190875	44.0481	1.15	2.22	0.00107	0.01	1
927	Zfpm2	7	79638046..79964405	1.56333	0.593745	37.9794	0.24	0.115326	48.0523	2.73	6.64	2.01e-08	7.85e-07	0.000657
928	Aard	7	91588458..91593297	2.28	1.41954	62.2606	0.0966667	0.167432	173.205	4.26	19.15	1.63e-05	0.00036	0.53
929	Tnfrsf11b	7	complement(93798545..93826665)	3.13	2.80476	89.6091	0.32	0.175214	54.7544	3.27	9.67	4.68e-09	2.01e-07	0.000153
930	Nov	7	94375020..94383024	10.3167	8.05582	78.0855	2.27333	0.748086	32.907	2.25	4.77	8.89e-09	3.66e-07	0.00029
931	Enpp2	7	complement(94480396..94563001)	8.86	5.85769	66.1139	2.27	0.480729	21.1775	2.04	4.12	6.16e-09	2.6e-07	0.000201
932	Dscc1	7	complement(94758800..94774569)	5.84	1.76116	30.1569	2.30333	0.300888	13.0631	1.44	2.72	2.96e-05	0.000608	0.97
933	Deptor	7	94795214..94995809	12.5467	4.155	33.1164	80.9267	7.08453	8.75426	-2.59	-6.03	0	0	0
934	Fbxo32	7	complement(98063735..98098268)	4.12	1.40075	33.9988	1.14	0.569561	49.9615	2	4	1.97e-08	7.71e-07	0.000643
935	Anxa13	7	complement(98217642..98270110)	1.95333	0.310054	15.8731	0.393333	0.344287	87.5305	2.56	5.89	7.24e-05	0.00135	1
936	Mtss1	7	complement(98820812..98960837)	2.28333	0.392471	17.1885	9.02	1.24435	13.7954	-1.79	-3.47	1.66e-13	1.36e-11	5.42e-09
937	Sqle	7	99609191..99624732	20.43	3.76016	18.4051	85.24	7.0323	8.25	-1.92	-3.8	0	0	0
938	Fam84b	7	complement(101139376..101140308)	2.53	0.962341	38.0372	0.513333	0.0404145	7.87296	2.33	5.01	0.000428	0.00636	1
939	Myc	7	102586313..102591240	0.886667	0.556267	62.7369	5.69333	0.575529	10.1088	-2.63	-6.2	4.99e-12	3.49e-10	1.63e-07
940	Pvt1	7	102648881..102870006	0.226667	0.11547	50.9427	1.74667	0.554106	31.7236	-2.84	-7.17	1.54e-09	7.32e-08	5.03e-05
941	Ndrg1	7	complement(107734323..107775714)	2.91333	0.580718	19.9331	10.9767	5.45824	49.7259	-1.76	-3.38	1.42e-08	5.63e-07	0.000463
942	St3gal1	7	complement(107895045..107963142)	7.74	2.52232	32.5881	21.2533	0.850431	4.0014	-1.33	-2.52	3.04e-12	2.16e-10	9.91e-08
943	Rn60_7_1084.1	7	108377970..108382543	34.4	7.23992	21.0463	7.35667	1.31341	17.8533	2.38	5.22	0	0	0
944	Slc45a4	7	complement(114821971..114848414)	2.85	0.466798	16.3789	8.17667	0.348186	4.25829	-1.39	-2.62	1.88e-08	7.36e-07	0.000612
945	Bai1	7	115766486..115828514	46.6333	7.92762	16.9999	2.10667	0.365011	17.3265	4.63	24.68	0	0	0
946	Nrbp2	7	complement(117145961..117151694)	39.8433	6.80922	17.09	10.1867	2.13013	20.9109	2.15	4.42	0	0	0
947	Plec	7	complement(117230319..117289961)	2.55	0.710422	27.8597	5.94	1.51086	25.4354	-1.09	-2.13	4.91e-08	1.78e-06	0.0016
948	Oplah	7	complement(117353786..117369159)	6.07333	1.28204	21.1094	3.09333	0.674487	21.8046	1.12	2.18	6.99e-06	0.000169	0.23
949	Bop1	7	complement(117514533..117538342)	13.4533	1.17108	8.70477	38.38	1.89114	4.9274	-1.37	-2.59	3.55e-15	3.47e-13	1.16e-10
950	Kifc2	7	117723263..117730702	1.23333	0.185023	15.0018	0.346667	0.137961	39.7965	2.05	4.14	3.06e-05	0.000625	1
951	Myh9	7	complement(118741110..118792625)	10.3233	9.54899	92.4991	46.92	19.9154	42.4455	-2.18	-4.54	0.000121	0.00211	1
952	Myh9l1	7	complement(118992356..119071712)	30.8567	8.73513	28.3087	85.8333	8.65385	10.0821	-1.29	-2.45	2.24e-08	8.58e-07	0.00073
953	Csf2rb	7	119554354..119568776	0.906667	0.407717	44.9688	2.50333	1.38298	55.2455	-1.34	-2.54	0.00173	0.02	1
954	Tst	7	complement(119616324..119623072)	4.6	1.51522	32.9396	11.6967	1.94775	16.6522	-1.23	-2.34	6.94e-05	0.00129	1
955	Kctd17	7	119647375..119658148	3.64333	0.845242	23.1997	8.2	0.619919	7.55999	-1.06	-2.08	8.46e-05	0.00154	1
956	Maff	7	120580743..120592095	0.53	0.346987	65.4693	2.43667	1.23597	50.724	-2.19	-4.56	4.79e-05	0.000924	1
957	Kdelr3	7	120749752..120760160	17.51	1.62151	9.26049	40.8533	3.6156	8.85019	-1.08	-2.11	1.57e-07	5.19e-06	0.00512
958	Apobec3b	7	121109241..121128542	1.30333	0.513258	39.3804	3.86	1.87689	48.624	-1.46	-2.74	0.00126	0.02	1
959	Mgat3	7	121408829..121435022	1	0.0781025	7.81025	4.24333	1.67249	39.4146	-1.9	-3.73	7.07e-08	2.5e-06	0.00231
960	Tef	7	123043503..123058604	1.03	0.156205	15.1655	0.456667	0.0416333	9.11679	1.33	2.52	0.00217	0.02	1
961	Csdc2	7	123168811..123183335	11.46	1.27715	11.1444	5.37333	1.34923	25.1098	1.26	2.4	3.22e-07	1.01e-05	0.01
962	sept3	7	123510804..123526542	2.48	0.147309	5.93989	10.31	1.49221	14.4735	-1.93	-3.8	2.77e-09	1.26e-07	9.03e-05
963	Tspo	7	124460358..124470609	12.01	2.51931	20.9767	46.1467	1.53017	3.31589	-1.83	-3.55	0	0	0
964	Efcab6	7	complement(124758378..124929025)	1.70333	0.467369	27.4385	0.263333	0.100167	38.0379	2.8	6.96	1.83e-09	8.5e-08	5.96e-05
965	Fbln1	7	126096793..126176468	32.8433	8.24232	25.0959	16.42	1.97714	12.0411	1.13	2.19	1.65e-09	7.78e-08	5.39e-05
966	Zbed4	7	129749714..129787093	0.48	0.0888819	18.5171	1.47	0.340441	23.1592	-1.48	-2.79	0.000135	0.00231	1
967	Slc2a13	7	complement(132430853..132757558)	0.296667	0.0404145	13.6229	0.0766667	0.0057735	7.53066	2.04	4.12	0.00237	0.03	1
968	Lrrk2	7	132857628..133018584	1.78667	0.41501	23.2282	0.87	0.134536	15.4639	1.12	2.17	0.000124	0.00216	1
969	Tmem117	7	136182224..136403012	3.38	0.820549	24.2766	1.00333	0.680906	67.8644	1.99	3.97	1.94e-05	0.000421	0.63
970	Slc38a1	7	complement(137975549..138039984)	1.68667	0.219393	13.0075	4.77333	1.23196	25.8093	-1.34	-2.53	0.000119	0.00208	1
971	Slc38a4	7	complement(138459504..138512952)	5.59	2.67994	47.9418	2.83	0.995791	35.187	1.03	2.04	0.000798	0.01	1
972	Amigo2	7	complement(138704126..138707221)	1.29333	0.737586	57.0299	0.176667	0.185562	105.035	2.81	7.04	7.37e-06	0.000178	0.24
973	Rapgef3	7	complement(139232251..139254551)	6.93667	1.56052	22.4967	3.50667	0.458839	13.0848	1.14	2.2	5.52e-06	0.000136	0.18
974	Dhh	7	complement(140575288..140580783)	15.6233	0.887543	5.68088	2.64333	0.360046	13.6209	2.68	6.43	0	0	0
975	Tuba1a	7	complement(140637287..140640953)	7.2	3.326	46.1945	15.65	1.86	11.885	-1.04	-2.06	5.03e-05	0.000965	1
976	Gpd1	7	141370491..141377928	2.54333	0.455448	17.9075	8.3	1.94823	23.4727	-1.52	-2.87	2.94e-07	9.28e-06	0.00958
977	Slc11a2	7	complement(142025815..142063212)	29.0267	2.03913	7.02501	14.0167	0.726659	5.18425	1.19	2.28	3.2e-12	2.27e-10	1.04e-07
978	Cela1	7	complement(142305338..142318620)	0.296667	0.348186	117.366	2.57667	1.16027	45.03	-3.01	-8.07	4.79e-05	0.000924	1
979	Galnt6	7	complement(142322172..142352382)	1.63667	0.743797	45.4458	9.53667	2.19163	22.9811	-2.4	-5.28	2.22e-16	2.43e-14	7.24e-12
980	Grasp	7	142869752..142878347	0.866667	0.191398	22.0844	2.92	0.8937	30.6062	-1.57	-2.97	0.000236	0.00377	1
981	Krt80	7	complement(142994119..143016040)	0.0433333	0.0450925	104.06	0.6	0.190526	31.7543	-3.58	-11.96	7.35e-05	0.00136	1
982	Krt7	7	143059764..143075907	0.893333	0.292632	32.7573	2.43333	0.610109	25.073	-1.25	-2.37	0.00437	0.04	1
983	Krt18	7	143629455..143633131	0.66	0.21166	32.0697	2.85333	3.05386	107.028	-1.96	-3.89	0.00358	0.04	1
984	Igfbp6	7	143749221..143754054	14.7267	2.69745	18.3168	6.19333	0.871799	14.0764	1.36	2.57	4e-06	0.000102	0.13
985	Soat2	7	143754892..143767989	0.483333	0.128582	26.6032	0.04	0.069282	173.205	3.51	11.35	0.00302	0.03	1
986	Csad	7	complement(143781702..143793970)	13.2233	0.74272	5.61674	4.89	1.09668	22.4269	1.55	2.93	7.31e-11	4.28e-09	2.38e-06
987	Amhr2	7	144052061..144060685	70.4233	15.6397	22.2081	17.82	1.66529	9.34508	2.12	4.35	0	0	0
988	Prr13	7	144064931..144098101	41.1633	7.19028	17.4677	102.11	5.52774	5.41351	-1.2	-2.3	1.93e-12	1.4e-10	6.31e-08
989	Itga5	7	complement(144970444..144993652)	9.27667	0.623886	6.72532	26.96	0.955824	3.54534	-1.4	-2.63	7.77e-16	8.05e-14	2.54e-11
990	RGD1563200	7	complement(145056693..145062956)	50.2	17.0497	33.9636	19.5167	4.15984	21.3143	1.5	2.83	2.43e-09	1.12e-07	7.93e-05
991	Ppp1r1a	7	complement(145146481..145154131)	1.70667	1.71786	100.656	0.29	0.280535	96.7363	2.65	6.28	0.0011	0.01	1
992	Pdgfd	8	4440876..4669014	3.46	1.29186	37.337	16.2933	2.13486	13.1027	-2.15	-4.43	0	0	0
993	LOC102553498	8	complement(4886697..4896715)	1.67	0.122882	7.35821	0.286667	0.1861	64.9187	2.72	6.6	0.000139	0.00237	1
994	Dync2h1	8	complement(5217217..5429581)	4.79667	0.801332	16.706	2.16667	0.508167	23.4538	1.24	2.36	2.18e-10	1.19e-08	7.11e-06
995	Mmp3	8	5676665..5698579	0.08	0.07	87.5	1.37667	0.568536	41.298	-3.8	-13.95	4.35e-06	0.000109	0.14
996	Birc3	8	complement(6048969..6076598)	2.44333	0.533135	21.82	0.706667	0.111505	15.779	1.94	3.83	2.06e-05	0.000445	0.67
997	Pgr	8	7128656..7187796	0.216667	0.194251	89.6542	1.23667	1.30117	105.216	-2.38	-5.19	0.00107	0.01	1
998	Cep57	8	complement(12335432..12355091)	4.24667	1.26065	29.6856	2.21333	0.717658	32.4243	1.1	2.15	0.000954	0.01	1
999	Piwil4	8	complement(13208774..13251812)	3.52333	1.59644	45.3106	1.76	0.542863	30.8445	1.09	2.12	0.00216	0.02	1
1000	Gpr83	8	13365583..13376070	0.953333	0.335012	35.1412	0.08	0.08544	106.8	3.39	10.51	1.29e-06	3.61e-05	0.04
1001	Zfp426	8	complement(21477329..21492801)	2.19	0.731847	33.4177	0.98	0.141067	14.3946	1.3	2.46	0.00267	0.03	1
1002	LOC500956	8	21890319..21896031	7.48667	1.37994	18.432	2.43	1.19528	49.1886	1.79	3.46	1.96e-06	5.29e-05	0.06
1003	Ldlr	8	22750336..22774903	51.0033	10.8797	21.3314	183.807	20.0669	10.9174	-1.71	-3.26	0	0	0
1004	Dock6	8	complement(22822412..22874645)	3.41	0.337194	9.8884	8.66333	1.29152	14.9079	-1.2	-2.3	2.34e-10	1.27e-08	7.62e-06
1005	Angptl8	8	22856539..22858565	2.93333	0.663652	22.6245	32.86	13.7445	41.8275	-3.33	-10.08	0	0	0
1006	AABR07069454.1	8	23178097..23181310	10.4033	1.13984	10.9565	3.99333	0.159478	3.99361	1.54	2.9	4e-09	1.74e-07	0.00013
1007	AC094212.1	8	complement(26341732..26345754)	0.3	0.10583	35.2767	2.05667	0.613705	29.8398	-2.43	-5.4	0.000537	0.00773	1
1008	Kirrel3	8	36125999..36254753	3.47667	1.34448	38.6716	0.113333	0.0378594	33.4053	5	32.04	1.11e-16	1.26e-14	3.62e-12
1009	Ddx25	8	complement(36744667..36760742)	3.67667	0.968366	26.3382	1.42	1.00861	71.0291	1.45	2.73	0.00311	0.03	1
1010	Slc37a2	8	complement(39708638..39734594)	4.35667	0.76742	17.6148	2.25333	0.336502	14.9335	1.11	2.16	3.52e-05	0.000708	1
1011	Hepacam	8	39848448..39865130	1.34333	1.0764	80.1289	0.09	0.08544	94.9334	4.07	16.74	0.000544	0.00782	1
1012	Msantd2	8	39960542..39993630	5.45	1.09412	20.0756	2.70333	0.271539	10.0446	1.19	2.28	0.000907	0.01	1
1013	Spa17	8	complement(40067076..40078165)	13.9733	4.25425	30.4455	5.24667	2.70263	51.5115	1.6	3.03	1.56e-05	0.000347	0.51
1014	RGD1311744	8	complement(43315592..43336304)	5.97	1.30503	21.8598	1.92333	0.467047	24.2832	1.7	3.24	4.75e-10	2.5e-08	1.55e-05
1015	Gramd1b	8	complement(44165367..44327551)	57.9267	6.8474	11.8208	181.31	18.5833	10.2494	-1.51	-2.85	1.11e-16	1.26e-14	3.62e-12
1016	Clmp	8	44847157..44975457	3.38333	1.36647	40.3882	7.25	0.882723	12.1755	-1.02	-2.03	2.36e-05	0.0005	0.77
1017	Ubash3b	8	complement(45223992..45375435)	2.37	0.512933	21.6427	5.85	0.756241	12.9272	-1.17	-2.24	5.67e-08	2.03e-06	0.00185
1018	Sc5d	8	complement(46525400..46537050)	4.07	1.08669	26.7001	10.6367	0.830321	7.80622	-1.27	-2.4	1.57e-09	7.42e-08	5.12e-05
1019	Nectin1	8	48094673..48157305	2.27667	0.0550757	2.41914	1	0.226495	22.6495	1.38	2.6	5.62e-06	0.000139	0.18
1020	Usp2	8	48406260..48430885	2.17	0.167033	7.69737	0.71	0.242487	34.1531	1.81	3.51	2.52e-05	0.00053	0.82
1021	Abcg4	8	complement(48606403..48619592)	0.833333	0.187705	22.5247	0.236667	0.197569	83.4797	2.19	4.56	0.00359	0.04	1
1022	Phldb1	8	complement(48997184..49045154)	7.27667	0.467582	6.42578	18.8067	4.43194	23.5658	-1.23	-2.34	7.06e-11	4.15e-09	2.3e-06
1023	Mpzl3	8	49354115..49376687	0.483333	0.0450925	9.32948	1.32	0.2	15.1515	-1.25	-2.39	0.00373	0.04	1
1024	Jaml	8	49378644..49410088	0.22	0.069282	31.4918	1.64333	0.237136	14.4302	-2.63	-6.18	6.3e-07	1.89e-05	0.02
1025	Scn2b	8	49418965..49427689	0.42	0.208087	49.5444	2.16	0.337787	15.6383	-2.03	-4.1	0.0018	0.02	1
1026	Cadm1	8	52127399..52189722	6.87667	2.31996	33.7368	24.3433	3.01102	12.369	-1.72	-3.3	1.55e-15	1.58e-13	5.07e-11
1027	Ncam1	8	complement(53839098..53901358)	1.18333	0.368284	31.1226	0.46	0.0818535	17.7942	1.42	2.68	0.000627	0.00884	1
1028	Tex12_1	8	complement(54965583..54998864)	4.33667	1.00321	23.1332	1.23	0.626418	50.9283	1.93	3.81	1.2e-08	4.85e-07	0.00039
1029	Il18	8	54993859..55016299	14.78	4.94561	33.4615	4.21	1.66286	39.4978	1.86	3.64	4.55e-09	1.96e-07	0.000148
1030	Dixdc1	8	complement(55091235..55162421)	0.203333	0.162583	79.959	0.856667	0.255408	29.8142	-2.01	-4.03	0.000107	0.00189	1
1031	Cryab	8	55178289..55182545	1.26	0.737496	58.5314	7.15333	2.80261	39.1791	-2.37	-5.16	2.14e-07	6.92e-06	0.00699
1032	Alg9	8	55202725..55265478	11.5733	0.204287	1.76516	29.82	1.7598	5.90141	-1.22	-2.32	3.42e-11	2.12e-09	1.12e-06
1033	Btg4	8	55504359..55508259	1.83667	0.698307	38.0204	0.186667	0.110151	59.0097	3.59	12.04	1.17e-05	0.000268	0.38
1034	Fdx1	8	complement(56373723..56393233)	198.397	111.363	56.1315	512.193	142.328	27.788	-1.27	-2.41	8.7e-07	2.53e-05	0.03
1035	RGD1311251	8	57983556..58011962	1.61667	0.217792	13.4717	0.44	0.230651	52.4207	2.08	4.23	0.000956	0.01	1
1036	Cyp19a1	8	complement(58744849..58772408)	116.09	35.3864	30.4819	26.0133	3.85599	14.8231	2.35	5.08	0	0	0
1037	Acsbg1	8	complement(59184113..59239954)	202.547	26.1492	12.9102	31.9433	5.44799	17.0552	2.81	7	0	0	0
1038	Chrnb4	8	complement(59609693..59629133)	0.756667	0.455009	60.1334	7.31667	0.842279	11.5118	-3.12	-8.72	0	0	0
1039	Ube2q2	8	59711549..59766889	24.3	7.434	30.5926	67.93	51.9642	76.4967	-1.36	-2.57	3.46e-05	0.000696	1
1040	Scaper	8	complement(60126624..60570058)	2.48333	0.670398	26.9959	1.23333	0.354448	28.739	1.07	2.1	0.000208	0.00339	1
1041	Snx33	8	complement(61584656..61595032)	1.75	0.0264575	1.51186	0.72	0.293087	40.7065	1.53	2.9	0.000257	0.00405	1
1042	Sema7a	8	62723788..62745868	42.45	4.13547	9.74198	107.86	21.9852	20.3831	-1.19	-2.28	2.76e-08	1.04e-06	0.0009
1043	Cyp11a1	8	62779875..62809893	388.24	170.214	43.8425	1493.6	35.9901	2.40962	-1.8	-3.49	1.77e-13	1.44e-11	5.76e-09
1044	Islr2	8	complement(62984552..62987182)	2.31	0.548361	23.7386	6.52333	1.40401	21.5228	-1.34	-2.53	8.95e-06	0.000211	0.29
1045	Hcn4	8	63600663..63639654	0.00666667	0.011547	173.205	0.16	0.08	50	-3.84	-14.32	0.00221	0.03	1
1046	Pkm	8	64481172..64502722	5.26333	1.31804	25.042	27.3767	4.86253	17.7616	-2.25	-4.77	0	0	0
1047	Rn50_8_0646.1	8	complement(64811941..64833697)	55.5467	9.35655	16.8445	9.81	1.44253	14.7047	2.62	6.16	0	0	0
1048	Tle3	8	66296883..66342176	7.21667	1.7654	24.4628	21.39	4.70769	22.0088	-1.45	-2.74	7.88e-15	7.33e-13	2.57e-10
1049	Coro2b	8	complement(67376294..67492037)	0.836667	0.210317	25.1375	5.86333	1.0514	17.9317	-2.73	-6.64	1.47e-11	9.62e-10	4.78e-07
1050	Itga11	8	67615635..67683973	0.61	0.132288	21.6865	1.92333	1.08891	56.616	-1.5	-2.82	0.00033	0.00508	1
1051	Map2k1	8	complement(69134223..69164758)	15.0633	2.09039	13.8773	40.5567	5.185	12.7846	-1.3	-2.46	1.23e-13	1.03e-11	4e-09
1052	Ids	8	complement(69449801..69466618)	30.2533	6.11132	20.2005	70.0633	10.7541	15.349	-1.1	-2.14	2.45e-10	1.32e-08	7.98e-06
1053	RGD1562747	8	69484174..69489891	13.3467	2.82758	21.1857	30.8133	7.01139	22.7544	-1.09	-2.13	2.89e-09	1.3e-07	9.42e-05
1054	Megf11	8	69971778..70184742	3.18667	0.937354	29.4149	0.633333	0.200333	31.6315	2.46	5.49	1e-09	4.96e-08	3.27e-05
1055	Plekho2	8	complement(71094090..71118927)	3.55333	0.628835	17.697	14.0567	2.02367	14.3965	-1.81	-3.51	5.75e-11	3.43e-09	1.87e-06
1056	Ns5atp9	8	71514281..71526182	14.7333	7.68222	52.1417	5.20333	1.72871	33.2231	1.51	2.84	0.00139	0.02	1
1057	Car12	8	72405748..72460240	21.0833	8.71619	41.3416	7.11	1.93455	27.2089	1.69	3.22	3.01e-12	2.15e-10	9.83e-08
1058	Tln2	8	complement(73014137..73194837)	4.89333	0.510718	10.437	2.21	0.360971	16.3335	1.3	2.47	1.95e-08	7.64e-07	0.000636
1059	Rora	8	75516904..75607212	2.15333	1.66806	77.4642	12.0267	1.78063	14.8057	-2.39	-5.23	1.61e-10	8.99e-09	5.27e-06
1060	Anxa2	8	75687100..75723594	79.97	23.9813	29.9878	338.84	39.4642	11.6468	-1.98	-3.95	0	0	0
1061	Mns1	8	79054237..79075122	1.86333	0.160728	8.62581	0.553333	0.0665833	12.0331	1.88	3.68	0.00032	0.00494	1
1062	Rab27a	8	79722334..79776221	0.916667	0.190875	20.8227	0.236667	0.107858	45.5738	2.02	4.06	0.00103	0.01	1
1063	Unc13c	8	complement(80203609..80631926)	0.213333	0.0665833	31.2109	0.0166667	0.0288675	173.205	3.42	10.71	0.000622	0.00879	1
1064	Fam214a	8	81863619..81941536	12.3967	3.12676	25.2226	6.66667	2.53949	38.0924	1.01	2.01	1.98e-05	0.000428	0.64
1065	Gnb5	8	82257849..82285184	10.0233	1.88054	18.7616	34.3133	6.14864	17.9191	-1.64	-3.13	3.39e-14	3e-12	1.1e-09
1066	Mapk6	8	complement(82328020..82351108)	4.04	0.520481	12.8832	9.07	1.78401	19.6694	-1.02	-2.02	4.76e-06	0.000119	0.16
1067	Scg3	8	complement(82582352..82641536)	6.9	0.810185	11.7418	2.79333	0.528425	18.9174	1.48	2.78	6.53e-07	1.95e-05	0.02
1068	Hcrtr2	8	complement(83307684..83421612)	0.463333	0.145029	31.3012	0.0133333	0.023094	173.205	4.67	25.5	0.000999	0.01	1
1069	Gsta4	8	85497557..85518879	26.5333	10.889	41.0388	12.6267	3.00091	23.7664	1.16	2.24	6.38e-06	0.000155	0.21
1070	Gsta5	8	85553734..85565179	29.38	6.99837	23.8202	80.8267	4.36473	5.40011	-1.32	-2.49	1.25e-11	8.32e-10	4.09e-07
1071	AABR07070816.2	8	85577052..85577542	11.3533	3.61167	31.8115	3.44333	1.47127	42.7281	1.95	3.86	0.000548	0.00787	1
1072	Ooep	8	complement(85719496..85720790)	5.57333	2.56165	45.9626	1.8	0.787147	43.7304	1.77	3.4	0.000293	0.00457	1
1073	Col12a1	8	complement(87040799..87158368)	34.8467	11.3954	32.7015	13.5667	2.72658	20.0976	1.46	2.75	3.24e-14	2.88e-12	1.06e-09
1074	Fam46a	8	complement(92937739..92942076)	1.64	0.923418	56.3059	0.393333	0.132035	33.5683	2.16	4.48	1.83e-05	0.000398	0.6
1075	Pgm3	8	complement(94225515..94243215)	5.22	1.36635	26.1752	11.3433	0.910897	8.03024	-1	-2	4.12e-06	0.000104	0.13
1076	Me1	8	complement(94256839..94368834)	42.23	17.9587	42.526	201.597	103.097	51.14	-2.13	-4.37	9.97e-14	8.47e-12	3.25e-09
1077	Prss35	8	94423808..94440503	1.74333	0.291947	16.7465	12.8267	10.0372	78.2529	-2.73	-6.63	6.82e-14	5.87e-12	2.22e-09
1078	Mrap2	8	94801336..94857443	2.75333	0.450814	16.3734	0.803333	0.495008	61.6193	2.06	4.17	2.24e-05	0.000477	0.73
1079	Nt5e	8	95968652..96012696	25.7767	10.6378	41.2692	70.8167	20.9371	29.5653	-1.38	-2.59	5.52e-09	2.35e-07	0.00018
1080	Snx14	8	complement(96023445..96088405)	26.47	6.89831	26.0609	12.0833	1.86715	15.4522	1.23	2.34	2.15e-11	1.38e-09	7.02e-07
1081	Plscr4	8	99880073..99918825	1.89667	0.696012	36.6966	0.786667	0.0416333	5.29237	1.36	2.57	0.000949	0.01	1
1082	RGD1309079	8	complement(102088505..102159828)	1.69667	0.565892	33.3531	5.45333	1.21063	22.1999	-1.58	-2.98	4.98e-11	3.02e-09	1.62e-06
1083	PCOLCE2	8	103459161..103484535	1.15667	0.462853	40.0162	3.13333	0.875233	27.933	-1.29	-2.45	0.00398	0.04	1
1084	Pls1	8	complement(103557364..103608913)	0.94	0.2498	26.5745	0.343333	0.112398	32.7373	1.65	3.14	0.00158	0.02	1
1085	Cep70	8	107495366..107548269	4.57667	1.00451	21.9484	1.69667	0.469716	27.6846	1.49	2.8	2.41e-07	7.71e-06	0.00787
1086	Rab6b	8	111600532..111668808	0.473333	0.144684	30.5669	2.14667	0.704438	32.8154	-1.97	-3.91	3.3e-07	1.04e-05	0.01
1087	Cdv3	8	complement(111839091..111850393)	8.82	2.42017	27.4395	22.46	2.04656	9.11201	-1.23	-2.35	1.4e-09	6.7e-08	4.56e-05
1088	Twf2	8	114897011..114909531	12.1867	2.25974	18.5427	26.8367	5.5869	20.8182	-1.01	-2.01	1.21e-05	0.000276	0.39
1089	Tlr9	8	114916122..114920171	0.24	0.111355	46.398	0.866667	0.340637	39.3042	-1.67	-3.18	0.00357	0.04	1
1090	Acy1	8	complement(115134765..115140080)	33.8333	5.21422	15.4115	78.43	15.5057	19.7701	-1.08	-2.12	1.81e-09	8.45e-08	5.91e-05
1091	Pcbp4	8	115155470..115165706	4.39	1.73899	39.6126	13.2367	2.6521	20.036	-1.52	-2.86	2.84e-09	1.29e-07	9.26e-05
1092	Parp3	8	complement(115173453..115179191)	5.34333	1.38233	25.8702	17.7067	5.96876	33.7091	-1.63	-3.09	2.72e-11	1.71e-09	8.86e-07
1093	Dock3	8	complement(115629583..115981910)	10.7733	1.0602	9.84101	4.20667	0.730502	17.3653	1.48	2.78	3.66e-15	3.57e-13	1.2e-10
1094	Zmynd10	8	116302513..116306870	3.21	0.955353	29.7618	1.08333	0.586032	54.0952	1.72	3.31	0.000277	0.00434	1
1095	Uba7	8	116754178..116764126	2.53333	0.594671	23.4738	0.636667	0.207926	32.6586	2.04	4.11	4.49e-08	1.65e-06	0.00146
1096	Ip6k2	8	117574161..117599848	12.8367	0.620027	4.83012	6.13667	0.739347	12.048	1.24	2.36	2.62e-07	8.34e-06	0.00854
1097	Plxnb1	8	117836701..117856689	1.83	0.325115	17.7659	4.87	1.85599	38.1107	-1.29	-2.45	9.97e-07	2.87e-05	0.03
1098	Cspg5	8	118333706..118347582	5.57	1.14529	20.5618	1.34	0.822861	61.4075	2.32	4.99	5.37e-09	2.29e-07	0.000175
1099	Nradd	8	complement(118890399..118893702)	8.40333	1.04318	12.4139	20.0667	4.0015	19.941	-1.1	-2.14	9.45e-06	0.000221	0.31
1100	Itga9	8	127271289..127572988	4.9	1.04542	21.3351	17.8167	8.097	45.4462	-1.75	-3.37	6.63e-10	3.39e-08	2.16e-05
1101	Plcd1	8	complement(127753539..127782070)	2.16333	0.336502	15.5548	4.97	1.80856	36.3896	-1.06	-2.09	0.000493	0.00721	1
1102	Myd88	8	complement(128022473..128026841)	2.59	0.524214	20.2399	7.49	0.902663	12.0516	-1.44	-2.72	5.63e-08	2.03e-06	0.00184
1103	Csrnp1	8	complement(128659868..128672284)	0.513333	0.245832	47.8893	2.36667	1.20902	51.0854	-2.14	-4.41	2.95e-06	7.68e-05	0.1
1104	Fam198a	8	130581062..130612510	1.03	0.304467	29.5599	0.236667	0.138684	58.599	2.25	4.77	0.000886	0.01	1
1105	Tcaim	8	131845696..131875786	4.36	1.29259	29.6467	1.84333	0.295691	16.0411	1.34	2.53	0.00011	0.00194	1
1106	Kif15	8	132032944..132103927	5.98333	1.66182	27.7741	3	0.515655	17.1885	1.07	2.1	2.73e-06	7.17e-05	0.09
1107	Tmem42	8	132105443..132108462	4.05333	1.28204	31.6293	1.34	0.08544	6.37612	1.69	3.23	3.55e-05	0.000713	1
1108	Clec3b	8	132241134..132246694	10.2833	2.17702	21.1704	3.25	1.41237	43.4577	1.7	3.24	2.66e-06	7.02e-05	0.09
1109	Lztfl1	8	complement(132775587..132790839)	7.43333	3.09246	41.6027	3.71333	1.25117	33.6941	1.04	2.06	0.00335	0.04	1
1110	Satb1	9	2190915..2274629	6.54667	0.841091	12.8476	3.38667	0.743326	21.9486	1.07	2.1	2.78e-06	7.29e-05	0.09
1111	Pot1b	9	complement(7845845..7891514)	19.9067	1.22402	6.14881	9.75667	2.28806	23.4513	1.19	2.29	1.15e-07	3.91e-06	0.00375
1112	Adgre1	9	complement(9431860..9585865)	5.20333	1.05406	20.2573	2.63333	0.514328	19.5314	1.15	2.22	9.06e-05	0.00163	1
1113	Cd70	9	9842585..9845728	13.9367	2.05559	14.7495	0.103333	0.178979	173.205	6.87	116.7	1.3e-11	8.6e-10	4.24e-07
1114	Tubb4a	9	9961021..9968486	1.41	0.762955	54.1103	0.476667	0.135031	28.3282	1.77	3.41	0.00305	0.03	1
1115	Slc25a23	9	9988055..10001962	46.2	5.86621	12.6974	22.73	2.96653	13.0512	1.15	2.22	7.45e-11	4.34e-09	2.43e-06
1116	Prr22	9	complement(10287086..10290035)	7.11333	1.33575	18.7781	2.74	0.856096	31.2444	1.56	2.96	4.76e-06	0.000119	0.16
1117	Nrtn	9	10305470..10306597	9.21	2.48562	26.9883	1.61333	0.872716	54.094	2.76	6.76	1.17e-08	4.74e-07	0.000381
1118	Catsperd	9	complement(10390308..10427746)	7.14667	1.20766	16.8982	3.31333	0.57735	17.4251	1.27	2.42	1.24e-05	0.000283	0.41
1119	Znrf4	9	10535340..10536528	3.74	1.02937	27.5232	1.28	0.618789	48.3429	1.75	3.36	0.000217	0.00352	1
1120	Fsd1	9	complement(11067369..11080155)	2.49333	0.955528	38.3233	15.9367	7.136	44.7773	-2.54	-5.83	1.11e-16	1.26e-14	3.62e-12
1121	Shd	9	complement(11089106..11096704)	6.18	0.195192	3.15845	2.06333	0.292803	14.1908	1.74	3.33	3.42e-09	1.51e-07	0.000112
1122	Uxs1	9	complement(11164715..11339790)	301.83	85.1777	28.2204	1243.28	132.376	10.6473	-1.92	-3.8	0	0	0
1123	Dazl	9	12633990..12650938	2.07667	0.360185	17.3444	0.79	0.170587	21.5933	1.54	2.9	0.000544	0.00782	1
1124	Frs3	9	complement(15297895..15306465)	1.88667	0.215484	11.4214	0.79	0.285132	36.0926	1.48	2.78	0.00165	0.02	1
1125	Usp49	9	complement(15317413..15375365)	0.583333	0.249065	42.6968	0.146667	0.023094	15.7459	2.12	4.35	0.000192	0.00315	1
1126	Rps19	9	complement(16802319..16807966)	1.05	1.5176	144.533	24.8367	30.5378	122.955	-4.48	-22.34	1.36e-08	5.44e-07	0.000443
1127	Vegfa	9	17340341..17355681	4.98333	0.713956	14.3269	59.6167	10.7092	17.9635	-3.42	-10.71	0	0	0
1128	Runx2	9	18564927..18773092	1.14	0.177764	15.5933	14.8567	0.652712	4.3934	-3.57	-11.87	0	0	0
1129	Clic5	9	complement(19121677..19372673)	0.596667	0.208167	34.8883	2.23333	0.833447	37.3185	-1.8	-3.49	3.8e-07	1.18e-05	0.01
1130	Enpp5	9	complement(19469706..19476646)	4.46667	1.8411	41.2186	1.44	0.350286	24.3254	1.77	3.42	1.35e-06	3.78e-05	0.04
1131	Cyp39a1	9	complement(19804079..19880346)	1.06	0.443058	41.7979	0.426667	0.110151	25.8167	1.45	2.73	0.00332	0.04	1
1132	Adgrf5	9	complement(20091099..20195566)	0.406667	0.100664	24.7536	3.02333	0.148436	4.90969	-2.73	-6.63	0	0	0
1133	Paqr8	9	27034022..27051002	0.35	0.0793725	22.6779	3.55667	0.464579	13.0622	-3.11	-8.66	1.83e-10	1.01e-08	5.97e-06
1134	Gsta1	9	complement(27368272..27452902)	168.953	79.3864	46.9872	84.52	24.2043	28.6373	1.1	2.14	1.49e-05	0.000333	0.49
1135	B3gat2	9	29984077..30068649	2.53	0.363456	14.3658	1.11	0.08544	7.6973	1.37	2.59	0.00102	0.01	1
1136	AABR07067267.1	9	37057128..37059847	1.22333	0.387341	31.6628	3.82	0.685493	17.9448	-1.45	-2.73	6.44e-05	0.00121	1
1137	Plekhb2	9	41348449..41381101	10.3	1.43164	13.8994	27.6733	3.17008	11.4554	-1.3	-2.46	4.67e-14	4.09e-12	1.52e-09
1138	Cnnm4	9	43049587..43088702	1.16333	0.140475	12.0752	2.79	1.13437	40.6585	-1.07	-2.1	0.00127	0.02	1
1139	Rn50_9_0428.1	9	complement(43143868..43166640)	3.76667	1.58525	42.0864	0.08	0.138564	173.205	5.14	35.25	0.00029	0.00452	1
1140	Aff3	9	complement(44839960..45292047)	5.43667	0.471204	8.66715	2.23	0.425793	19.0939	1.44	2.71	9.86e-08	3.4e-06	0.00322
1141	Lonrf2	9	complement(45466688..45505767)	6.08667	1.62016	26.6183	0.726667	0.151767	20.8854	3.22	9.32	0	0	0
1142	Tbc1d8	9	complement(46090019..46206605)	1.58667	0.159478	10.0512	0.79	0.072111	9.12798	1.17	2.26	0.00087	0.01	1
1143	Il1rl1	9	47134034..47182170	0.15	0.0360555	24.037	0.846667	0.571343	67.4815	-2.34	-5.07	0.000193	0.00317	1
1144	RGD1305645	9	50526811..50548046	2.09667	0.557345	26.5824	0.45	0.431393	95.8651	2.36	5.12	0.00182	0.02	1
1145	Gulp1	9	51263622..51538072	3.10333	0.750622	24.1876	8.04333	2.1888	27.2126	-1.25	-2.37	1.16e-05	0.000266	0.38
1146	Slc40a1_2	9	complement(52894365..52912293)	3.20667	1.2067	37.6311	1.12333	0.591805	52.683	1.59	3.02	9.14e-05	0.00164	1
1147	Nabp1	9	55050203..55057658	2.06667	0.258908	12.5278	7.48	2.99945	40.0996	-1.72	-3.29	5.44e-08	1.96e-06	0.00177
1148	Sdpr	9	complement(55243255..55256340)	1.20667	0.499633	41.4061	0.253333	0.0986577	38.9438	2.21	4.63	3.77e-05	0.000752	1
1149	Hecw2	9	complement(60457215..60672246)	2.32667	0.248261	10.6702	0.313333	0.321455	102.592	2.94	7.69	2.18e-11	1.39e-09	7.1e-07
1150	Hspd1	9	complement(61680530..61690956)	28.5933	5.8856	20.5838	63.53	13.7268	21.6068	-1.03	-2.04	9.34e-09	3.82e-07	0.000305
1151	Hspe1	9	61692154..61694599	84.7667	26.6879	31.484	198.613	32.721	16.4747	-1.11	-2.16	9.91e-08	3.42e-06	0.00323
1152	Mob4	9	61720583..61744531	38.6367	18.4737	47.8139	97.54	9.97914	10.2308	-1.23	-2.35	4.83e-08	1.76e-06	0.00158
1153	Sgo2	9	64898459..64923012	1.76333	0.478156	27.1166	0.646667	0.294845	45.5945	1.66	3.16	0.000112	0.00198	1
1154	Als2	9	complement(65961346..66033871)	12.7967	2.12888	16.6362	5.61333	1.29678	23.1017	1.32	2.5	2.32e-12	1.67e-10	7.56e-08
1155	Carf	9	66888393..66926377	2.21	0.433128	19.5986	0.983333	0.162583	16.5339	1.27	2.41	0.000245	0.00389	1
1156	Nrp2	9	69497121..69612087	0.716667	0.411866	57.4696	2.09	0.264575	12.6591	-1.49	-2.81	2.81e-05	0.000582	0.92
1157	Adam23	9	70133969..70290117	4.24333	1.65234	38.9397	1.73	0.643739	37.2104	1.36	2.56	3.28e-05	0.000666	1
1158	Klf7_1	9	complement(70740480..70787913)	0.126667	0.051316	40.5126	0.766667	0.400666	52.2608	-2.37	-5.15	0.000346	0.00529	1
1159	Idh1	9	complement(71882105..71900044)	43.55	7.1847	16.4976	166.547	58.6006	35.1857	-1.81	-3.52	2.11e-15	2.12e-13	6.88e-11
1160	Pth2r	9	72052966..72157773	1.14333	0.656836	57.4492	3.33333	1.90269	57.0807	-1.49	-2.82	0.00157	0.02	1
1161	Map2	9	73319710..73462972	1.81	0.34176	18.8818	4.25333	0.572043	13.4493	-1.1	-2.14	1.52e-07	5.04e-06	0.00495
1162	Kansl1l	9	complement(73713430..73799427)	3.32667	0.860019	25.8523	1.33	0.384318	28.8961	1.37	2.59	0.000131	0.00226	1
1163	Cps1	9	74124016..74236274	0.986667	0.310859	31.506	0.0566667	0.0493288	87.0509	3.95	15.45	4.13e-10	2.19e-08	1.35e-05
1164	Arpc2	9	81518176..81548871	92.3633	19.0391	20.6133	249.313	24.1739	9.6962	-1.32	-2.49	3.43e-13	2.65e-11	1.12e-08
1165	Tmbim1	9	complement(81569289..81586553)	4.80667	0.260832	5.42646	13.9233	3.71302	26.6676	-1.39	-2.63	4.56e-10	2.4e-08	1.49e-05
1166	Usp37	9	complement(81716876..81772851)	7.54	1.52247	20.1918	2.82333	0.640651	22.6913	1.54	2.9	3.84e-14	3.38e-12	1.25e-09
1167	Cyp27a1	9	81968332..81998169	5.72	0.842556	14.73	14.85	3.26699	21.9999	-1.23	-2.34	4.3e-08	1.58e-06	0.0014
1168	Serpine2	9	complement(85560863..85626094)	480.423	152.607	31.7652	180.777	18.5349	10.2529	1.52	2.88	6.99e-15	6.54e-13	2.28e-10
1169	Dock10	9	complement(86312501..86571870)	1.05	0.15	14.2857	2.55	1.95676	76.7356	-1.14	-2.21	0.00212	0.02	1
1170	AABR07068163.1	9	86775393..86781781	1.58667	0.291433	18.3676	0.413333	0.0416333	10.0726	2.05	4.15	0.00493	0.05	1
1171	Col4a4	9	complement(88232455..88357182)	7.43667	1.9848	26.6894	3.86333	0.904673	23.4169	1.06	2.09	2.58e-08	9.82e-07	0.000843
1172	Col4a3	9	88357556..88485830	7.72	1.80533	23.385	3.05	0.796806	26.1248	1.48	2.79	7.65e-12	5.24e-10	2.49e-07
1173	Ngef	9	complement(94569286..94601852)	3.46	0.307896	8.89873	1.59	0.76922	48.3786	1.28	2.43	0.000764	0.01	1
1174	Usp40	9	complement(95072112..95143142)	14.22	1.22748	8.63205	6.98	0.216564	3.10264	1.16	2.24	2.88e-11	1.81e-09	9.39e-07
1175	Hjurp	9	complement(95349086..95362014)	3.79667	1.23005	32.3983	1.55667	0.202073	12.9811	1.38	2.61	3.99e-05	0.000788	1
1176	Trpm8	9	95398237..95482890	0.496667	0.15885	31.9832	0.103333	0.051316	49.6607	2.56	5.88	0.000517	0.00749	1
1177	Ramp1	9	98313632..98364205	7.18	4.93246	68.6973	2.03333	0.919638	45.2281	1.85	3.6	0.000346	0.00529	1
1178	Scly	9	98438439..98459080	4.07	0.818352	20.1069	1.77667	0.37581	21.1525	1.34	2.53	0.000228	0.00365	1
1179	Erfe	9	98505259..98511160	7.38667	2.30009	31.1385	2.74667	2.61068	95.0489	1.49	2.81	0.00124	0.02	1
1180	Hes6	9	complement(98549705..98551438)	6.65667	1.97216	29.6269	21.87	8.38313	38.3316	-1.57	-2.97	1.24e-07	4.18e-06	0.00403
1181	Ankmy1	9	complement(100038846..100070650)	4.10667	0.502029	12.2247	1.53667	0.502029	32.67	1.56	2.95	1.13e-06	3.21e-05	0.04
1182	Kif1a	9	complement(100171772..100253609)	2.22333	0.949333	42.6986	14.8367	8.92222	60.1363	-2.56	-5.91	3.75e-12	2.65e-10	1.22e-07
1183	Pask	9	complement(100450586..100479868)	1.97667	0.6354	32.145	0.906667	0.335311	36.9828	1.24	2.37	0.000918	0.01	1
1184	Chchd2	9	complement(101388151..101388833)	0.363333	0.629312	173.205	9.3	3.93303	42.2906	-4.18	-18.06	1.56e-09	7.39e-08	5.09e-05
1185	Nudt12	9	complement(105680670..105693357)	1.38667	0.340049	24.5228	0.4	0.177764	44.441	1.86	3.64	3.34e-05	0.000676	1
1186	Efna5	9	complement(110057155..110225486)	0.0933333	0.161658	173.205	1.76333	0.911062	51.667	-4.09	-17	0.000795	0.01	1
1187	Lama1	9	115916907..116042123	104.643	10.3492	9.88997	47.2333	4.74001	10.0353	1.3	2.46	1.87e-11	1.21e-09	6.09e-07
1188	L3mbtl4	9	116652530..116981172	10.0067	1.09806	10.9733	3.67	2.19725	59.8705	1.56	2.95	1.66e-06	4.56e-05	0.05
1189	Dlgap1	9	118586179..119158196	1.13333	0.239653	21.1458	0.506667	0.102632	20.2563	1.28	2.42	0.00259	0.03	1
1190	Lpin2	9	119517101..119591533	6.17667	0.711782	11.5237	3.11	0.818535	26.3195	1.1	2.14	4.54e-07	1.4e-05	0.01
1191	Ndc80	9	complement(119839016..119871382)	14.3433	5.34214	37.2447	6.58	1.17051	17.7889	1.2	2.3	3.03e-08	1.14e-06	0.000989
1192	Mettl4	9	119873170..119897268	1.16333	0.331713	28.514	0.466667	0.159478	34.1739	1.34	2.53	0.00331	0.04	1
1193	Tyms	9	complement(121918947..121931564)	23.98	8.05834	33.6044	11.8533	0.565184	4.76815	1.1	2.15	5.34e-07	1.62e-05	0.02
1194	LOC103690118	10	complement(12180..24144)	3.93333	1.23957	31.5145	1.49667	0.880587	58.8365	1.37	2.59	0.00201	0.02	1
1195	Nde1	10	complement(860521..896938)	8.68333	2.64474	30.4576	4.12333	0.259679	6.2978	1.16	2.23	1.2e-05	0.000274	0.39
1196	LOC688442	10	1563390..1567731	2.88	0.397366	13.7974	1.28	0.511566	39.9661	1.43	2.69	0.0027	0.03	1
1197	Litaf	10	4719713..4763510	4.38333	2.2477	51.2782	13.32	3.85926	28.9734	-1.52	-2.86	6.72e-08	2.38e-06	0.00219
1198	Atf7ip2	10	complement(5476966..5511955)	2.76333	0.785769	28.4356	0.636667	0.196554	30.8723	2.26	4.79	7.09e-05	0.00132	1
1199	Abat	10	complement(7093405..7200499)	3.68333	0.22723	6.16913	1.02667	0.21362	20.8071	2.01	4.02	1.04e-08	4.25e-07	0.00034
1200	Ppl	10	10644572..10690223	0.21	0.130767	62.27	1.40333	0.234592	16.7168	-2.51	-5.68	8.8e-08	3.06e-06	0.00287
1201	LOC360479	10	complement(10794445..10808585)	0.403333	0.188768	46.802	0.0166667	0.0288675	173.205	4.35	20.37	0.00282	0.03	1
1202	Anks3	10	10808823..10831535	6.79333	1.06613	15.6938	3.32667	0.15885	4.77505	1.18	2.26	9.82e-08	3.39e-06	0.0032
1203	Nmral1	10	11046024..11055158	6.64333	3.30004	49.6744	2.60667	0.843169	32.3466	1.4	2.64	0.000255	0.00403	1
1204	Tnfrsf12a	10	complement(12995904..12997930)	19.63	5.29025	26.9498	104.94	39.6378	37.7719	-2.31	-4.97	0	0	0
1205	Pkmyt1	10	13061170..13073283	4.35667	1.23217	28.2823	2.28	0.357631	15.6856	1.09	2.13	0.000589	0.0084	1
1206	LOC100158225	10	complement(13586648..13591953)	4.74	1.51562	31.9751	2.06667	0.987438	47.7792	1.27	2.41	0.000624	0.00881	1
1207	Caskin1	10	13854339..13874254	1.81	0.387427	21.4048	0.796667	0.0907377	11.3897	1.34	2.53	0.000133	0.00228	1
1208	Ift140	10	14373679..14461160	11.9067	0.0832666	0.699328	5.9	0.875043	14.8312	1.17	2.25	1.6e-09	7.56e-08	5.22e-05
1209	Baiap3	10	complement(14599197..14613878)	0.96	0.199249	20.7551	0.21	0.175214	83.4353	2.46	5.51	4.34e-06	0.000109	0.14
1210	Cacna1h	10	complement(14730941..14788617)	4.67	1.80208	38.5885	2.15	0.696348	32.3883	1.2	2.3	1.3e-06	3.65e-05	0.04
1211	Mcrip2	10	complement(15230801..15235740)	14.2367	0.837636	5.88365	31.77	6.63898	20.897	-1.01	-2.01	1.44e-05	0.000323	0.47
1212	Cpeb4	10	complement(15987921..16046033)	2.17333	0.908864	41.8189	5.06333	2.43445	48.0799	-1.14	-2.2	0.000891	0.01	1
1213	Atp6v0e1	10	complement(16769666..16792909)	4.25667	0.733848	17.24	11.9667	2.08198	17.3981	-1.36	-2.57	2.89e-09	1.3e-07	9.43e-05
1214	Ergic1	10	complement(16821880..16910641)	29.8533	4.26683	14.2926	67.3933	12.9195	19.1703	-1.04	-2.06	3.76e-09	1.64e-07	0.000123
1215	Dusp1	10	16970626..16973418	1.44	0.62554	43.4403	6.21667	0.49085	7.8957	-2.01	-4.02	1.08e-08	4.4e-07	0.000352
1216	Sh3pxd2b	10	17209212..17291876	1.01667	0.126623	12.4547	4.36	0.8743	20.0527	-1.95	-3.85	2.01e-08	7.84e-07	0.000656
1217	Lcp2	10	18996523..19043286	0.926667	0.293655	31.6894	3.35	1.08586	32.4138	-1.65	-3.14	1.79e-05	0.000391	0.58
1218	Clint1	10	30833914..31007820	26.7667	6.0932	22.7641	94.48	13.5362	14.327	-1.7	-3.26	0	0	0
1219	Adam19	10	31146107..31240582	4.12	1.04014	25.2462	36.66	1.88072	5.13016	-3.04	-8.24	0	0	0
1220	Cyfip2	10	complement(31278746..31419235)	3.10667	0.490136	15.7769	7.07	0.779295	11.0226	-1.06	-2.09	8.55e-08	2.98e-06	0.00279
1221	Havcr1	10	31813814..31848379	15.77	1.52302	9.65773	3.14667	0.768917	24.4359	2.48	5.57	0	0	0
1222	Col23a1_1	10	34903343..34933539	1.86	0.180278	9.69234	48.1333	11.2574	23.3879	-4.51	-22.81	0	0	0
1223	Gfpt2	10	35279236..35325508	17.4867	6.76747	38.7007	80.6967	26.3327	32.6317	-2.12	-4.34	0	0	0
1224	Mrnip	10	35680658..35704776	5.39	1.17478	21.7955	2.59667	0.175594	6.76229	1.16	2.24	0.00254	0.03	1
1225	Zfp354c	10	complement(36307670..36323055)	0.786667	0.228546	29.0525	0.223333	0.189297	84.7598	1.88	3.68	0.000298	0.00464	1
1226	Zfp2	10	complement(36388137..36402619)	1.73667	0.290918	16.7515	0.656667	0.208407	31.7371	1.58	2.98	0.000978	0.01	1
1227	Col23a1_2	10	36741434..37028367	0.506667	0.0896289	17.6899	13.05	3.74028	28.6612	-4.53	-23.04	0	0	0
1228	Pdlim4	10	complement(39390581..39405311)	68.64	9.10677	13.2674	270.15	18.2078	6.7399	-1.84	-3.58	0	0	0
1229	P4ha2	10	39435227..39464188	27.7533	2.32726	8.38551	157.74	18.9296	12.0005	-2.36	-5.13	0	0	0
1230	Gpx3	10	40247436..40255422	7.55667	2.34509	31.0334	18.47	8.83287	47.8228	-1.19	-2.29	7.08e-05	0.00132	1
1231	Anxa6	10	complement(40320581..40375605)	152.52	16.9859	11.1368	576.397	174.679	30.3054	-1.79	-3.46	1.11e-16	1.26e-14	3.62e-12
1232	Gm2a	10	40438356..40450930	27.6533	10.0712	36.4194	71.1567	18.1496	25.5065	-1.26	-2.39	4.39e-10	2.32e-08	1.43e-05
1233	Faxdc2	10	complement(43502931..43512287)	6.33	2.0098	31.7504	2.78	0.798686	28.7297	1.33	2.51	0.00235	0.03	1
1234	Map2k3	10	45089464..45110787	7.11333	2.28143	32.0726	20.82	10.8294	52.0142	-1.41	-2.66	1.62e-06	4.46e-05	0.05
1235	Zfp39	10	complement(45220282..45243672)	0.836667	0.19218	22.9698	0.32	0.02	6.25	1.48	2.8	0.00172	0.02	1
1236	Epn2	10	complement(47795524..47857326)	36.2	2.03566	5.62336	8.96	0.714353	7.97269	2.16	4.47	0	0	0
1237	Ulk2	10	complement(48050803..48129377)	15.2967	2.40313	15.7102	6.43333	1.06275	16.5194	1.37	2.58	1.21e-14	1.11e-12	3.95e-10
1238	LOC102553715_2	10	49000973..49003931	4.33	2.48493	57.3888	0.256667	0.44456	173.205	4	15.98	6.99e-09	2.91e-07	0.000228
1239	Zfp286a	10	complement(49185812..49196177)	0.713333	0.470354	65.9375	0.143333	0.0251661	17.5578	2.42	5.36	0.000997	0.01	1
1240	Dnah9	10	complement(52351192..52710862)	0.19	0.0818535	43.0808	0.04	0.04	100	2.41	5.33	0.000589	0.0084	1
1241	Gas7	10	54126486..54236476	7.41667	1.38045	18.6128	29.01	5.20522	17.9428	-1.84	-3.58	0	0	0
1242	LOC100912917	10	complement(55571118..55589978)	14.6633	0.85049	5.80011	7.97	0.387427	4.86107	1.03	2.04	5.09e-09	2.18e-07	0.000166
1243	Ctc1	10	55596148..55616889	23.2333	2.58601	11.1306	11.6467	1.17014	10.047	1.13	2.19	1.22e-10	6.89e-09	3.99e-06
1244	Sat2	10	56227692..56229850	10.7333	1.75004	16.3047	2.58	1.15858	44.9061	2.3	4.93	1.29e-09	6.25e-08	4.2e-05
1245	Nlgn2	10	complement(56431573..56444847)	1.10333	0.245425	22.2439	0.52	0.06245	12.0096	1.24	2.36	0.00359	0.04	1
1246	Kctd11	10	complement(56489552..56491715)	0.09	0.02	22.2222	0.81	0.295127	36.4354	-2.87	-7.32	0.000351	0.00536	1
1247	Ybx2	10	56546710..56551863	5.37	1.03552	19.2834	2.18333	0.768917	35.2176	1.42	2.67	0.00121	0.02	1
1248	Dlg4	10	56627411..56653599	6.82	0.478226	7.01211	3.60667	1.39951	38.8035	1.04	2.05	0.000134	0.00229	1
1249	Eno3	10	57278307..57283653	5.52667	0.6278	11.3595	2.52	0.797559	31.6492	1.28	2.43	0.000461	0.00678	1
1250	Wscd1	10	58332588..58371196	0.323333	0.232881	72.0249	2.27	0.675574	29.761	-2.72	-6.59	2.22e-08	8.55e-07	0.000726
1251	Tax1bp3	10	59743544..59748062	14.4033	4.3253	30.0299	46.0267	4.50428	9.78624	-1.57	-2.97	2.55e-15	2.55e-13	8.33e-11
1252	Rap1gap2	10	complement(61177936..61361250)	3.60667	0.791981	21.9588	1.76667	0.200083	11.3255	1.16	2.23	1.19e-05	0.000273	0.39
1253	Smyd4	10	62191656..62238113	1.01667	0.375544	36.9388	0.34	0.10583	31.1265	1.73	3.33	0.000865	0.01	1
1254	Tlcd2	10	62303662..62306888	2.15	0.750267	34.8961	0.54	0.424382	78.5892	2.28	4.86	2.25e-05	0.000479	0.73
1255	Coro6	10	complement(62691953..62699723)	0.77	0.618789	80.3622	0.146667	0.174738	119.139	2.79	6.93	0.00164	0.02	1
1256	Slc43a2	10	63677396..63719283	1.84667	0.155349	8.4124	0.72	0.069282	9.6225	1.5	2.83	3.03e-05	0.00062	0.99
1257	Doc2b	10	complement(63928064..63952726)	15.4733	3.0878	19.9556	2.37333	0.719745	30.3263	2.91	7.51	0	0	0
1258	Rph3al	10	complement(63989644..64108554)	10.48	2.5375	24.2128	1.8	1.06944	59.4133	2.63	6.19	5.55e-16	5.9e-14	1.81e-11
1259	Nxn	10	complement(64412833..64550145)	13.1967	2.70932	20.5304	31.1467	8.36872	26.8687	-1.12	-2.18	7.23e-07	2.15e-05	0.02
1260	Proca1	10	65454658..65469490	0.126667	0.0450925	35.5993	1.04	0.961925	92.4928	-2.75	-6.74	0.00307	0.03	1
1261	Aldoc	10	65586504..65590126	0.87	0.278388	31.9986	10.0767	4.22327	41.9114	-3.36	-10.27	0	0	0
1262	LOC497963	10	66189786..66313190	14.1967	1.81473	12.7828	1.23	0.36	29.2683	3.7	13.02	0	0	0
1263	Rhbdl3	10	67677071..67731670	9.38	1.65539	17.648	1.06	0.175784	16.5834	3.27	9.63	0	0	0
1264	RGD1310429	10	complement(67739103..67751002)	5.19	1.25861	24.2507	2.51667	0.0568624	2.25943	1.17	2.24	0.00374	0.04	1
1265	Rn50_10_0698.6	10	70100661..70101169	6.48333	2.79743	43.1481	19.9267	4.43771	22.2702	-1.51	-2.85	0.000225	0.00362	1
1266	Ap2b1	10	70520206..70621977	1.26333	0.331713	26.2569	2.96667	1.10677	37.3068	-1.1	-2.15	0.000445	0.00659	1
1267	Dusp14	10	complement(71363688..71383602)	0.896667	0.498631	55.6095	4.17	1.26475	30.3298	-2.13	-4.36	3.03e-06	7.88e-05	0.1
1268	Dhrs11	10	complement(72144042..72153375)	13.1733	0.932756	7.08064	5.2	1.58616	30.5031	1.51	2.85	2.93e-08	1.1e-06	0.000955
1269	Brip1	10	complement(73507100..73629581)	3.96333	1.72001	43.3981	1.06667	0.198578	18.6167	1.99	3.96	2.91e-09	1.31e-07	9.5e-05
1270	Tex14	10	74724549..74849194	0.903333	0.0493288	5.46076	0.226667	0.159478	70.3581	1.98	3.94	9.28e-05	0.00166	1
1271	Mycbpap	10	complement(82232107..82252963)	1.15	0.280535	24.3944	0.403333	0.193477	47.9695	1.72	3.3	0.000751	0.01	1
1272	Nxph3	10	complement(83328410..83332851)	0.173333	0.110151	63.5489	1.06	0.412432	38.9087	-2.5	-5.65	0.000432	0.00643	1
1273	Cacnb1	10	complement(85954138..85974651)	0.95	0.281603	29.6424	0.266667	0.170978	64.1166	2.05	4.14	0.000475	0.00696	1
1274	Krt14	10	complement(88055823..88122233)	0.06	0.103923	173.205	0.616667	0.282902	45.8759	-3.33	-10.04	0.00152	0.02	1
1275	Hap1	10	complement(88257976..88266210)	8.41	1.21297	14.423	2.93	0.48775	16.6468	1.68	3.21	1.19e-12	8.75e-11	3.88e-08
1276	Acly	10	complement(88392248..88442845)	61.5533	14.8311	24.0947	154.77	6.17245	3.98814	-1.21	-2.31	1.42e-10	7.96e-09	4.63e-06
1277	Hsd17b1	10	88987558..88989757	281.537	34.5801	12.2826	104.22	10.2452	9.83034	1.58	2.98	0	0	0
1278	Coasy	10	88992487..88996676	42.5933	10.6265	24.9488	23.6867	7.03435	29.6975	1.03	2.04	5.4e-05	0.00103	1
1279	Psmc3ip	10	complement(89002116..89005213)	23.7067	6.98004	29.4434	12.0867	3.00094	24.8285	1.11	2.16	3.4e-05	0.000687	1
1280	Cntnap1	10	89089646..89103614	2.21	0.557584	25.23	1.1	0.052915	4.81046	1.14	2.2	7.34e-05	0.00136	1
1281	Rnd2	10	89376530..89380101	9.18	1.2733	13.8704	0.996667	0.239653	24.0454	3.38	10.39	7.11e-15	6.62e-13	2.32e-10
1282	Brca1	10	complement(89394803..89454681)	2.71667	0.945533	34.8049	1.37	0.227156	16.5808	1.07	2.1	7.27e-05	0.00135	1
1283	Fmnl1	10	91254058..91281418	4.83333	0.573265	11.8607	13.8	4.69	33.9855	-1.35	-2.55	2.96e-07	9.33e-06	0.00964
1284	AABR07030598.1	10	95240517..95242746	0.453333	0.134288	29.6224	8.89	2.35108	26.4464	-3.94	-15.34	6.05e-07	1.82e-05	0.02
1285	Cep112	10	96663740..97146424	3.30333	0.604676	18.305	1.70667	0.622682	36.4853	1.07	2.09	0.000499	0.00728	1
1286	Slc16a6	10	complement(97735548..97756521)	1.72667	0.421466	24.4092	9.51	1.17222	12.3262	-2.29	-4.9	2.22e-16	2.43e-14	7.24e-12
1287	Wipi1	10	complement(97859727..97896525)	17.8033	3.08276	17.3157	52.7467	8.01178	15.1892	-1.42	-2.68	1.04e-13	8.85e-12	3.41e-09
1288	Fam20a	10	complement(97962693..98018014)	1.75667	1.03375	58.8471	10.0733	5.30322	52.6461	-2.41	-5.31	6.66e-10	3.4e-08	2.17e-05
1289	Abca8	10	complement(98237141..98294522)	5.31	0.812835	15.3076	1.32333	0.336204	25.4059	2.11	4.33	4.88e-15	4.7e-13	1.59e-10
1290	Abca9	10	complement(98412263..98469799)	3.79	0.911482	24.0497	1.45	0.240624	16.5948	1.45	2.73	2.04e-08	7.94e-07	0.000667
1291	Cdc42ep4	10	complement(102244681..102269272)	0.483333	0.0862168	17.838	2.00333	0.795131	39.6904	-1.86	-3.63	2.98e-05	0.000611	0.97
1292	Fads6	10	complement(103832838..103848035)	7.77333	0.940868	12.1038	32.9633	8.74001	26.5143	-1.92	-3.77	5.22e-15	4.93e-13	1.7e-10
1293	Cdr2l	10	103934797..103948322	2.07	0.365923	17.6775	7.18667	2.60256	36.2138	-1.68	-3.2	1.82e-08	7.14e-07	0.000592
1294	Nt5c	10	complement(104052831..104054805)	14.2633	4.02514	28.2202	32.49	5.35212	16.4731	-1.08	-2.12	3e-06	7.81e-05	0.1
1295	Galk1	10	complement(104560303..104564480)	19.1133	2.60133	13.61	44.3533	2.3437	5.28416	-1.07	-2.11	4.29e-09	1.86e-07	0.00014
1296	Sphk1	10	105498728..105504393	2.25667	0.763763	33.8447	12.0067	5.32817	44.3768	-2.3	-4.93	0	0	0
1297	Rhbdf2	10	complement(105573752..105600913)	2.48333	0.570731	22.9824	19.6767	2.90528	14.7651	-2.83	-7.09	0	0	0
1298	Mxra7	10	complement(105745276..105771972)	15.85	0.70739	4.46303	59.09	12.8443	21.7369	-1.74	-3.34	2.02e-13	1.63e-11	6.59e-09
1299	Sec14l1	10	106065712..106112857	17.35	2.63672	15.1972	96.5233	6.69646	6.93766	-2.35	-5.09	0	0	0
1300	sept9	10	106264434..106348490	51.1833	10.1469	19.8246	215.023	14.1302	6.57147	-1.95	-3.86	0	0	0
1301	Tk1	10	complement(106817601..106828884)	57.8533	14.598	25.2328	179.31	55.6633	31.0431	-1.53	-2.88	2.11e-13	1.71e-11	6.9e-09
1302	Lgals3bp	10	complement(107415326..107424710)	16.0233	4.08309	25.4822	6.82667	2.09958	30.7556	1.33	2.51	3.9e-09	1.7e-07	0.000127
1303	C1qtnf1	10	107455845..107477162	2.43667	0.49339	20.2485	30.6133	6.01895	19.6612	-3.52	-11.46	0	0	0
1304	Tbc1d16	10	complement(108258240..108321644)	2.99667	0.37072	12.3711	7.11333	1.19684	16.8253	-1.11	-2.16	8.69e-06	0.000206	0.28
1305	Card14	10	108440950..108468310	2.46667	0.818189	33.1698	0.593333	0.20306	34.2236	2.15	4.44	3.24e-06	8.4e-05	0.11
1306	Sgsh	10	complement(108469856..108473377)	50.76	2.46712	4.86037	16.0333	2.0602	12.8495	1.8	3.49	6.66e-16	6.97e-14	2.17e-11
1307	Slc26a11	10	108480368..108503706	20.66	2.37462	11.4938	5.54	1.00015	18.0532	2.04	4.11	0	0	0
1308	Rnf213	10	108527740..108624688	9.17333	0.916642	9.99247	1.76333	0.0960902	5.44935	2.53	5.78	0	0	0
1309	Aatk	10	complement(109188112..109224370)	0.0666667	0.0404145	60.6218	0.476667	0.317857	66.6834	-2.74	-6.69	0.00037	0.0056	1
1310	LOC100361457	10	complement(109519134..109520846)	0	0	#DIV/0!	6.79333	5.91372	87.0518	-9.13	-562.11	3.09e-05	0.000631	1
1311	Pcyt2	10	complement(109788350..109795697)	43.1433	7.33529	17.0021	110.03	16.8974	15.3571	-1.2	-2.29	2.19e-08	8.42e-07	0.000713
1312	Sirt7	10	complement(109796020..109802739)	9.36	1.50877	16.1194	21.0367	0.479618	2.27991	-1.04	-2.06	2.02e-07	6.56e-06	0.00658
1313	Fasn	10	complement(109987735..110005901)	69.1533	7.783	11.2547	167.937	31.5036	18.7592	-1.14	-2.2	9.33e-09	3.82e-07	0.000304
1314	Slc16a3	10	110138586..110148358	0.26	0.1249	48.0384	4.12667	2.22532	53.9253	-3.83	-14.2	8.35e-14	7.13e-12	2.72e-09
1315	Tex19.1	10	110346453..110348652	1.15	0.47634	41.4209	0.173333	0.300222	173.205	2.75	6.74	0.0011	0.01	1
1316	Fn3krp	10	110614713..110623519	5.07333	1.0429	20.5564	2.26667	0.28746	12.6821	1.31	2.47	2.41e-06	6.42e-05	0.08
1317	Vgll3	11	3119885..3164751	1.02333	0.460145	44.9653	0.0666667	0.11547	173.205	3.61	12.2	0.00184	0.02	1
1318	Robo1	11	9642365..10143317	2.67333	1.24557	46.5922	10.04	2.04029	20.3217	-1.84	-3.58	8.51e-13	6.34e-11	2.78e-08
1319	Robo2	11	complement(11062790..11585765)	1.91667	0.618088	32.2481	0.383333	0.0450925	11.7633	2.43	5.37	5.88e-15	5.55e-13	1.92e-10
1320	Cxadr	11	16826399..16873562	2.81667	0.837695	29.7407	12.9167	3.03159	23.4704	-2.12	-4.35	1.28e-13	1.08e-11	4.19e-09
1321	RGD1563888	11	complement(17076980..17130120)	2.36	0.628649	26.6377	9.51667	1.73667	18.2488	-1.92	-3.78	4.34e-11	2.67e-09	1.42e-06
1322	Adamts1	11	complement(25342126..25350974)	15.8333	5.43728	34.3407	111.937	32.2092	28.7745	-2.71	-6.53	0	0	0
1323	Adamts5	11	complement(25410975..25456836)	4.2	2.44514	58.2176	1.92333	0.411987	21.4205	1.24	2.36	0.000289	0.00451	1
1324	Ltn1	11	complement(27022986..27080701)	4.78333	1.095	22.8921	21.2	3.2356	15.2623	-2.04	-4.1	0	0	0
1325	Tiam1	11	complement(29933163..30051103)	3.21	1.14582	35.6953	1.22333	0.485215	39.6633	1.52	2.86	1.02e-05	0.000236	0.33
1326	Mrap	11	30904733..30915225	27.6733	5.26551	19.0274	226.203	11.6819	5.16433	-2.9	-7.49	0	0	0
1327	Kcne2	11	32440237..32447259	59.2867	8.96154	15.1156	14.4267	1.00351	6.95594	2.19	4.56	0	0	0
1328	Runx1	11	complement(32769165..33003021)	8.15	3.03308	37.2158	30.6067	18.397	60.1077	-1.79	-3.45	3.02e-09	1.35e-07	9.85e-05
1329	Chaf1b	11	34101197..34121378	6.23	1.79536	28.8179	3.33667	0.748955	22.4462	1.02	2.03	0.000445	0.00659	1
1330	Dscam	11	complement(37004902..37253776)	0.373333	0.106927	28.6411	0.1	0.0556776	55.6776	2.21	4.61	0.00127	0.02	1
1331	Bace2	11	37798370..37880821	25.67	4.43508	17.2773	9.14667	0.898128	9.81918	1.59	3.02	2.81e-14	2.54e-12	9.16e-10
1332	Gabrr3	11	complement(43046987..43099412)	0.906667	0.270617	29.8474	0.193333	0.238607	123.417	2.33	5.01	0.00381	0.04	1
1333	Cpox	11	complement(44039669..44049648)	7.59	1.95548	25.7639	16.66	2.85853	17.158	-1.03	-2.04	7.66e-07	2.27e-05	0.02
1334	Dcbld2	11	complement(44241111..44292884)	6.99333	1.83527	26.2432	21.3067	2.16246	10.1492	-1.5	-2.84	2.28e-13	1.83e-11	7.44e-09
1335	Tmem45a	11	46009322..46093973	2.84667	0.786787	27.6389	8.33667	2.44222	29.2949	-1.38	-2.61	2.31e-05	0.000489	0.75
1336	Cblb	11	complement(51037393..51202820)	4.87667	0.537246	11.0167	17.1633	4.92571	28.699	-1.67	-3.19	0	0	0
1337	Bbx	11	53081025..53228716	4.90333	1.55593	31.7322	11.4233	1.29624	11.3473	-1.11	-2.16	1.21e-07	4.09e-06	0.00393
1338	Cd47	11	complement(53514595..53575175)	38.4067	7.38155	19.2194	108.737	6.32425	5.81612	-1.38	-2.61	2.32e-13	1.85e-11	7.57e-09
1339	Myh15	11	complement(54204775..54344615)	1.09	0.855804	78.5141	18.3867	6.43258	34.985	-4	-16.01	0	0	0
1340	Phldb2	11	57265732..57481589	2.23	0.506853	22.7288	9.87667	4.8429	49.0337	-2	-4.01	4.95e-13	3.76e-11	1.61e-08
1341	AC108574.1	11	60043639..60051725	0.343333	0.130512	38.0131	1.09333	0.235018	21.4955	-1.5	-2.83	0.00288	0.03	1
1342	Boc	11	61083757..61158838	3.95333	0.328684	8.3141	1.78667	0.122202	6.83967	1.28	2.42	3.26e-06	8.46e-05	0.11
1343	B4galt4	11	complement(64557977..64583994)	3.35667	1.53696	45.7882	1.71	0.425088	24.859	1.07	2.1	0.00467	0.05	1
1344	Arhgap31	11	64601029..64714252	14.5733	3.28643	22.551	4.98667	1.48382	29.7558	1.67	3.17	1.11e-15	1.14e-13	3.62e-11
1345	Pla1a	11	64882288..64919579	3.78	1.56432	41.3842	11.4067	0.647637	5.6777	-1.48	-2.8	1.44e-08	5.7e-07	0.00047
1346	Lrrc58	11	complement(65747036..65759581)	13.8067	2.48255	17.9808	31.8933	4.87431	15.2832	-1.1	-2.14	1.11e-07	3.81e-06	0.00364
1347	Polq	11	complement(66585881..66695353)	0.606667	0.222336	36.6488	0.266667	0.0960902	36.0338	1.24	2.36	0.00348	0.04	1
1348	Slc15a2	11	66932614..66961713	0.363333	0.109697	30.1917	0.02	0.034641	173.205	3.93	15.29	0.000611	0.00866	1
1349	Dirc2	11	68198709..68272758	11.0733	1.89447	17.1084	5.83	1.67654	28.7572	1.02	2.02	4.43e-06	0.000111	0.14
1350	Pdia5	11	68493035..68578995	3.50333	0.406489	11.6029	1.62333	0.474271	29.2159	1.32	2.51	0.00216	0.02	1
1351	Kalrn	11	69484293..70025633	1.23333	0.262742	21.3034	7.30333	2.93101	40.1325	-2.4	-5.28	1.11e-16	1.26e-14	3.62e-12
1352	Heg1	11	complement(70236888..70322690)	4.13333	0.434089	10.5022	1.41667	0.467155	32.9756	1.64	3.11	3.33e-11	2.07e-09	1.09e-06
1353	AABR07034428.1	11	complement(71243334..71284939)	0.276667	0.151767	54.8557	0.0466667	0.0416333	89.2143	2.83	7.11	0.00093	0.01	1
1354	Slc51a	11	71533078..71547476	1.82333	1.28582	70.5203	8.05	6.10042	75.7816	-2.04	-4.12	2.5e-05	0.000527	0.82
1355	Bdh1	11	complement(72578533..72614176)	6.45333	1.14045	17.6723	20.7733	4.75523	22.891	-1.53	-2.88	1.16e-09	5.67e-08	3.77e-05
1356	Fam43a	11	complement(73676601..73678984)	0.263333	0.0585947	22.2511	1.31333	0.283608	21.5945	-2.11	-4.31	0.000118	0.00206	1
1357	Hes1	11	complement(74312806..74315248)	6.56667	0.582437	8.86961	3.18333	0.70614	22.1824	1.17	2.25	0.000805	0.01	1
1358	Il1rap	11	complement(77463954..77593207)	1.87667	0.130512	6.95445	4.15	1.26811	30.5568	-1	-2	0.000634	0.00892	1
1359	Cldn1	11	77815181..77830416	0.783333	0.332014	42.3848	2.19	0.793032	36.2115	-1.41	-2.65	0.00121	0.02	1
1360	Lpp	11	complement(79205730..79703736)	2.72333	1.05879	38.8784	6.53333	0.580201	8.88063	-1.19	-2.29	2.61e-05	0.000544	0.85
1361	St6gal1	11	complement(80927601..80981422)	1.66	0.355949	21.4427	5.14667	0.625167	12.147	-1.52	-2.87	2.73e-09	1.25e-07	8.9e-05
1362	Map3k13	11	complement(82745735..82938357)	1.6	0.168226	10.5141	0.526667	0.0152753	2.90036	1.74	3.34	4.96e-07	1.51e-05	0.02
1363	Ephb3	11	complement(83527962..83546674)	1.31333	0.363501	27.6778	0.533333	0.215948	40.4902	1.5	2.83	0.000648	0.0091	1
1364	LOC108348101	11	83883879..83897394	1.63	0.521632	32.002	0.743333	0.0602771	8.10903	1.22	2.32	0.00245	0.03	1
1365	Fam131a	11	complement(83896873..83905889)	0.526667	0.0493288	9.36623	0.133333	0.011547	8.66025	2.12	4.34	0.00175	0.02	1
1366	Gp1bb_1	11	86512797..86522168	1.89	0.445309	23.5613	9.38667	2.02429	21.5655	-2.21	-4.63	0	0	0
1367	Snai2	11	complement(90403333..90406797)	8.59333	2.70001	31.4198	1.47333	0.0665833	4.51923	2.66	6.32	1.33e-15	1.36e-13	4.35e-11
1368	Brca2	12	504007..544748	1.38	0.390384	28.2887	0.383333	0.106927	27.8939	1.98	3.95	7.2e-11	4.23e-09	2.35e-06
1369	N4bp2l1	12	complement(546760..576746)	2.32	0.221133	9.53161	5.55333	1.61283	29.0426	-1.13	-2.19	0.00053	0.00766	1
1370	Pex11g	12	complement(2000427..2007516)	3.24667	0.983328	30.2873	1.27333	0.763042	59.9248	1.51	2.84	0.00354	0.04	1
1371	Camsap3	12	2134022..2157403	5.25667	0.664028	12.6321	2.04667	0.318172	15.5459	1.51	2.84	6.14e-08	2.19e-06	0.002
1372	Tgfbr3l	12	complement(2542612..2545740)	3.15333	1.03026	32.6721	0.416667	0.365011	87.6027	2.91	7.51	3.74e-05	0.000745	1
1373	AABR07035008.1	12	3213228..3320181	2.10333	0.332916	15.828	0.19	0.0888819	46.78	3.45	10.92	6.92e-09	2.89e-07	0.000226
1374	AABR07035012.1	12	3233961..3284155	0.343333	0.134288	39.1131	0.04	0.01	25	3.1	8.6	0.000514	0.00746	1
1375	Zfp958	12	complement(5485903..5490935)	1.90667	0.917624	48.1271	0.623333	0.315647	50.6386	1.73	3.32	0.00441	0.04	1
1376	Slc7a1	12	8032809..8108972	1.17333	0.347898	29.6504	9.75333	0.931683	9.55246	-2.95	-7.7	0	0	0
1377	Mtus2	12	complement(8111667..8418966)	1.15333	0.292803	25.3875	0.116667	0.145717	124.9	3.15	8.85	1.79e-09	8.35e-08	5.84e-05
1378	Flt1	12	9034308..9205905	0.23	0.0781025	33.9576	2.37	1.29642	54.7012	-3.15	-8.86	5.27e-14	4.58e-12	1.72e-09
1379	Urad	12	9446940..9455673	30.4767	7.867	25.8132	9.51333	1.91239	20.1022	1.8	3.48	4.98e-09	2.13e-07	0.000162
1380	Gpr12	12	10254951..10257130	1.59667	0.878313	55.0092	0.543333	0.255408	47.0076	1.79	3.45	0.00356	0.04	1
1381	Arpc1b	12	complement(11252296..11265865)	8.97	2.32129	25.8784	26.06	5.90122	22.6447	-1.42	-2.68	3.09e-11	1.94e-09	1.01e-06
1382	Kpna7	12	11347643..11384349	2.36333	0.998065	42.2312	0.78	0.480416	61.5919	1.87	3.65	0.00134	0.02	1
1383	Baiap2l1	12	12227010..12321172	6.67	0.447102	6.70318	23.0433	5.70903	24.7752	-1.65	-3.13	5.03e-14	4.38e-12	1.64e-09
1384	Fscn1	12	complement(13656554..13668515)	7.27333	2.17045	29.8411	21.36	9.00252	42.1466	-1.42	-2.68	1.72e-06	4.7e-05	0.06
1385	Sdk1	12	complement(14449010..15098786)	4.61	1.2298	26.6767	1.68	0.495177	29.4748	1.55	2.93	5.08e-10	2.64e-08	1.66e-05
1386	Tmem184a	12	16912249..16921426	112.38	20.9507	18.6428	49.6267	13.4799	27.1626	1.35	2.56	6.85e-09	2.86e-07	0.000224
1387	Micall2	12	16988136..17016791	2.25333	0.637207	28.2784	5.61333	0.869617	15.492	-1.2	-2.29	1.65e-05	0.000363	0.54
1388	Gpc2	12	complement(19593041..19599374)	0.716667	0.181475	25.3222	0.18	0.185203	102.89	2.04	4.12	0.00474	0.05	1
1389	LOC100910636_2	12	complement(21689095..21720094)	1.67667	0.829839	49.4934	0.18	0.17088	94.9334	3.21	9.26	1.64e-07	5.41e-06	0.00536
1390	RGD1566138	12	complement(21950993..21973474)	1.02667	0.724178	70.5368	0.0433333	0.0750555	173.205	4.25	19	0.000223	0.0036	1
1391	Serpine1	12	22641104..22651482	5.29667	1.05102	19.843	62.86	13.5214	21.5103	-3.45	-10.93	0	0	0
1392	Zp3	12	complement(23735223..23742190)	16.2033	4.80125	29.6313	8.18333	0.973259	11.8932	1.14	2.2	8.16e-05	0.00149	1
1393	Ywhag	12	23789638..23817883	4.47667	1.22582	27.3824	11.8833	1.63451	13.7547	-1.28	-2.43	2.12e-09	9.79e-08	6.9e-05
1394	Hspb1	12	complement(23839399..23841049)	7.06	2.58215	36.5744	24.0767	5.32688	22.1247	-1.69	-3.22	4.96e-10	2.59e-08	1.62e-05
1395	Trim50	12	complement(24348321..24365324)	1.85	0.252389	13.6426	0	0	#DIV/0!	8.44	347.47	0.00345	0.04	1
1396	Fkbp6	12	24367199..24438019	29.0733	5.32673	18.3217	0.433333	0.225019	51.9274	6.24	75.8	0	0	0
1397	Mlxipl	12	complement(24590645..24619639)	6.87333	0.890468	12.9554	25.9433	8.06576	31.0899	-1.75	-3.37	3.69e-14	3.25e-12	1.2e-09
1398	Vps37d	12	24651314..24656793	8.3	1.73312	20.8809	2.72	0.307896	11.3197	1.78	3.43	1.18e-08	4.8e-07	0.000386
1399	Stx1a	12	complement(24682041..24710019)	2.2	0.277849	12.6295	0.963333	0.136137	14.1319	1.3	2.47	0.00185	0.02	1
1400	Gatsl2	12	complement(25601404..25638797)	3.57	1.49923	41.9953	1.13667	0.395264	34.7739	1.64	3.12	0.000626	0.00882	1
1401	Auts2	12	28212333..28251816	2.25333	1.05765	46.9373	0.793333	0.308923	38.9399	1.64	3.12	0.000364	0.00553	1
1402	Tpst1	12	complement(30045751..30106893)	8.78	1.9	21.6401	4.24667	0.798394	18.8005	1.18	2.27	4.8e-06	0.000119	0.16
1403	Piwil1	12	complement(31609053..31629881)	0.923333	0.512478	55.503	0.293333	0.148436	50.6033	1.91	3.75	0.00125	0.02	1
1404	Tmem132c	12	complement(32808022..33016885)	0.736667	0.320052	43.446	0.0766667	0.132791	173.205	3.28	9.69	0.000127	0.00219	1
1405	Aacs	12	complement(36512393..36555694)	8.96	2.52014	28.1266	26.6267	8.07174	30.3145	-1.44	-2.71	2.36e-11	1.5e-09	7.68e-07
1406	Ccdc62	12	complement(38057556..38093050)	4.89333	0.402161	8.21855	1.54	0.642573	41.7255	1.89	3.69	8.28e-09	3.42e-07	0.00027
1407	Kntc1	12	complement(38200463..38274036)	13.0033	4.26	32.7609	6.17667	0.474271	7.67844	1.18	2.26	2.15e-10	1.17e-08	7.01e-06
1408	Bcl7a	12	complement(38662303..38691075)	7.34333	2.41405	32.874	3.07	0.180831	5.89027	1.35	2.54	0.00175	0.02	1
1409	AABR07036331.2	12	38873769..38879161	2.61	0.380395	14.5745	0.64	0.495681	77.4502	2.12	4.34	0.000812	0.01	1
1410	Camkk2	12	39253409..39302601	10.5133	0.770346	7.32733	5.08333	1.3606	26.7659	1.19	2.29	8.79e-06	0.000208	0.29
1411	Cux2	12	40018937..40219291	0.59	0.160935	27.2771	0.236667	0.100167	42.3239	1.57	2.98	0.00299	0.03	1
1412	Sh2b3	12	40244081..40265757	0.95	0.248797	26.1892	2.29	0.31607	13.8022	-1.16	-2.24	0.000301	0.00468	1
1413	Acad10	12	40417944..40460561	32.0333	5.37654	16.7842	15.1367	2.37028	15.6592	1.25	2.37	3.73e-10	1.98e-08	1.22e-05
1414	Oas1a	12	41200718..41211909	7.53	2.70488	35.9214	3.92667	0.880814	22.4316	1.03	2.05	0.000392	0.0059	1
1415	Oas1e	12	41281559..41290497	2.90667	0.640651	22.0407	1.28	0.245561	19.1844	1.3	2.47	0.00204	0.02	1
1416	Sdsl	12	41636994..41647205	8.69333	0.503322	5.78975	2.02667	0.431548	21.2935	2.23	4.71	2.74e-10	1.47e-08	8.94e-06
1417	Rbm19	12	complement(41907740..41993957)	5.89333	1.13289	19.2232	14.8667	1.38911	9.34381	-1.22	-2.33	5.19e-11	3.13e-09	1.69e-06
1418	Med13l	12	complement(43421308..43576804)	11.6367	1.63173	14.0223	6.12	0.376431	6.15083	1.05	2.08	2.71e-10	1.46e-08	8.85e-06
1419	AABR07036452.1	12	43657685..43658990	5.33333	1.41451	26.522	1.01667	0.778481	76.5719	2.6	6.06	1.52e-06	4.21e-05	0.05
1420	Sirt4	12	46868416..46876592	0.9	0.571664	63.5182	0.126667	0.219393	173.205	2.69	6.46	0.00362	0.04	1
1421	Pla2g1b	12	complement(46879343..46889082)	41.5133	9.30036	22.4033	17.78	13.8042	77.6388	1.36	2.56	0.000658	0.0092	1
1422	Msi1	12	complement(46895447..46920952)	12.9567	2.2309	17.2182	42.1833	5.22747	12.3923	-1.58	-2.99	0	0	0
1423	Trpv4	12	47698947..47737902	0.84	0.38	45.2381	5.21	2.50142	48.0119	-2.42	-5.36	4.35e-09	1.88e-07	0.000142
1424	Mvk	12	complement(47904719..47919400)	53.6133	9.1699	17.1038	147.133	19.2869	13.1085	-1.32	-2.49	7.99e-13	5.97e-11	2.61e-08
1425	Acacb	12	complement(48127149..48238887)	9.07333	2.22904	24.567	1.26667	0.105987	8.36743	2.98	7.9	0	0	0
1426	Ung	12	complement(48246569..48254822)	9.95333	2.24442	22.5495	4.56	0.259808	5.69754	1.24	2.37	1.62e-06	4.45e-05	0.05
1427	Alkbh2	12	48257609..48262243	2.68667	0.460579	17.1432	1.02333	0.531633	51.9511	1.68	3.21	0.00174	0.02	1
1428	Myo18b	12	49761120..49979758	0.32	0.183303	57.2822	0.0766667	0.0550757	71.8379	2.15	4.44	0.00144	0.02	1
1429	Asphd2	12	50269347..50279745	0	0	#DIV/0!	0.42	0.174356	41.5133	-6.55	-93.66	0.00281	0.03	1
1430	Pus1	12	51937175..51945928	5.77	0.848941	14.713	15.8533	3.29749	20.8	-1.32	-2.49	8.86e-09	3.65e-07	0.000289
1431	Rnf152	13	complement(25186106..25262469)	0.21	0.0916515	43.6436	0.0166667	0.0288675	173.205	3.53	11.57	0.00275	0.03	1
1432	Tfcp2l1	13	34610684..34670124	2.28	0.477598	20.9473	0.946667	0.245832	25.9682	1.4	2.64	1.84e-06	5e-05	0.06
1433	Inhbb	13	complement(35436532..35442222)	84.7467	12.7589	15.0554	40.9967	13.1411	32.054	1.2	2.29	8.17e-08	2.86e-06	0.00266
1434	Dpp10	13	complement(39434217..39643361)	1.50333	0.281129	18.7004	0.08	0.138564	173.205	4.07	16.75	2.79e-06	7.31e-05	0.09
1435	Nckap5	13	complement(42265806..42885440)	0.236667	0.0416333	17.5915	0.0333333	0.057735	173.205	2.71	6.54	0.00277	0.03	1
1436	Zranb3	13	complement(44661398..44798543)	7.84333	2.80097	35.7115	2.83	0.336006	11.873	1.59	3	3.64e-11	2.25e-09	1.19e-06
1437	Cxcr4	13	complement(45314933..45318878)	1.67333	0.386954	23.1247	6.81333	0.85967	12.6175	-1.88	-3.68	4.58e-08	1.67e-06	0.00149
1438	Ikbke	13	complement(48031410..48056394)	3.37333	0.176163	5.22222	1.82	0.28	15.3846	1.07	2.09	0.000609	0.00864	1
1439	Rab7b	13	48455923..48482138	0.446667	0.118462	26.5214	3.28667	0.650333	19.787	-2.79	-6.92	9.42e-11	5.42e-09	3.07e-06
1440	Slc41a1	13	48607308..48627999	53.46	4.17253	7.80496	186.86	19.8999	10.6497	-1.64	-3.12	2.22e-16	2.43e-14	7.24e-12
1441	Rab29	13	48644604..48650220	93.8867	6.23944	6.64572	51.7	7.3757	14.2663	1.02	2.03	7.96e-08	2.79e-06	0.0026
1442	Klhdc8a	13	49074644..49082729	2.77333	1.24617	44.9339	10.61	5.64705	53.2239	-1.72	-3.29	1.53e-05	0.00034	0.5
1443	Kiss1	13	complement(50529510..50535389)	0	0	#DIV/0!	3.62	1.1253	31.0856	-8.02	-260.34	0.000152	0.00256	1
1444	Btg2	13	complement(50913180..50916982)	0.44	0.105357	23.9447	3.74333	0.997514	26.6477	-2.93	-7.64	5.75e-12	3.99e-10	1.88e-07
1445	Chi3l1	13	51022681..51030802	0.28	0.157162	56.1294	1.43	0.375899	26.2866	-2.14	-4.41	0.000511	0.00742	1
1446	Klhl12	13	51282684..51314797	3.80333	0.8536	22.4435	1.95667	0.165025	8.434	1.12	2.17	0.000109	0.00193	1
1447	Kif21b	13	52976507..53023103	0.423333	0.0981495	23.1849	4.80667	0.867717	18.0524	-3.38	-10.4	0	0	0
1448	Kif14	13	53351717..53420111	2.31667	0.60781	26.2364	1.05	0.585577	55.7692	1.2	2.3	0.000405	0.00606	1
1449	Nr5a2	13	complement(53750473..53870428)	14.6433	2.35564	16.0868	33.8467	3.41283	10.0832	-1.08	-2.12	1.4e-10	7.85e-09	4.56e-06
1450	Aspm	13	56546021..56591793	1.87667	0.333067	17.7478	0.896667	0.235443	26.2576	1.15	2.22	1.62e-05	0.000358	0.53
1451	Rgs2	13	complement(60846308..60849094)	36.7	18.0689	49.234	147.513	119.361	80.9156	-1.92	-3.79	9.55e-08	3.31e-06	0.00311
1452	Ptgs2	13	67351087..67359335	0.0466667	0.0450925	96.6268	2.18667	2.41984	110.663	-5.31	-39.64	6.06e-12	4.19e-10	1.98e-07
1453	Hmcn1	13	complement(67799791..68360664)	4.13667	0.851489	20.5839	1.22667	0.408207	33.2778	1.86	3.63	0	0	0
1454	Ivns1abp	13	68702820..68722472	267.153	61.1458	22.8879	90.9533	10.6427	11.7012	1.67	3.19	0	0	0
1455	Fam129a	13	68949665..69101588	2.22333	0.743797	33.4541	6.55667	1.245	18.9884	-1.45	-2.74	1.1e-07	3.77e-06	0.00359
1456	Rgl1	13	complement(69909096..70174565)	3.11667	0.738196	23.6854	7.39333	2.30765	31.2125	-1.14	-2.2	2.23e-06	5.97e-05	0.07
1457	Cacna1e	13	complement(71906702..72367980)	0.156667	0.080829	51.593	0.753333	0.0550757	7.31093	-2.04	-4.12	4.56e-06	0.000114	0.15
1458	RGD1304622	13	complement(72861090..72893187)	1.52667	0.495008	32.4241	0.423333	0.160104	37.8199	1.96	3.89	5.17e-06	0.000128	0.17
1459	Angptl1	13	74410010..74474681	1.19333	0.307463	25.765	0.0333333	0.057735	173.205	4.9	29.79	4.6e-06	0.000115	0.15
1460	LOC680254	13	75059927..75066823	6.25	3.02276	48.3642	2.09667	0.196554	9.37458	1.62	3.08	0.000276	0.00432	1
1461	Sec16b	13	75175254..75216941	3.20667	0.951017	29.6575	0.863333	0.260832	30.2122	1.99	3.96	2.12e-10	1.16e-08	6.9e-06
1462	Astn1	13	76055410..76370674	0.15	0.052915	35.2767	0.01	0.0173205	173.205	3.45	10.93	0.003	0.03	1
1463	Tnn	13	complement(77829382..77896697)	0.0233333	0.0208167	89.2143	0.343333	0.0814453	23.7219	-3.45	-10.94	4.34e-05	0.000849	1
1464	Rn50_13_0839.5	13	78976154..78999355	0.23	0.0888819	38.6443	0.02	0.034641	173.205	3.35	10.17	0.00476	0.05	1
1465	Prdx6	13	complement(79077033..79088127)	14.4067	5.01285	34.7953	42.53	10.0483	23.6264	-1.45	-2.73	3.87e-11	2.39e-09	1.26e-06
1466	Tnfsf18	13	79378733..79388498	1.79667	1.00858	56.1362	42.8067	13.8979	32.4666	-4.48	-22.36	0	0	0
1467	Fmo1	13	complement(80712882..80745347)	0.34	0.392301	115.383	6.53	3.1161	47.7198	-3.91	-14.98	1.58e-11	1.03e-09	5.16e-07
1468	Uck2	13	complement(85376716..85443976)	3.25333	1.50998	46.4133	7.45333	1.90374	25.5422	-1.13	-2.19	0.00068	0.00943	1
1469	Hsd17b7	13	complement(88288046..88307988)	4.05	2.83565	70.016	9.55333	1.88988	19.7824	-1.13	-2.19	0.000353	0.00538	1
1470	Fcrlb	13	complement(89285998..89291371)	0.07	0.0754983	107.855	2.72667	1.07034	39.2546	-5.14	-35.29	4.48e-08	1.64e-06	0.00146
1471	Fcgr2b	13	complement(89327794..89433815)	0.0333333	0.0416333	124.9	0.463333	0.198578	42.8586	-3.91	-15	4.69e-05	0.000909	1
1472	Adamts4	13	89622632..89634419	0.44	0.163707	37.2061	1.95667	0.813286	41.5648	-2.02	-4.06	8.4e-08	2.94e-06	0.00274
1473	Ly9	13	complement(90002783..90022269)	3.86667	1.21138	31.3287	1.66333	0.522047	31.3856	1.37	2.58	0.00015	0.00253	1
1474	Tagln2	13	complement(90807199..90814119)	37.4733	9.327	24.8897	163.377	12.1486	7.43597	-2.01	-4.04	0	0	0
1475	Igsf9	13	complement(90815562..90832469)	2.21	0.402865	18.2292	8.34667	1.66656	19.9668	-1.77	-3.4	1.78e-15	1.81e-13	5.8e-11
1476	Grem2	13	complement(92894431..92988137)	8.5	0.746257	8.7795	2.66	0.230651	8.6711	1.84	3.57	3.11e-15	3.06e-13	1.01e-10
1477	Pld5	13	complement(94025369..94355219)	1.78	0.04	2.24719	0.476667	0.404145	84.7857	2.25	4.77	3.79e-05	0.000754	1
1478	Sccpdh	13	97941757..97963824	6.23333	10.6059	170.149	0.336667	0.181475	53.9036	4.17	18.04	4.6e-05	0.000892	1
1479	Coq8a	13	complement(98451637..98480419)	10.76	0.530189	4.9274	4.32667	0.518588	11.9859	1.45	2.74	3.05e-10	1.63e-08	9.96e-06
1480	Enah	13	complement(100300054..100414226)	19.8333	5.74448	28.9638	118.793	42.7462	35.9837	-2.46	-5.51	0	0	0
1481	AABR07021972.1	13	101364742..101371859	14.7333	3.11327	21.1308	1.35	0.269629	19.9725	3.57	11.9	1.75e-12	1.27e-10	5.7e-08
1482	Tlr5	13	101381510..101385764	3.66333	1.1218	30.6224	0.403333	0.325167	80.6198	3.45	10.94	0	0	0
1483	Disp1	13	complement(101451932..101597570)	1.83333	0.202073	11.0221	0.986667	0.125033	12.6723	1	2.01	0.00324	0.03	1
1484	Mark1	13	complement(102808253..102942863)	32.8	2.76447	8.42827	8.96	1.64885	18.4023	2.01	4.02	0	0	0
1485	Vash2	13	complement(109521190..109552589)	2.30333	0.388501	16.8669	1.03333	0.625247	60.5077	1.25	2.38	0.00107	0.01	1
1486	Kcnh1	13	110920737..111232269	3.25333	0.745274	22.908	0.393333	0.111505	28.3487	3.13	8.74	0	0	0
1487	Syt14	13	complement(111635639..111765944)	3.15333	0.130128	4.12669	0.566667	0.262742	46.3662	2.57	5.94	2.18e-08	8.4e-07	0.000711
1488	Hsd11b1	13	complement(111926442..111972603)	12.8267	6.38046	49.7437	29.7633	2.92736	9.83546	-1.11	-2.15	1.02e-07	3.5e-06	0.00332
1489	G0s2	13	complement(112004140..112005052)	26.1133	13.2508	50.7433	9.85333	2.60504	26.4382	1.53	2.9	4.63e-06	0.000116	0.15
1490	Lamb3	13	112031594..112073186	0.77	0.340735	44.2512	3.63667	0.883421	24.2921	-2.1	-4.29	6.67e-10	3.4e-08	2.18e-05
1491	Brdt	14	complement(3405995..3462629)	1.91	1.20611	63.1471	0.826667	0.100167	12.1169	1.47	2.77	0.00406	0.04	1
1492	Sparcl1	14	6994190..7025308	3.73667	1.37231	36.7255	1.62333	1.01648	62.6169	1.25	2.38	0.00157	0.02	1
1493	Hsd17b13	14	7113544..7128218	2.78333	0.532948	19.1478	0.833333	0.452364	54.2837	2.03	4.08	0.00015	0.00254	1
1494	Gpat3	14	complement(10343282..10395047)	0.853333	0.161658	18.9443	3.32333	0.908974	27.3513	-1.77	-3.41	1.92e-06	5.19e-05	0.06
1495	Tmem150c	14	11095163..11166428	0.83	0.287924	34.6896	3.07	1.53219	49.9084	-1.68	-3.2	0.000103	0.00184	1
1496	Bmp2k	14	complement(14129725..14192048)	4.86333	1.24307	25.5601	14.2467	4.99546	35.0641	-1.44	-2.71	4.76e-09	2.05e-07	0.000155
1497	Cxcl13	14	complement(15253125..15258207)	1.88333	1.03196	54.7941	8.37333	1.83675	21.9357	-2.1	-4.29	1.04e-07	3.58e-06	0.0034
1498	Shroom3	14	complement(16622760..16903242)	0.223333	0.0305505	13.6793	0.05	0.0264575	52.915	2.5	5.66	0.00105	0.01	1
1499	Thap6	14	complement(17606001..17616170)	5.65667	1.50218	26.5559	1.96333	0.310859	15.8332	1.58	2.99	0.000333	0.00512	1
1500	Parm1	14	complement(17969219..18076907)	12.4933	2.77716	22.2292	42.69	1.65919	3.88659	-1.66	-3.16	0	0	0
1501	Btc	14	18231860..18272484	1.26333	0.465224	36.8251	0.16	0.052915	33.0719	3.04	8.25	7.05e-06	0.00017	0.23
1502	Ereg	14	complement(18576355..18591394)	5.38333	4.37311	81.2343	15.8067	10.2131	64.6124	-1.46	-2.74	0.000324	0.00499	1
1503	Amtn	14	complement(21286510..21299068)	2.78667	0.378462	13.5812	0.0866667	0.150111	173.205	4.81	28.02	6.97e-06	0.000169	0.23
1504	ste2	14	22072024..22089248	1.57333	1.18568	75.3609	6.40333	7.9243	123.753	-1.95	-3.87	0.00284	0.03	1
1505	Sult1b1	14	22142364..22155231	1.63667	1.63467	99.8778	25.88	6.96798	26.9242	-3.85	-14.44	0	0	0
1506	Stap1	14	complement(23576085..23604834)	28.16	5.8446	20.755	1.93667	1.34931	69.6717	3.92	15.09	0	0	0
1507	Cenpc	14	23611735..23670475	9.32333	2.32186	24.9038	3.93	1.36451	34.7205	1.34	2.53	5.56e-09	2.36e-07	0.000181
1508	Adgrl3	14	complement(28393394..28967980)	1.31	0.545802	41.6643	0.133333	0.159478	119.609	3.24	9.46	8.26e-09	3.42e-07	0.000269
1509	Hopx	14	33354807..33362551	2.67333	0.67545	25.2662	9.35333	2.02745	21.6762	-1.72	-3.28	1.95e-07	6.36e-06	0.00637
1510	RGD1311575	14	complement(33649637..33677031)	0.556667	0.083865	15.0656	0.12	0.087178	72.6483	2.22	4.64	2.94e-05	0.000604	0.96
1511	Nmu	14	34354503..34381828	7.06	5.17029	73.2336	1.05667	0.925005	87.5399	2.67	6.35	1.6e-05	0.000354	0.52
1512	Kit	14	complement(35072108..35149610)	1.90667	0.245425	12.8719	0.9	0.07	7.77778	1.24	2.37	0.000323	0.00499	1
1513	Ociad2	14	37435654..37444775	24.7933	3.47773	14.0269	63.2367	15.4003	24.3534	-1.22	-2.34	1.29e-06	3.61e-05	0.04
1514	Fryl	14	37551940..37756149	8.10333	1.16144	14.3328	4.33	0.47634	11.0009	1.03	2.03	3.31e-09	1.47e-07	0.000108
1515	Nsun7	14	complement(43527579..43584343)	0.04	0.069282	173.205	0.796667	0.221886	27.8518	-4.02	-16.2	2.18e-05	0.000466	0.71
1516	Rbm47	14	43810119..43837662	1.61333	0.177858	11.0242	9.32667	1.67757	17.9868	-2.4	-5.27	0	0	0
1517	Ugdh	14	44479614..44502845	16.9033	3.34623	19.7963	45.68	4.26043	9.32669	-1.33	-2.51	1.61e-14	1.47e-12	5.25e-10
1518	Wdr19	14	complement(44705012..44767120)	5.75667	1.01687	17.6643	2.64333	0.365559	13.8295	1.23	2.35	4.24e-08	1.56e-06	0.00138
1519	Arap2	14	48726045..48922983	1.07333	0.459819	42.8403	0.496667	0.230072	46.3233	1.14	2.21	0.0025	0.03	1
1520	Pcdh7	14	complement(55072200..55081551)	0.626667	0.1823	29.0904	0.14	0.1	71.4286	2.42	5.36	0.000504	0.00735	1
1521	Ccdc149	14	60857989..60952088	3.01333	0.791096	26.2532	1.32	0.262298	19.871	1.34	2.52	0.00146	0.02	1
1522	Prom1	14	71533063..71637417	0.8	0.08	10	5.62333	0.976849	17.3713	-2.66	-6.34	0	0	0
1523	Cc2d2a	14	complement(71895246..71973419)	8.97667	1.68524	18.7736	4.6	1.03015	22.3945	1.11	2.16	2.6e-07	8.29e-06	0.00848
1524	Clnk	14	76657311..76833161	2.25333	0.914677	40.5922	0.62	0.121655	19.6218	1.89	3.72	0.000264	0.00415	1
1525	Wdr1	14	76989919..77023726	38.74	7.73853	19.9756	99.51	21.7748	21.882	-1.24	-2.37	2.08e-10	1.14e-08	6.77e-06
1526	Evc2	14	complement(78129749..78211931)	2.29333	0.557345	24.3028	5.06667	1.60824	31.7416	-1.01	-2.02	0.000206	0.00336	1
1527	Afap1	14	complement(79919717..79988110)	1.39333	0.429108	30.7972	4.44333	0.299555	6.74168	-1.58	-2.99	1.3e-12	9.52e-11	4.23e-08
1528	Htra3	14	80248140..80276534	22.4767	10.8311	48.1882	8.81667	0.796011	9.02848	1.46	2.75	1.23e-09	6e-08	4.02e-05
1529	RGD1560394	14	complement(82053685..82055290)	17.4	9.50268	54.6131	8.50667	3.12316	36.7143	1.07	2.1	0.00402	0.04	1
1530	Fgfr3	14	complement(82273070..82287706)	0.49	0.0754983	15.4078	0.12	0.09	75	2.15	4.44	0.00279	0.03	1
1531	Patz1	14	83510278..83528898	2.43	0.591016	24.3216	1.31	0.445758	34.0273	1.07	2.1	0.00184	0.02	1
1532	Pik3ip1	14	83560541..83572473	3.00667	1.94947	64.8382	0.403333	0.416453	103.253	3.1	8.55	7.18e-08	2.54e-06	0.00234
1533	Tcn2	14	complement(84174138..84189266)	23.09	3.29319	14.2624	9.77333	1.98437	20.3039	1.36	2.57	4.82e-10	2.53e-08	1.57e-05
1534	Gal3st1	14	84231639..84247369	2.69333	1.321	49.0469	1.12	0.301164	26.8897	1.46	2.75	0.00286	0.03	1
1535	Gatsl3	14	84447885..84452367	1.51667	0.543078	35.8073	4.37	1.68199	38.4895	-1.35	-2.56	0.00246	0.03	1
1536	Lif	14	84482674..84500642	0.616667	0.345302	55.9949	12.01	2.72081	22.6545	-4.22	-18.58	0	0	0
1537	Gas2l1	14	complement(85308443..85318194)	2.77	0.617981	22.3098	6.36333	0.756593	11.8899	-1.06	-2.08	7.56e-05	0.0014	1
1538	Emid1	14	complement(85357222..85398532)	2.89667	0.974389	33.6383	0.126667	0.0416333	32.8684	4.63	24.84	1.2e-08	4.85e-07	0.000391
1539	Kremen1	14	complement(85438707..85484275)	2.47333	0.97079	39.2503	1.22667	0.300888	24.5289	1.15	2.21	0.000671	0.00934	1
1540	H2afv	14	complement(86687782..86706626)	3.70333	1.61806	43.6921	1.84333	0.70713	38.3615	1.16	2.24	0.00289	0.03	1
1541	LOC100360491	14	86751157..86751792	0	0	#DIV/0!	1.99	2.25546	113.34	-6.53	-92.18	0.00493	0.05	1
1542	Hnrnpc	14	88543630..88574203	3.12667	2.33592	74.7097	0.583333	1.01036	173.205	2.57	5.93	0.00105	0.01	1
1543	Tns3	14	complement(88673881..88886198)	7.88	0.230651	2.92705	18.5633	7.34967	39.5924	-1.1	-2.14	3.81e-07	1.18e-05	0.01
1544	Egfr	14	99919485..100098796	7.23333	2.08678	28.8494	29.9167	3.89115	13.0066	-1.93	-3.81	0	0	0
1545	Actr2	14	complement(104340434..104375649)	7.79	1.92281	24.6831	20.15	3.28323	16.2939	-1.28	-2.44	1.04e-09	5.14e-08	3.4e-05
1546	Slc1a4	14	complement(104581190..104612597)	7.31333	0.478992	6.54957	3.75333	0.545008	14.5206	1.13	2.19	1.9e-06	5.14e-05	0.06
1547	Bcl11a	14	108826831..108921669	1.78667	0.649333	36.3433	0.883333	0.388887	44.025	1.19	2.28	0.00446	0.05	1
1548	Fancl	14	110676090..110740317	9.89667	2.28056	23.0437	4.78667	0.332916	6.95508	1.16	2.23	1.21e-05	0.000276	0.39
1549	Samd8	15	complement(2685511..2731462)	3.68333	0.646323	17.5472	1.70333	0.426185	25.0206	1.17	2.26	3.99e-06	0.000101	0.13
1550	Vcl	15	complement(3455211..3544702)	13.9333	3.24272	23.2731	32.6867	12.9325	39.5651	-1.11	-2.15	8.05e-08	2.82e-06	0.00263
1551	Plau	15	complement(3644769..3650819)	12.16	0.588133	4.83662	28.3367	6.87006	24.2444	-1.07	-2.1	1.07e-06	3.06e-05	0.03
1552	Anxa7	15	4254499..4281287	16.9767	3.60777	21.2514	40.3833	4.80165	11.8902	-1.15	-2.22	9.8e-11	5.63e-09	3.2e-06
1553	Nid2	15	complement(4894213..4951917)	6.83333	1.32198	19.3461	3.34333	1.58812	47.5012	1.14	2.2	1e-05	0.000233	0.33
1554	LOC102546376	15	5904569..5907758	6.34667	0.706918	11.1384	0.556667	0.758046	136.176	3.41	10.65	2.35e-06	6.26e-05	0.08
1555	Cadps	15	15275541..15667778	2.58667	1.09185	42.2106	0.18	0.121244	67.3575	4.05	16.55	9.38e-12	6.33e-10	3.06e-07
1556	LOC361016	15	17775692..17924302	1.64333	0.630106	38.3432	0.526667	0.208407	39.5709	1.8	3.48	0.000503	0.00733	1
1557	Dnase1l3	15	18710492..18736473	0.833333	0.368284	44.1941	0.06	0.103923	173.205	3.49	11.2	0.00291	0.03	1
1558	Txndc16	15	complement(19473373..19541815)	5.43333	0.748487	13.7758	2.05333	0.790717	38.5089	1.56	2.95	2.55e-07	8.13e-06	0.00831
1559	Ero1a	15	complement(19619973..19655381)	26.7067	4.47037	16.7388	100.577	13.589	13.5111	-1.78	-3.44	0	0	0
1560	Fermt2	15	complement(19807808..19876408)	21.6533	4.43971	20.5036	53.1833	12.9595	24.3676	-1.18	-2.26	7.36e-11	4.3e-09	2.4e-06
1561	Gch1	15	complement(23934585..23969011)	3.16667	0.788501	24.9	9.54333	2.05218	21.5038	-1.51	-2.84	1.52e-07	5.04e-06	0.00495
1562	Rnase4	15	28018040..28035389	0.526667	0.483356	91.7765	2.64333	0.298719	11.3009	-2.33	-5.02	0.000289	0.00451	1
1563	Ndrg2	15	complement(28305821..28314459)	21.7033	5.66818	26.1166	49.85	9.49749	19.0521	-1.09	-2.13	5.6e-09	2.37e-07	0.000183
1564	Slc7a7	15	complement(33013504..33051129)	12.55	3.71116	29.571	5.60667	1.17628	20.98	1.35	2.54	2.67e-05	0.000556	0.87
1565	Ajuba	15	complement(33208216..33218456)	2.57333	0.661085	25.6898	7.89333	0.993244	12.5833	-1.54	-2.91	8.84e-10	4.39e-08	2.88e-05
1566	RGD1565222	15	complement(33224896..33250546)	1.73	0.0964365	5.57436	0.8	0.0655744	8.1968	1.24	2.37	0.00182	0.02	1
1567	Cdh24	15	complement(33278713..33285779)	3.46667	0.579339	16.7117	1.65	0.61441	37.237	1.17	2.25	0.00102	0.01	1
1568	Slc7a8	15	complement(33369216..33428973)	8.96	1.55348	17.3379	27.9367	7.30502	26.1485	-1.48	-2.8	4.75e-13	3.62e-11	1.55e-08
1569	Slc22a17	15	complement(33569843..33576331)	37.9367	4.69417	12.3737	18.44	4.46037	24.1886	1.2	2.3	1.38e-08	5.51e-07	0.000451
1570	Efs	15	complement(33578381..33589522)	2.27667	0.262742	11.5406	0.743333	0.369098	49.6544	1.72	3.3	9e-06	0.000212	0.29
1571	Cenpj	15	complement(36746088..36798814)	4.46333	0.393743	8.82172	2.39333	0.61655	25.7611	1.07	2.11	3.94e-05	0.000781	1
1572	Cryl1	15	complement(37543727..37663584)	6.00333	1.52267	25.3638	3.03333	0.213854	7.05012	1.14	2.21	0.00113	0.01	1
1573	Ska3	15	complement(38077909..38096875)	4.22667	1.34143	31.7373	2.06333	0.717379	34.768	1.07	2.1	0.00348	0.04	1
1574	Spata13	15	40937708..41066769	0.463333	0.118462	25.5674	0.163333	0.137961	84.4661	1.54	2.91	0.00345	0.04	1
1575	Sgcg	15	complement(41549331..41595345)	4.19333	2.15533	51.3989	43.9133	31.4747	71.6745	-3.17	-8.98	2.52e-11	1.6e-09	8.23e-07
1576	Pbk	15	42489377..42500395	10.26	3.29456	32.1107	4.52333	0.869502	19.2226	1.25	2.38	3.68e-06	9.42e-05	0.12
1577	Clu	15	42640146..42665857	102.947	51.3836	49.9129	18.0133	1.30416	7.23997	2.6	6.07	0	0	0
1578	Ephx2	15	complement(42757235..42794279)	12.98	2.64766	20.398	1.48	1.20859	81.6618	3.22	9.32	0	0	0
1579	Ptk2b	15	complement(42827310..42947656)	9.07	2.40913	26.5615	23.64	2.59174	10.9634	-1.27	-2.4	6.97e-12	4.8e-10	2.27e-07
1580	Ebf2	15	43905099..44103742	1.42333	0.265769	18.6723	0.0433333	0.0404145	93.2643	5.37	41.48	1.54e-11	1.01e-09	5.02e-07
1581	Fam124a	15	45712821..45780405	0.21	0.164621	78.3908	0.966667	0.20502	21.209	-2.16	-4.46	7.9e-05	0.00145	1
1582	Fdft1	15	complement(46339249..46367302)	18.62	4.89697	26.2995	49.5133	1.99791	4.03509	-1.27	-2.4	3.43e-11	2.12e-09	1.12e-06
1583	Pebp4	15	51528514..51740281	3.57333	0.565184	15.8167	0.196667	0.170392	86.6399	4	16.05	1.71e-06	4.7e-05	0.06
1584	Egr3	15	51756736..51760722	0.0333333	0.0305505	91.6515	0.696667	1.07109	153.745	-3.99	-15.87	0.000872	0.01	1
1585	Lgi3	15	52220578..52227706	0.503333	0.0702377	13.9545	4.02333	1.48409	36.8872	-2.85	-7.2	3.85e-13	2.96e-11	1.26e-08
1586	Dmtn	15	complement(52292765..52320385)	2.94667	0.70812	24.0312	0.636667	0.222336	34.9219	2.41	5.3	1.92e-09	8.93e-08	6.28e-05
1587	Npm2	15	complement(52337528..52344629)	26.6633	6.603	24.7644	14.68	3.30574	22.5186	1.05	2.07	0.000388	0.00584	1
1588	Gfra2	15	52557607..52648972	0.66	0.216564	32.8127	1.60333	0.450037	28.0688	-1.26	-2.4	0.00399	0.04	1
1589	Rcbtb2	15	55034033..55073437	19.63	5.19154	26.447	6.92667	0.924247	13.3433	1.63	3.1	3.05e-14	2.73e-12	9.96e-10
1590	Itm2b	15	complement(55254706..55277713)	397.527	110.17	27.7138	178.56	14.0937	7.89296	1.27	2.41	1.98e-11	1.28e-09	6.47e-07
1591	Slc25a30	15	complement(57813356..57834173)	135.73	32.9552	24.28	67.9267	11.7832	17.3469	1.13	2.19	2.48e-08	9.44e-07	0.000808
1592	Enox1	15	59678165..59884511	0.74	0.696563	94.1301	0.0866667	0.085049	98.1335	2.94	7.7	0.000881	0.01	1
1593	Rgcc	15	complement(61551861..61564695)	8.64333	4.04372	46.7842	92.4833	8.14623	8.80832	-3.33	-10.03	0	0	0
1594	Dach1	15	complement(82099159..82482009)	5.38667	1.48561	27.5794	1.42333	0.669801	47.0586	1.89	3.71	3.4e-07	1.07e-05	0.01
1595	Bora	15	83442144..83463717	5.71	0.229129	4.01276	2.57	0.690869	26.8821	1.35	2.54	7.54e-06	0.000181	0.25
1596	Ednrb	15	complement(88006977..88036354)	357.103	83.7557	23.4542	62.7633	10.397	16.5654	2.65	6.29	0	0	0
1597	Abcc4	15	complement(103696557..103927592)	8.26333	0.430968	5.21542	29.7367	7.84064	26.3669	-1.69	-3.23	1.11e-16	1.26e-14	3.62e-12
1598	Mbnl2	15	105640097..105797932	4.79333	1.02041	21.2881	13.0367	3.52767	27.0596	-1.33	-2.51	7.55e-11	4.39e-09	2.46e-06
1599	Dock9	15	complement(107945664..108210826)	11.8333	1.66458	14.0669	5.79	1.16073	20.0472	1.16	2.23	1.08e-10	6.15e-09	3.51e-06
1600	Clybl	15	108608204..108838235	4.86	0.985343	20.2745	2.05	1.34533	65.6256	1.37	2.58	0.00451	0.05	1
1601	AABR07024439.1	16	complement(43814..45929)	6.27	1.36569	21.7813	2.38	0.302655	12.7166	1.57	2.96	0.00278	0.03	1
1602	AABR07024457.1	16	complement(447176..511926)	2.31333	0.816415	35.2917	0.753333	0.349619	46.4096	1.69	3.23	0.000663	0.00924	1
1603	Wnt5a	16	4469468..4489860	1.94333	0.217792	11.2071	0.56	0.23388	41.7643	1.98	3.96	1.61e-07	5.33e-06	0.00526
1604	Cacna2d3	16	complement(4871650..5795825)	14.5367	2.17523	14.9638	7.22	0.944299	13.0789	1.14	2.2	7.63e-09	3.17e-07	0.000249
1605	Stab1	16	complement(7222067..7250924)	6.61333	1.94783	29.453	3.22333	1.33695	41.4772	1.23	2.35	8.68e-05	0.00157	1
1606	Tnnc1	16	7292096..7295465	9.44667	8.46906	89.6513	0.463333	0.676782	146.068	4.25	19	5.58e-09	2.37e-07	0.000182
1607	Ogdhl	16	8497569..8523557	31.37	0.457056	1.45698	16.24	1.84488	11.3601	1.11	2.15	5.21e-10	2.7e-08	1.7e-05
1608	Arhgap22	16	9486832..9613528	0.42	0.069282	16.4957	1.28667	0.333067	25.886	-1.42	-2.67	0.00304	0.03	1
1609	Grid1	16	11599753..11932324	3.03667	0.376076	12.3845	0.136667	0.120968	88.5134	4.36	20.49	2.95e-13	2.32e-11	9.63e-09
1610	Nrg3	16	complement(15764632..15798974)	1.01	0.605558	59.9562	0.13	0.225167	173.205	3.47	11.08	0.00334	0.04	1
1611	Slc35e1	16	19051965..19062515	5.48	1.08056	19.7182	12.7233	1.39256	10.945	-1.02	-2.03	0.000998	0.01	1
1612	Klf2	16	complement(19223087..19225037)	1.13333	0.267644	23.6157	5.53333	0.892711	16.1333	-2.13	-4.39	7.1e-07	2.11e-05	0.02
1613	Tpm4	16	complement(19385736..19399903)	107.013	28.1579	26.3126	329.887	65.3601	19.8129	-1.52	-2.86	3e-14	2.69e-12	9.78e-10
1614	Zfp617_1	16	complement(19541593..19544727)	2.9	0.71861	24.7796	0.77	0.39281	51.0143	1.88	3.68	0.000204	0.00334	1
1615	Ankle1	16	19800463..19803796	7.93	1.35503	17.0874	3.88333	1.40319	36.1336	1.24	2.37	3.89e-05	0.000771	1
1616	Unc13a	16	complement(20056765..20097287)	1.29	0.31241	24.2178	0.6	0.121244	20.2073	1.27	2.41	0.00185	0.02	1
1617	Jak3	16	20109200..20120668	4.47667	1.25954	28.1356	1.74	0.392301	22.546	1.48	2.8	6.5e-08	2.31e-06	0.00212
1618	Mpv17l2	16	20432899..20435974	8.18333	1.65404	20.2122	24.8767	4.77339	19.1882	-1.48	-2.78	9.41e-12	6.34e-10	3.07e-07
1619	Rab3a	16	complement(20435101..20439206)	5.25	1.93629	36.8816	13.8067	5.87847	42.5771	-1.19	-2.27	0.000932	0.01	1
1620	Isyna1	16	complement(20589481..20592449)	80.1433	15.048	18.7764	228.21	4.14573	1.81663	-1.37	-2.58	6.6e-13	4.98e-11	2.15e-08
1621	Comp	16	complement(20798437..20807070)	0.75	0.242487	32.3316	7.33667	1.09052	14.864	-3.22	-9.33	0	0	0
1622	Homer3	16	complement(20881518..20890949)	6.68	0.792275	11.8604	16.2033	1.2741	7.8632	-1.13	-2.19	2.79e-09	1.27e-07	9.12e-05
1623	Gmip	16	complement(21349652..21362955)	1.99	0.325115	16.3375	5.62333	0.636108	11.3119	-1.35	-2.55	1.65e-07	5.42e-06	0.00537
1624	Gapdh-ps2	16	25773602..25774845	3.73667	1.65098	44.1832	11.98	6.35439	53.0417	-1.6	-3.03	9.92e-06	0.000231	0.32
1625	Klhl2	16	26739389..26852179	6.76	1.36231	20.1526	16.8433	0.771384	4.57976	-1.21	-2.32	1.3e-09	6.3e-08	4.24e-05
1626	Msmo1	16	26859397..26875973	29.9633	9.93872	33.1696	157.747	13.4523	8.52782	-2.26	-4.78	0	0	0
1627	Ddx60	16	complement(29834086..29936307)	0.6	0.160935	26.8225	0.156667	0.0723418	46.1756	1.94	3.84	0.00131	0.02	1
1628	Hpgd	16	complement(37457135..37495758)	4.73333	4.69065	99.0983	13.4167	2.44234	18.2038	-1.41	-2.66	0.00092	0.01	1
1629	Gpm6a	16	complement(39367692..39719187)	2.33	0.833547	35.7745	0.506667	0.275741	54.4226	2.38	5.21	3.8e-07	1.18e-05	0.01
1630	Aga	16	complement(41222238..41234095)	82.0667	14.6134	17.8067	42.3567	7.10321	16.77	1.07	2.1	2.91e-09	1.31e-07	9.49e-05
1631	Acsl1	16	complement(48937456..49003246)	2.94667	0.513258	17.4182	10.3433	1.32364	12.7971	-1.68	-3.21	1.11e-15	1.14e-13	3.62e-11
1632	Pdlim3	16	complement(49543142..49574390)	3.65667	1.31554	35.9764	1.07	0.572364	53.4919	1.77	3.41	0.000111	0.00195	1
1633	Cyp4v3	16	50111306..50136727	2.25667	0.26727	11.8436	6.71	1.89185	28.1945	-1.43	-2.7	2.29e-07	7.36e-06	0.00746
1634	Pdgfrl	16	complement(54386288..54450426)	4.42667	0.470142	10.6207	1.15333	0.680906	59.0381	1.96	3.88	1.76e-05	0.000385	0.57
1635	Lonrf1	16	59564419..59593852	9.01	1.15169	12.7824	3.75333	2.3284	62.0354	1.38	2.6	2.09e-05	0.00045	0.68
1636	Tex15	16	complement(62313263..62373253)	2.96667	0.839186	28.2872	1.02667	0.395517	38.5243	1.66	3.15	5.5e-10	2.83e-08	1.79e-05
1637	Fut10	16	complement(64631264..64716224)	17.69	4.01601	22.7021	8.34	1.298	15.5635	1.21	2.31	1.1e-10	6.25e-09	3.58e-06
1638	Got1l1	16	69022784..69028179	1.08	0.533573	49.4049	0.19	0.166433	87.5964	2.72	6.58	0.0021	0.02	1
1639	Adgra2	16	complement(69095936..69132584)	10.7	2.66766	24.9314	5.31	0.932148	17.5546	1.14	2.2	2.87e-07	9.1e-06	0.00936
1640	Prosc	16	complement(69163577..69176036)	7.58333	2.50684	33.0572	27.5267	11.5813	42.0729	-1.76	-3.39	8.47e-12	5.77e-10	2.76e-07
1641	RGD1308750	16	70068378..70070470	1.83667	0.844768	45.9946	4.28667	1.92365	44.8752	-1.14	-2.2	0.00482	0.05	1
1642	AABR07026294.1	16	70905993..70909439	5.18333	0.804508	15.5211	2.40667	0.765659	31.8141	1.2	2.29	0.000144	0.00245	1
1643	Letm2	16	71241335..71261840	3.57667	0.40501	11.3237	1.44667	0.334863	23.1472	1.49	2.82	0.000503	0.00734	1
1644	Tacc1	16	71629525..71681126	3.64333	0.789958	21.6823	8.93667	0.607399	6.7967	-1.17	-2.25	5.68e-11	3.4e-09	1.85e-06
1645	LOC100910418	16	73755539..73763312	20.56	2.06463	10.042	181.223	14.6652	8.09235	-2.97	-7.83	0	0	0
1646	Plat	16	complement(74098260..74122889)	37.4233	7.8611	21.0059	307.967	29.5303	9.5888	-2.92	-7.59	0	0	0
1647	Ikbkb	16	74177215..74230815	13.14	1.01799	7.74725	31.3	4.7905	15.3051	-1.11	-2.16	3.07e-10	1.64e-08	1e-05
1648	Xkr5	16	75744786..75762693	1.34	0.449778	33.5655	0.426667	0.158219	37.0826	1.85	3.61	0.000812	0.01	1
1649	Agpat5	16	complement(75812997..75855745)	2.91667	0.200333	6.86856	7.29	2.2047	30.2428	-1.16	-2.23	5.3e-05	0.00101	1
1650	Angpt2	16	75966352..76016195	1.61333	1.16363	72.1258	3.94667	0.92029	23.3182	-1.23	-2.34	0.0017	0.02	1
1651	Arhgef10	16	complement(79725643..79793619)	12.5467	1.50188	11.9703	6.78333	0.656531	9.67859	1.04	2.06	1.38e-08	5.5e-07	0.00045
1652	Gas6	16	complement(81213364..81243757)	17.0167	5.93936	34.9032	51.2733	9.91751	19.3424	-1.49	-2.81	1.09e-14	1.01e-12	3.55e-10
1653	Mcf2l	16	complement(81839653..81980027)	2.11667	0.472687	22.3317	0.603333	0.208167	34.5028	2.01	4.01	3.08e-08	1.16e-06	0.00101
1654	Col4a2	16	complement(83387364..83438561)	58.59	5.86624	10.0124	219.28	26.839	12.2396	-1.77	-3.41	0	0	0
1655	Col4a1	16	83522162..83632153	70.09	7.51381	10.7202	299.36	46.8387	15.6463	-1.96	-3.89	0	0	0
1656	Tnfsf13b	16	complement(85275678..85306366)	6.36333	1.87367	29.4448	1.61	0.32078	19.9242	2.17	4.49	1.16e-09	5.68e-08	3.79e-05
1657	Efnb2	16	86631064..86675049	7.81667	2.00043	25.5919	3.32	0.61	18.3735	1.33	2.52	7.97e-10	4e-08	2.6e-05
1658	Ctsl	17	complement(1872848..1879279)	190.5	70.1819	36.8409	93.6033	7.21249	7.70538	1.11	2.17	4.85e-08	1.76e-06	0.00158
1659	Golm1	17	5382034..5409038	7.19333	2.43951	33.9136	2.39333	0.875005	36.5601	1.71	3.28	5.44e-06	0.000135	0.18
1660	Fbxl21	17	complement(8505996..8520147)	1.89333	0.295353	15.5996	0.476667	0.120139	25.2039	2.17	4.51	1.44e-08	5.69e-07	0.000468
1661	Fam193b	17	9595761..9628413	9.70667	2.3876	24.5975	4.67	0.93787	20.0829	1.23	2.35	1.32e-06	3.69e-05	0.04
1662	Unc5a	17	complement(10153994..10208360)	0.453333	0.113725	25.0864	0.0633333	0.109697	173.205	2.72	6.59	0.00449	0.05	1
1663	Eif4e1b	17	complement(10369619..10372492)	9.15333	2.81513	30.7552	4.29	1.14385	26.6632	1.29	2.45	0.000587	0.00837	1
1664	Sfxn1	17	complement(11045761..11082047)	7.1	2.31113	32.5511	32.46	2.61771	8.06441	-2.1	-4.28	0	0	0
1665	Sptlc1	17	11856525..11895566	23.41	3.19357	13.6419	58.23	8.88038	15.2505	-1.18	-2.26	4.37e-11	2.69e-09	1.43e-06
1666	Nfil3	17	12261102..12276315	0.536667	0.0602771	11.2318	2.20333	1.14023	51.7504	-1.82	-3.53	0.000437	0.00649	1
1667	NEWGENE_1308171	17	complement(14607442..14627937)	2.83333	0.68792	24.2795	1.17	1.18874	101.602	1.37	2.59	0.00318	0.03	1
1668	Aspn	17	complement(14656009..14679409)	2.87667	1.30921	45.5114	0.743333	0.380832	51.2331	1.98	3.95	0.000154	0.00258	1
1669	LOC100910978	17	complement(14696308..14717420)	1.02333	0.611746	59.7798	0.19	0.168226	88.54	2.55	5.84	0.00147	0.02	1
1670	Iars	17	complement(15355529..15402649)	9.64667	1.31489	13.6305	22.2167	1.42339	6.40685	-1.07	-2.1	5.13e-11	3.1e-09	1.67e-06
1671	Ogn	17	complement(15447716..15467359)	114.1	43.709	38.3076	26.3467	1.93273	7.33575	2.2	4.59	0	0	0
1672	Ecm2	17	complement(15533972..15566332)	1.82	0.726705	39.9288	0.3	0.07	23.3333	2.74	6.68	1.47e-07	4.91e-06	0.0048
1673	Ptpdc1	17	16333415..16380573	3.06667	0.38371	12.5123	1.27667	0.430155	33.6936	1.39	2.62	4.63e-05	0.000898	1
1674	Atxn1	17	19249952..19533814	0.41	0.043589	10.6315	1.55333	0.301386	19.4025	-1.72	-3.29	1.33e-05	0.000301	0.43
1675	Jarid2	17	complement(20184245..20364714)	25.06	1.3428	5.35832	93.5367	9.33829	9.98356	-1.75	-3.37	0	0	0
1676	AABR07027272.1	17	complement(22252020..22263289)	0.0466667	0.0416333	89.2143	0.81	0.441928	54.559	-3.67	-12.75	0.000223	0.0036	1
1677	Nedd9	17	22984844..23179701	0.623333	0.390043	62.5737	1.80667	0.513939	28.4468	-1.43	-2.7	0.000288	0.00451	1
1678	Phactr1	17	23661429..23761079	20.99	6.67271	31.79	4.26	2.73589	64.2228	2.5	5.68	3.6e-11	2.23e-09	1.18e-06
1679	Cd83	17	24416651..24435790	3.57667	1.6494	46.1157	1.3	0.398873	30.6826	1.6	3.04	9.44e-05	0.00169	1
1680	Dsp	17	complement(27286796..27334379)	2.01	0.291033	14.4792	0.626667	0.142945	22.8104	1.82	3.52	2.77e-12	1.98e-10	9.03e-08
1681	Serpinb9	17	complement(32650441..32661865)	19.1067	6.16273	32.2543	9.61667	1.32824	13.8119	1.09	2.13	4.19e-07	1.3e-05	0.01
1682	Gmds	17	33408722..33938085	3.20333	0.496622	15.5033	8.43667	2.129	25.2351	-1.3	-2.46	3.34e-05	0.000676	1
1683	Irf4	17	complement(34886739..34905117)	0.06	0.043589	72.6483	0.386667	0.134288	34.7297	-2.26	-4.8	0.00284	0.03	1
1684	Vma21	17	complement(34939517..34945317)	3.72333	0.972899	26.1298	11.41	2.79827	24.5247	-1.53	-2.88	2.36e-07	7.56e-06	0.0077
1685	Prl3d2	17	complement(42849469..42855496)	0.493333	0.115902	23.4937	3.40667	4.81082	141.218	-2.63	-6.18	0.00449	0.05	1
1686	Carmil1	17	43050789..43339403	6.34333	1.25922	19.8511	28.1733	2.9648	10.5234	-2.03	-4.09	0	0	0
1687	Slc17a3	17	complement(43518655..43543185)	0.18	0.052915	29.3972	2.09	1.24302	59.4747	-3.34	-10.11	2.26e-08	8.63e-07	0.000736
1688	Hist1h1c	17	complement(43639749..43640387)	120.507	43.3363	35.9618	59.69	10.2449	17.1635	1.1	2.15	2.68e-08	1.02e-06	0.000874
1689	Hfe	17	43661222..43669985	1.65	0.0964365	5.84464	0.486667	0.046188	9.49069	1.91	3.77	8.62e-05	0.00156	1
1690	Zfp184	17	complement(44608427..44643362)	0.836667	0.291433	34.8327	0.253333	0.214554	84.6923	1.73	3.32	0.00181	0.02	1
1691	Zfp192	17	45078556..45097013	0.526667	0.120554	22.8901	0.22	0.034641	15.7459	1.32	2.5	0.00189	0.02	1
1692	Sfrp4	17	complement(47297489..47394328)	12.4267	7.9527	63.997	4.93667	4.72578	95.7282	1.44	2.72	0.00119	0.02	1
1693	Inhba	17	complement(51898217..51912496)	42.4167	15.3559	36.2026	16	2.35864	14.7415	1.53	2.89	5.51e-14	4.77e-12	1.8e-09
1694	Zeb1	17	complement(54658463..54714914)	2.33333	0.688791	29.5196	0.926667	0.325167	35.0899	1.52	2.87	1.94e-05	0.000421	0.63
1695	Svil	17	complement(55230298..55346279)	9.33333	2.95495	31.6602	4.04333	1.04083	25.742	1.32	2.5	6.74e-11	3.98e-09	2.2e-06
1696	RGD1562037	17	complement(55670331..55709740)	0.54	0.09	16.6667	1.99667	0.220076	11.0222	-1.74	-3.33	8.73e-07	2.54e-05	0.03
1697	Bambi	17	complement(56905112..56909992)	18.4267	3.12433	16.9555	9.58333	1.77376	18.5088	1.11	2.15	3.58e-06	9.18e-05	0.12
1698	Idi1	17	complement(57976268..57984036)	17.2767	14.7667	85.4717	85.5933	38.0014	44.3976	-2.22	-4.67	1.69e-09	7.95e-08	5.51e-05
1699	Mkx	17	60537935..60549750	6.31	1.47391	23.3583	2.27667	0.755072	33.1657	1.61	3.06	1.07e-05	0.000247	0.35
1700	Gtpbp4	17	complement(63110254..63145577)	2.27	0.750267	33.0514	6.63667	1.86538	28.1071	-1.45	-2.73	7.44e-08	2.62e-06	0.00243
1701	Ryr2	17	complement(65535403..65955606)	4.33667	0.33828	7.80046	0.9	0.327414	36.3793	2.38	5.21	0	0	0
1702	Pfkp	17	complement(68511064..68559471)	32.6333	8.77691	26.8956	361.24	37.2536	10.3127	-3.32	-10.01	0	0	0
1703	Akr1c19	17	69654170..69675203	21.6133	2.36039	10.921	9.01667	3.52455	39.0892	1.39	2.63	9.33e-08	3.24e-06	0.00304
1704	Akr1c3	17	69761118..69778021	10.3367	8.39782	81.243	122.58	46.6435	38.0515	-3.49	-11.2	0	0	0
1705	Akr1c14	17	complement(69806065..69827112)	63.1333	12.9674	20.5398	137.563	17.9346	13.0373	-1.01	-2.01	1.47e-07	4.91e-06	0.00479
1706	Akr1cl	17	complement(69835330..69862110)	2.14333	0.947435	44.2038	6.42667	0.445234	6.92792	-1.52	-2.86	3.5e-05	0.000704	1
1707	Pfkfb3	17	70684134..70713726	3.24333	0.440492	13.5815	25.72	6.01389	23.3822	-2.85	-7.2	0	0	0
1708	AABR07028488.1	17	complement(72036588..72046381)	2.89667	1.56772	54.1214	1.03333	0.19218	18.5981	1.6	3.03	0.00139	0.02	1
1709	Proser2	17	76079720..76137697	20.0167	5.53683	27.6611	59.0467	18.2803	30.9591	-1.44	-2.7	1.92e-11	1.24e-09	6.26e-07
1710	Mt1	17	78793336..78793724	16.2133	4.75546	29.3306	40.1433	13.1457	32.7469	-1.18	-2.26	0.00025	0.00396	1
1711	Mrc1	17	81352700..81433743	7.33	0.803181	10.9575	2.58	0.648999	25.155	1.65	3.14	2.15e-12	1.55e-10	7.01e-08
1712	Plxdc2	17	83221827..83610272	84.63	19.1652	22.6458	41.0733	1.71048	4.16445	1.16	2.24	4.93e-10	2.57e-08	1.61e-05
1713	Etl4	17	87274944..87681317	19.7067	4.69824	23.8409	9.00333	1.92838	21.4185	1.25	2.38	1.45e-11	9.53e-10	4.73e-07
1714	Gng4	17	complement(90266794..90315492)	1.10667	0.825611	74.6034	0.28	0.06	21.4286	2.02	4.06	0.000891	0.01	1
1715	Greb1l	18	1723565..1784233	14.0033	2.22653	15.9	6.57333	0.221886	3.37555	1.22	2.33	2.59e-11	1.64e-09	8.45e-07
1716	Abhd3	18	complement(1892413..1946840)	7.98	3.20144	40.1183	31.96	4.4127	13.8069	-1.89	-3.71	0	0	0
1717	Gata6	18	2416552..2446338	66.9167	5.71509	8.54061	18.0567	1.80583	10.0009	2.01	4.04	0	0	0
1718	Cables1	18	3317724..3421721	7.31667	1.04309	14.2563	3.62667	1.15578	31.869	1.14	2.2	4.97e-05	0.000956	1
1719	Osbpl1a	18	complement(4097012..4294136)	46.7033	4.69009	10.0423	20.3833	0.401539	1.96994	1.34	2.53	8.99e-15	8.33e-13	2.93e-10
1720	Dsg2	18	complement(15579315..15637715)	3.83	1.02211	26.6868	1.34667	0.240069	17.8269	1.65	3.15	6.3e-10	3.24e-08	2.06e-05
1721	Slc39a6	18	complement(16522982..16543992)	6.29	0.84309	13.4036	22.5433	3.71715	16.4889	-1.7	-3.24	0	0	0
1722	Mocos	18	16590197..16636084	0.426667	0.175594	41.1549	1.61333	0.369098	22.878	-1.72	-3.3	8.83e-05	0.00159	1
1723	Fhod3	18	16650806..17332210	13.1467	1.82582	13.8881	6.48333	0.699738	10.7929	1.17	2.24	2.39e-10	1.3e-08	7.81e-06
1724	Stard4	18	complement(25984638..25997555)	2.41333	0.660782	27.3805	5.21667	0.323316	6.19775	-1.01	-2.01	0.000223	0.0036	1
1725	Reep5	18	complement(27128464..27159693)	32.2767	3.47058	10.7526	79.83	12.4274	15.5674	-1.18	-2.26	1.33e-09	6.42e-08	4.34e-05
1726	Pkd2l2	18	27190974..27225488	1.93	0.259422	13.4416	0.833333	0.080829	9.69948	1.4	2.63	0.00121	0.02	1
1727	LOC100363294	18	27554062..27557699	5.25667	1.20902	22.9998	1.55333	0.719328	46.3087	1.9	3.73	0.000321	0.00495	1
1728	Egr1	18	27657628..27661429	1.72667	0.916752	53.0937	5.35	4.21287	78.7453	-1.53	-2.89	0.000323	0.00499	1
1729	Etf1	18	complement(27698695..27725694)	3.95	1.49863	37.9401	10.0667	2.10837	20.9441	-1.23	-2.35	1.23e-05	0.000279	0.4
1730	Sil1	18	complement(28067484..28301863)	43.29	9.09758	21.0154	18.6767	1.77072	9.4809	1.35	2.55	6.85e-13	5.16e-11	2.24e-08
1731	Ecscr	18	complement(28506934..28516209)	2.50667	0.33946	13.5423	7.16333	4.26388	59.5236	-1.37	-2.58	0.00113	0.01	1
1732	Tmem173	18	complement(28529576..28535828)	4.87	0.406325	8.34343	14.6267	1.21763	8.32476	-1.45	-2.73	5.52e-11	3.32e-09	1.8e-06
1733	Nrg2	18	complement(28835417..29015552)	1.42667	0.0907377	6.36012	0.33	0.113578	34.4176	2.31	4.96	4.54e-06	0.000114	0.15
1734	Cystm1	18	29191731..29232978	4.34333	1.71957	39.5911	11.5333	2.23102	19.3441	-1.32	-2.5	0.0025	0.03	1
1735	Pcdha4_3	18	29987206..30215897	2.13	0.435775	20.4589	0.563333	0.0472582	8.38902	2.02	4.06	0	0	0
1736	Spry4	18	32594958..32609864	0.13	0.0793725	61.0558	0.576667	0.228546	39.6323	-2.07	-4.21	0.000614	0.00869	1
1737	Ppp2r2b	18	complement(36985714..37245809)	0.976667	0.296704	30.3793	0.136667	0.119304	87.2953	3.01	8.04	0.000283	0.00442	1
1738	Dpysl3	18	complement(37716143..37819097)	4.67667	2.12585	45.4565	10.01	7.38862	73.8124	-1	-2.01	0.00474	0.05	1
1739	Eif1a	18	40586315..40597671	2.17	0.990808	45.6593	5.41	1.4823	27.3992	-1.26	-2.4	0.00046	0.00676	1
1740	Cdo1	18	complement(40701984..40716686)	1.09	0.960052	88.0782	0.0533333	0.092376	173.205	4.07	16.85	0.000634	0.00893	1
1741	Lox	18	complement(47500330..47577819)	9.61	6.16694	64.1721	3.63	1.29723	35.7363	1.48	2.78	1.79e-06	4.88e-05	0.06
1742	Sncaip	18	47739140..47877676	0.5	0.208806	41.7612	0.1	0.0916515	91.6515	2.19	4.55	0.00187	0.02	1
1743	Gramd3	18	51492196..51591026	8.97667	1.42816	15.9097	3.99667	0.517333	12.9441	1.32	2.5	3.76e-09	1.64e-07	0.000123
1744	Adamts19	18	53915807..54099120	3.13667	1.89115	60.2916	0.353333	0.126623	35.8366	3.27	9.61	2.78e-13	2.2e-11	9.08e-09
1745	RGD1309362	18	55505993..55508704	2.35	1.18609	50.4717	0.213333	0.189033	88.609	3.33	10.07	5.97e-09	2.52e-07	0.000195
1746	LOC100910979_2	18	55576239..55584957	3.56	1.56704	44.0178	1.54333	0.120968	7.83812	1.27	2.41	0.00297	0.03	1
1747	Pdgfrb	18	56364620..56406381	1.31	0.141067	10.7685	5.10333	3.25546	63.7909	-1.8	-3.49	1.19e-07	4.04e-06	0.00388
1748	Slc26a2	18	complement(56520740..56534415)	1.03333	0.349905	33.8617	2.83	0.727461	25.7053	-1.35	-2.55	0.000682	0.00944	1
1749	Ppargc1b	18	complement(56626712..56728968)	0.163333	0.0503322	30.8157	1.03667	0.161658	15.594	-2.38	-5.2	2.79e-05	0.00058	0.91
1750	Pcyox1l	18	complement(57021083..57031459)	3.33	1.3	39.039	7.29	1.7166	23.5473	-1.03	-2.04	0.000576	0.00824	1
1751	Sh3tc2	18	57286322..57347577	5.72333	1.2566	21.9557	22.0667	5.5445	25.1261	-1.83	-3.56	0	0	0
1752	Adrb2	18	complement(57513793..57515834)	0.09	0.06	66.6667	1.35333	0.123423	9.11995	-3.73	-13.24	7.42e-07	2.2e-05	0.02
1753	Atp8b1	18	complement(60013382..60095354)	0.08	0.043589	54.4862	0.426667	0.145029	33.9911	-2.35	-5.08	0.000235	0.00376	1
1754	Cep76	18	complement(63359832..63394766)	3.9	1.01489	26.0228	2.07	0.779487	37.6564	1.01	2.01	0.000988	0.01	1
1755	RGD1562758	18	complement(63824407..63825408)	0.0266667	0.046188	173.205	1.09667	0.930878	84.8825	-4.66	-25.29	0.00176	0.02	1
1756	Mro	18	69841053..69849389	20.6633	6.47473	31.3344	53.6967	10.7095	19.9445	-1.25	-2.37	4.91e-08	1.78e-06	0.0016
1757	Lipg	18	complement(70901710..70924708)	18.0433	7.89261	43.7425	60.7433	5.90525	9.72165	-1.64	-3.13	2.2e-13	1.77e-11	7.18e-09
1758	Ctif	18	complement(71463486..71829881)	2.40667	0.355715	14.7804	6.83667	0.575007	8.41064	-1.37	-2.58	1.8e-11	1.17e-09	5.86e-07
1759	Katnal2	18	complement(73283748..73360373)	0.493333	0.10504	21.2918	0.0233333	0.0404145	173.205	4.19	18.22	0.00432	0.04	1
1760	St8sia5	18	73564247..73625137	0.82	0.398873	48.6431	6.58	2.09449	31.8312	-2.82	-7.08	1.5e-09	7.13e-08	4.88e-05
1761	Pstpip2	18	74174936..74292921	2.15667	0.362951	16.8293	0.313333	0.141539	45.1721	2.98	7.91	2.77e-09	1.26e-07	9.05e-05
1762	Epg5	18	74299931..74395547	24.3267	4.8794	20.0578	6.34667	0.367469	5.78995	2.07	4.21	0	0	0
1763	Zadh2	18	80939875..80949226	1.66333	0.544273	32.7218	0.71	0.433128	61.004	1.44	2.71	0.00131	0.02	1
1764	LOC108348293	19	209926..214130	7.43	0.14	1.88425	1.79667	0.971665	54.0816	2.32	4.98	3.63e-06	9.3e-05	0.12
1765	LOC501297	19	complement(340946..345698)	2.83333	1.23322	43.5254	0.396667	0.687047	173.205	2.69	6.44	0.00161	0.02	1
1766	Bean1	19	complement(949607..983556)	4.01667	0.215019	5.35318	20.1833	0.8536	4.22923	-2.18	-4.54	2.89e-14	2.6e-12	9.42e-10
1767	Cdh5	19	complement(1023683..1074365)	0.83	0.329242	39.6677	3.04333	1.71349	56.3029	-1.66	-3.15	0.000262	0.00412	1
1768	Setd6	19	complement(9762489..9765484)	1.17333	0.285015	24.291	3.06	0.500899	16.3693	-1.25	-2.37	0.00247	0.03	1
1769	Mt3	19	complement(11324698..11326139)	19.1733	9.93308	51.8068	59.4433	8.24088	13.8634	-1.52	-2.86	7.81e-07	2.3e-05	0.03
1770	Ogfod1	19	complement(11425105..11451278)	3.7	1.47163	39.7738	8.97	3.25344	36.2703	-1.19	-2.28	5.91e-05	0.00112	1
1771	Ces1d	19	15033108..15239821	16.4733	3.5307	21.4328	0.18	0.06245	34.6944	6.65	100.61	0	0	0
1772	Rpgrip1l	19	17115412..17208055	1.96	0.646452	32.9822	0.863333	0.164418	19.0446	1.26	2.4	2.88e-05	0.000593	0.94
1773	Nkd1	19	complement(19436333..19509087)	16.4533	5.78446	35.1568	4.86667	0.934737	19.2069	1.84	3.59	2.78e-15	2.75e-13	9.05e-11
1774	Gpt2	19	complement(22590881..22632071)	12.9367	3.20058	24.7404	61.71	22.4097	36.3146	-2.1	-4.29	0	0	0
1775	RGD1308706	19	22699808..22726701	4.77667	1.14168	23.9012	12.7633	3.41682	26.7706	-1.31	-2.47	1.55e-06	4.29e-05	0.05
1776	Il15	19	complement(23542889..23554594)	4.26333	0.405504	9.51143	0.896667	0.150111	16.741	2.37	5.17	0.00049	0.00717	1
1777	Tbc1d9	19	24329023..24429909	0.51	0.229129	44.9272	2.51333	0.731186	29.0923	-2.16	-4.47	3.17e-09	1.41e-07	0.000103
1778	Ddx39a	19	24846938..24854953	24.5633	4.07431	16.587	53.9433	1.81707	3.36847	-1.01	-2.01	1.75e-09	8.18e-08	5.71e-05
1779	Il27ra	19	complement(25149897..25164086)	1.13667	0.22723	19.9909	0.423333	0.011547	2.72764	1.55	2.93	0.000113	0.002	1
1780	RGD1306072	19	25262076..25283972	3.30333	0.548574	16.6067	1.69333	0.0776745	4.58708	1.13	2.18	0.00103	0.01	1
1781	Zswim4	19	complement(25320683..25345790)	2.15333	0.525389	24.3989	5.7	2.06589	36.2437	-1.3	-2.47	4.64e-07	1.42e-05	0.02
1782	Ier2	19	complement(25774143..25775659)	0.77	0.3	38.961	3.2	1.03494	32.3419	-1.93	-3.8	4.71e-05	0.000911	1
1783	MAST1	19	complement(26026043..26053762)	0.00333333	0.0057735	173.205	0.256667	0.115036	44.8193	-4.78	-27.47	0.000811	0.01	1
1784	Junb	19	complement(26092974..26094756)	1.20333	0.529182	43.9763	3.73	1.40567	37.6854	-1.55	-2.93	0.00026	0.00409	1
1785	AABR07043358.1	19	complement(27745033..27748335)	7.53667	1.19718	15.8847	3.31	0.58	17.5227	1.35	2.55	0.00146	0.02	1
1786	Gab1	19	30794571..30902008	12.09	2.19392	18.1466	3.65333	1.15145	31.5177	1.92	3.78	4.53e-14	3.97e-12	1.48e-09
1787	Tmem184c	19	34041219..34057159	50.44	10.3666	20.5523	20.3367	2.80124	13.7743	1.44	2.72	1.11e-16	1.26e-14	3.62e-12
1788	AABR07043720.1	19	complement(36270675..36364934)	3.78333	1.38839	36.6976	0.52	0.595735	114.564	3.2	9.21	2.02e-07	6.58e-06	0.0066
1789	Exoc3l1	19	complement(37245270..37250919)	4.23667	0.386825	9.1304	1.86333	0.296704	15.9233	1.35	2.55	7.71e-05	0.00142	1
1790	Slc9a5	19	37305248..37325335	2.30667	0.231805	10.0493	0.313333	0.0493288	15.7432	3.05	8.28	4.87e-14	4.25e-12	1.59e-09
1791	Agrp	19	complement(37526419..37528011)	1.99333	0.356417	17.8805	0.24	0.208806	87.0026	3.24	9.45	0.00139	0.02	1
1792	Enkd1	19	complement(37670624..37675077)	4.48	0.653376	14.5843	1.47333	0.328684	22.3089	1.78	3.44	3.2e-05	0.00065	1
1793	Lcat	19	complement(37913336..37916813)	7.88	2.05124	26.031	4.43	0.4993	11.2709	1.03	2.04	0.00298	0.03	1
1794	Slc7a6	19	38162515..38179149	5.62333	0.861646	15.3227	16.3033	0.642599	3.94152	-1.4	-2.64	1.37e-13	1.14e-11	4.48e-09
1795	Nfat5	19	complement(38446059..38533735)	1.04667	0.315331	30.1271	2.46333	0.334714	13.5878	-1.11	-2.16	1.24e-07	4.18e-06	0.00403
1796	Cdh3	19	38669230..38719677	0.526667	0.220076	41.7865	1.74667	0.865583	49.5563	-1.67	-3.18	0.000127	0.0022	1
1797	St3gal2	19	complement(43274493..43290363)	9.97667	1.88468	18.8909	21.98	2.73671	12.4509	-1.02	-2.03	1.26e-08	5.06e-07	0.00041
1798	Ctrb1	19	complement(43906292..43911057)	6.37333	1.7314	27.1663	2.46667	1.06908	43.3411	1.54	2.91	0.000554	0.00795	1
1799	Bcar1	19	complement(43932554..43955783)	7.87	0.910165	11.565	23.7433	4.63385	19.5164	-1.46	-2.74	5.22e-15	4.93e-13	1.7e-10
1800	AABR07044001.4	19	complement(52051267..52061809)	0.48	0.232594	48.4571	3.71	1.77739	47.908	-2.85	-7.21	7.26e-10	3.66e-08	2.37e-05
1801	AABR07044001.2	19	52056421..52069750	0.736667	0.65041	88.291	5.4	0.50319	9.31833	-2.74	-6.7	2.42e-06	6.42e-05	0.08
1802	Osgin1	19	52077109..52085496	14.7633	4.34357	29.4214	84.0267	17.8936	21.2952	-2.4	-5.27	0	0	0
1803	Necab2	19	52086325..52112629	12.4367	2.96622	23.8506	91.2367	17.8094	19.52	-2.74	-6.69	0	0	0
1804	Wfdc1	19	52313795..52332697	46.4867	26.5102	57.0276	22.6033	3.14421	13.9104	1.13	2.18	1.12e-05	0.000258	0.37
1805	Crispld2	19	52647070..52705131	40.9333	7.89589	19.2896	333.91	54.4746	16.3142	-2.86	-7.28	0	0	0
1806	Gse1	19	54060622..54148970	0.966667	0.210317	21.757	2.52667	0.900463	35.6384	-1.28	-2.43	0.000161	0.00268	1
1807	Slc7a5	19	complement(54693959..54722563)	3.06	0.283549	9.26631	17.3567	2.47658	14.2687	-2.37	-5.18	0	0	0
1808	Mvd	19	complement(55258905..55268951)	13.0433	2.81356	21.5709	55.4667	2.7521	4.96171	-1.93	-3.8	0	0	0
1809	Pabpn1l	19	complement(55430810..55434252)	4.33	1.59009	36.7227	1.23	0.252389	20.5194	1.98	3.94	6.37e-05	0.0012	1
1810	Cbfa2t3	19	complement(55441572..55510460)	8.48	1.22601	14.4577	3.09333	0.125033	4.04203	1.61	3.05	7.31e-10	3.68e-08	2.38e-05
1811	Sult5a1	19	complement(55952853..55967836)	6.93333	2.21618	31.9641	0.473333	0.546016	115.355	4.26	19.19	6.39e-12	4.41e-10	2.08e-07
1812	Dpep1	19	55982740..55998208	9.02	1.38795	15.3875	2.62	1.23406	47.1015	1.87	3.64	2.56e-09	1.17e-07	8.35e-05
1813	Tubb3	19	56220755..56229813	6.16667	1.74586	28.3113	18.2267	5.65252	31.0124	-1.44	-2.72	2.05e-08	7.95e-07	0.000669
1814	RGD1559896	19	complement(57396606..57422093)	2.81333	0.785196	27.9098	7.20667	1.41182	19.5905	-1.22	-2.32	8.4e-06	0.0002	0.27
1815	Set_2	19	58419961..58421504	0.906667	0.391195	43.1465	3.87	1.86261	48.1293	-1.96	-3.88	0.000635	0.00893	1
1816	Clic2	20	295250..310380	3.12333	2.44799	78.3773	0.963333	0.305669	31.7303	1.74	3.34	0.00193	0.02	1
1817	RT1-M3-1	20	complement(1814661..1818800)	8.62	0.43589	5.05673	2.46	1.06775	43.4047	2.04	4.11	6.24e-09	2.63e-07	0.000203
1818	Zfp57	20	complement(2014170..2020537)	4.95	1.74826	35.3183	2.15667	0.457639	21.2197	1.41	2.66	0.000452	0.00667	1
1819	Trim26	20	complement(2201683..2224463)	4.12	0.935521	22.7068	1.91	0.127671	6.68437	1.25	2.38	3.02e-06	7.87e-05	0.1
1820	Btnl7_1	20	complement(2757004..2768426)	0.956667	0.333816	34.8937	0.143333	0.125033	87.2326	2.88	7.38	0.000262	0.00412	1
1821	RGD1302996	20	3364814..3368923	7.07667	0.303535	4.28923	3.73333	0.77106	20.6534	1.05	2.08	0.00141	0.02	1
1822	Ppp1r18	20	complement(3372413..3397039)	7.25333	1.29867	17.9044	25.7267	5.50173	21.3853	-1.71	-3.26	0	0	0
1823	Ier3	20	complement(3438798..3440769)	4.36667	1.77091	40.5553	29.33	7.59038	25.8792	-2.66	-6.34	0	0	0
1824	Mt1m	20	3677474..3677847	0	0	#DIV/0!	4.65	8.05404	173.205	-7	-128.44	0.00382	0.04	1
1825	Col11a2	20	3830164..3859018	0.83	0.223383	26.9136	0.333333	0.10116	30.348	1.51	2.84	0.000929	0.01	1
1826	Psmb9	20	complement(3973420..3978845)	23.2667	5.6794	24.41	11.78	4.12315	35.0013	1.07	2.11	0.000154	0.00259	1
1827	C4b	20	complement(4302344..4316715)	2.97333	1.78105	59.9007	1.09667	0.255799	23.3252	1.51	2.84	2.21e-05	0.000472	0.72
1828	Notch4	20	4329811..4353785	0.48	0.141774	29.5363	8.49	3.1073	36.5995	-3.97	-15.62	0	0	0
1829	Ager	20	4363152..4366079	2.77	0.204206	7.37205	1.01333	0.797392	78.69	1.51	2.84	0.00139	0.02	1
1830	Egfl8	20	complement(4378206..4380600)	3.37	0.619435	18.3809	1.10667	0.272091	24.5865	1.84	3.57	0.000128	0.00221	1
1831	Rn60_20_0047.3	20	complement(4638691..4677034)	11.4233	3.81172	33.3679	0	0	#DIV/0!	9.63	795.02	0.000821	0.01	1
1832	RT1-CE6	20	complement(4673843..4792450)	10.4733	5.56509	53.1358	50.4167	4.33675	8.60183	-2.2	-4.6	0	0	0
1833	RT1-CE5	20	complement(4892702..4896991)	26.52	6.7794	25.5634	69.25	18.875	27.2563	-1.28	-2.42	4.29e-12	3.01e-10	1.4e-07
1834	Rn60_20_0049.10	20	complement(4900092..4901178)	18.37	7.72662	42.0611	5.14667	2.07462	40.3099	1.92	3.78	2.2e-06	5.89e-05	0.07
1835	Msh5	20	complement(5020667..5037088)	5.2	1.14407	22.0014	2.97	0.915915	30.8389	1.01	2.02	0.00199	0.02	1
1836	Clic1	20	5040337..5049166	54.57	12.2303	22.4122	122.007	15.2324	12.4849	-1.05	-2.07	3.74e-10	1.98e-08	1.22e-05
1837	Ddah2	20	5049496..5052585	34.6267	8.18998	23.6522	17.5767	2.66556	15.1654	1.12	2.17	2.23e-08	8.57e-07	0.000728
1838	G6b	20	complement(5054583..5056488)	1.85333	1.06068	57.2307	0.286667	0.496521	173.205	2.75	6.71	0.0028	0.03	1
1839	Ly6g6e	20	5067330..5068624	11.3933	4.83107	42.4026	0.81	0.753459	93.0196	3.75	13.42	1.44e-09	6.89e-08	4.7e-05
1840	Apom	20	complement(5120474..5123073)	5.11667	0.878996	17.1791	1.62	0.264575	16.3318	1.81	3.5	7.77e-05	0.00143	1
1841	LOC103689996	20	complement(5198258..5212624)	1.06333	0.151438	14.2418	0.25	0.433013	173.205	2.18	4.52	0.00359	0.04	1
1842	Cdkn1a	20	6351458..6358864	2.03	0.748398	36.8669	34.2533	5.86643	17.1266	-3.99	-15.91	0	0	0
1843	Rab44	20	6397022..6410191	0.0366667	0.0351188	95.7787	2.59667	0.338428	13.0332	-5.89	-59.17	2.22e-11	1.42e-09	7.25e-07
1844	Hmga1	20	7136007..7138980	11.5967	4.88819	42.1517	49.4833	33.5123	67.7245	-2.01	-4.03	1.36e-07	4.58e-06	0.00444
1845	Fkbp5	20	complement(7976713..8019020)	44.4233	8.25277	18.5775	141.773	37.7955	26.6591	-1.55	-2.93	7.77e-16	8.05e-14	2.54e-11
1846	Pim1	20	8165307..8169555	3.38333	0.789958	23.3485	7.90333	2.02784	25.658	-1.08	-2.11	0.00159	0.02	1
1847	Cbs	20	complement(10361988..10386751)	1.10333	0.109697	9.94229	0.24	0.113578	47.3242	2.26	4.8	0.00014	0.00239	1
1848	Pdxk	20	10930518..10952391	6.01667	1.00977	16.7829	13.8133	1.8791	13.6036	-1.11	-2.15	2.27e-05	0.000483	0.74
1849	Cstb	20	complement(10966331..10968432)	23.7933	8.67049	36.4408	53.92	5.27952	9.79139	-1.09	-2.13	3.79e-07	1.18e-05	0.01
1850	Pfkl	20	11393877..11415882	38.6867	4.17681	10.7965	111.333	7.2073	6.47363	-1.39	-2.62	1.16e-13	9.8e-12	3.78e-09
1851	Col18a1	20	12225202..12332858	106.567	38.5863	36.2086	331.997	23.9808	7.2232	-1.54	-2.91	1.62e-14	1.47e-12	5.29e-10
1852	Lss	20	complement(12842884..12870497)	16.6167	6.47859	38.9885	42.7433	8.52193	19.9374	-1.25	-2.38	3.9e-09	1.7e-07	0.000127
1853	Pcnt	20	12944786..13038431	4.32	0.396863	9.18664	1.90667	0.10504	5.50907	1.32	2.5	2.09e-10	1.14e-08	6.81e-06
1854	Zfp280b	20	complement(13567803..13581164)	2.00333	0.28746	14.3491	1.00333	0.115036	11.4654	1.11	2.16	0.000728	0.00999	1
1855	LOC103694877	20	13732198..13732859	7.37667	3.07093	41.6304	26.1	3.91475	14.9991	-1.64	-3.12	5.94e-06	0.000145	0.19
1856	Gstt1	20	13799102..13816526	16.78	1.51947	9.05527	69.9133	29.5372	42.2482	-1.92	-3.79	3.14e-13	2.44e-11	1.03e-08
1857	Gstt3	20	13817795..13825475	41.1333	3.25368	7.91008	91.6833	36.6604	39.9859	-1.02	-2.02	9.25e-06	0.000218	0.3
1858	Ddt	20	13827132..13831588	26.41	4.71501	17.8531	61.6267	7.94054	12.8849	-1.1	-2.14	1.04e-09	5.13e-08	3.39e-05
1859	Ggt1	20	complement(14019723..14025068)	7.85	5.01112	63.8359	27.8	12.0631	43.3924	-1.7	-3.25	8.79e-07	2.55e-05	0.03
1860	Rn60_20_0141.4	20	complement(14045726..14046536)	1.87333	1.30791	69.8174	7.76333	1.868	24.0619	-2.01	-4.02	0.000469	0.00688	1
1861	Lrrc75b	20	14050465..14060264	6.48	2.70191	41.6961	14.08	5.99882	42.6053	-1.04	-2.06	8.08e-05	0.00148	1
1862	AABR07044711.1	20	complement(18058245..18060661)	2.98333	0.713466	23.9151	9.58333	2.62816	27.4243	-1.55	-2.93	1.28e-08	5.16e-07	0.000419
1863	Arid5b	20	21564975..21880715	0.726667	0.235443	32.4004	1.88	0.581292	30.9198	-1.22	-2.33	0.00415	0.04	1
1864	Ctnna3_1	20	complement(25064702..25826658)	1.04667	0.618088	59.053	11.4733	7.27411	63.4001	-3.34	-10.16	5.55e-16	5.9e-14	1.81e-11
1865	Pbld1	20	complement(27103317..27117663)	2.25667	0.823974	36.5129	0.44	0.204206	46.4104	2.38	5.21	5.1e-06	0.000126	0.17
1866	Lims1	20	27954433..28002082	9.97667	2.95375	29.6066	30.9967	6.425	20.728	-1.54	-2.92	1.17e-12	8.61e-11	3.8e-08
1867	Ccdc138	20	28078500..28157071	3.45667	0.481283	13.9233	1.13333	0.219621	19.3783	1.76	3.39	1.94e-05	0.000421	0.63
1868	P4ha1	20	28920616..28971966	130.357	22.5189	17.2748	339.863	54.5631	16.0544	-1.26	-2.39	1.16e-11	7.76e-10	3.79e-07
1869	Oit3	20	complement(29009330..29029905)	64.58	45.2886	70.1279	9.89	3.56135	36.0096	2.82	7.08	1.11e-16	1.26e-14	3.62e-12
1870	Cdh23	20	complement(29857637..29990111)	0.183333	0.046188	25.1935	1.04667	0.190875	18.2365	-2.39	-5.23	2.75e-09	1.26e-07	8.98e-05
1871	Vsir	20	29897594..29919998	2.20333	1.12429	51.0269	5.81667	1.21014	20.8047	-1.28	-2.43	0.000592	0.00843	1
1872	Slc29a3	20	complement(30287424..30327361)	2.15667	0.208407	9.66337	5.45	1.26858	23.2767	-1.21	-2.31	7.41e-06	0.000178	0.24
1873	Pald1	20	complement(30938901..30975472)	8.60667	0.368963	4.28694	3.71667	0.65615	17.6543	1.36	2.57	1.53e-09	7.27e-08	4.99e-05
1874	Tysnd1	20	31313018..31318736	1.51667	0.224796	14.8217	3.95333	1.90148	48.0982	-1.24	-2.37	0.00115	0.01	1
1875	Aifm2	20	31339787..31352906	7.42	1.21132	16.3251	23.4167	6.79825	29.0317	-1.53	-2.88	5.89e-13	4.45e-11	1.92e-08
1876	Col13a1	20	complement(31456852..31598118)	1.02667	0.306649	29.8684	3.01667	1.279	42.3977	-1.4	-2.64	0.00161	0.02	1
1877	Tspan15	20	complement(31813192..31857097)	24.2667	5.29815	21.8331	139.483	36.0127	25.8186	-2.37	-5.17	0	0	0
1878	Hk1	20	complement(31912262..31956649)	78.84	3.99263	5.06422	176.14	19.8313	11.2588	-1.01	-2.01	1.41e-07	4.74e-06	0.00461
1879	Ddx21	20	complement(32213148..32232632)	7.37333	0.556447	7.54675	16.5	5.22452	31.6638	-1.01	-2.01	2.41e-06	6.42e-05	0.08
1880	Fam184a	20	complement(34936050..35054881)	5.23667	1.25993	24.0598	0.79	0.292062	36.9698	2.83	7.12	1.11e-16	1.26e-14	3.62e-12
1881	Smpdl3a	20	40778927..40800868	10.7367	4.10904	38.2711	5.20333	1.6293	31.3127	1.13	2.18	0.000111	0.00196	1
1882	Tube1	20	44220840..44238830	5.34667	1.25516	23.4756	2.62	0.432088	16.4919	1.1	2.14	0.000127	0.0022	1
1883	Traf3ip2	20	44680449..44722872	2.43333	0.673375	27.6729	1.02	0.637887	62.538	1.28	2.42	0.00419	0.04	1
1884	Bves	20	50439883..50474678	20.79	11.2142	53.9404	5.67667	4.20259	74.0326	2.04	4.1	2.19e-05	0.000468	0.71
1885	Grik2	20	complement(53789760..54517709)	0.38	0.06	15.7895	0.11	0.0964365	87.6696	2.08	4.22	0.00406	0.04	1
1886	Zfp300	X	908044..911067	3.68667	1.29114	35.0218	1.28667	0.0832666	6.4715	1.61	3.06	4.87e-06	0.000121	0.16
1887	LOC100363372	X	complement(1031035..1076850)	3.46333	0.45742	13.2075	1.69333	0.277909	16.4119	1.13	2.2	2.22e-05	0.000473	0.72
1888	Rgn	X	complement(1833492..1848904)	3.26	0.31749	9.73896	1.5	0.355106	23.6737	1.34	2.53	0.000923	0.01	1
1889	Chst7	X	complement(2623024..2657155)	9.79333	2.92941	29.9123	3.07667	1.4431	46.9046	1.74	3.34	1.34e-08	5.39e-07	0.000439
1890	Efhc2	X	5825711..6026398	2.41333	1.09801	45.4978	0.38	0.0964365	25.378	2.79	6.9	2.25e-08	8.62e-07	0.000735
1891	Ube2q2l	X	complement(10771112..10772633)	4.29333	1.245	28.9985	24.0533	2.36191	9.81948	-2.4	-5.27	0	0	0
1892	RGD1561661	X	13441558..13443470	22.5267	14.953	66.3792	0.516667	0.28589	55.3336	5.5	45.4	0	0	0
1893	Rpgr	X	complement(14271017..14331486)	8.09333	2.21744	27.3983	4.27667	0.282194	6.59845	1.01	2.02	3.63e-05	0.000728	1
1894	Lancl3	X	14358224..14490340	5.24	1.88221	35.92	0.4	0.405093	101.273	3.58	11.99	1.78e-10	9.82e-09	5.79e-06
1895	Slc38a5	X	complement(14963921..14972675)	5.48	0.210713	3.84513	1.59667	0.676782	42.3872	2.01	4.02	1.45e-07	4.84e-06	0.00472
1896	Glod5	X	15225645..15240329	0.406667	0.336502	82.7463	2.71	1.95929	72.2984	-2.62	-6.15	0.00146	0.02	1
1897	LOC108348091	X	15273933..15281759	1.86667	0.536781	28.7561	0.493333	0.436616	88.5032	1.95	3.85	0.000617	0.00873	1
1898	Kcnd1	X	complement(15506724..15520712)	5.66333	1.65657	29.2508	1.39333	0.496924	35.6644	2.17	4.5	4.57e-11	2.79e-09	1.49e-06
1899	Praf2	X	complement(15618991..15620841)	36.17	4.45336	12.3123	79.9833	10.4206	13.0284	-1.02	-2.03	1.37e-06	3.81e-05	0.04
1900	Usp27x	X	15988604..15990484	17.4367	1.06547	6.11053	8.61667	2.6271	30.4885	1.18	2.26	6.01e-07	1.81e-05	0.02
1901	Bmp15	X	17016778..17023418	21.4367	4.25117	19.8313	11.68	1.44762	12.394	1.03	2.04	8.28e-07	2.42e-05	0.03
1902	LOC102547118	X	complement(17250687..17252877)	35.7967	12.8116	35.79	14.06	1.53522	10.9191	1.55	2.94	1.38e-08	5.5e-07	0.00045
1903	Smptb	X	complement(17484839..17486721)	1.14667	0.283784	24.7486	0.226667	0.392598	173.205	2.4	5.28	0.00262	0.03	1
1904	LOC100909485	X	complement(17962909..17964888)	82.63	24.2004	29.2877	21.0433	2.53016	12.0236	2.07	4.2	0	0	0
1905	LOC367746	X	18163358..18164065	327.913	47.1023	14.3642	75.36	5.87863	7.80073	2.27	4.84	0	0	0
1906	LOC108348096	X	complement(19336372..19369746)	2.16333	3.747	173.205	0	0	#DIV/0!	9.4	677.88	0.0022	0.03	1
1907	AABR07037520.1	X	23081125..23090507	43.81	3.43166	7.83306	14.1133	2.55684	18.1165	1.78	3.43	0	0	0
1908	Hccs	X	26294066..26303461	21.3667	4.79092	22.4224	52.29	19.6744	37.6255	-1.17	-2.25	6.31e-09	2.66e-07	0.000206
1909	Frmpd4	X	28072826..28204260	0.673333	0.293995	43.6627	0.0233333	0.0404145	173.205	4.54	23.31	1.25e-06	3.52e-05	0.04
1910	Prps2	X	28435507..28472880	212.213	64.6235	30.4521	86.0533	12.0681	14.0239	1.4	2.64	2.17e-13	1.75e-11	7.07e-09
1911	Fancb	X	complement(31124018..31140711)	8.09667	2.47243	30.5365	3.21	0.346987	10.8096	1.44	2.71	1.71e-09	8.04e-08	5.59e-05
1912	Vegfd	X	complement(31816436..31851715)	8.15667	3.61	44.2583	2.22667	0.776938	34.8924	1.93	3.8	1.35e-09	6.5e-08	4.4e-05
1913	RGD1565844	X	32495809..32496549	18.3367	2.6601	14.507	8.36	3.83532	45.8771	1.29	2.45	0.000214	0.00348	1
1914	Reps2	X	33884499..34057399	6.02667	2.17996	36.1719	0.783333	0.266333	34	2.97	7.85	3.01e-13	2.36e-11	9.81e-09
1915	Scml2	X	complement(35305236..35431164)	5.29667	1.71086	32.3006	2.26	0.480312	21.2528	1.35	2.56	2.76e-07	8.79e-06	0.00902
1916	Cdkl5	X	35599258..35771711	22.85	8.15434	35.6864	6.09	2.54661	41.8162	2.02	4.06	6.66e-16	6.97e-14	2.17e-11
1917	Adgrg2	X	complement(36930186..37003642)	0.323333	0.17673	54.6586	1.33667	0.246847	18.4673	-2	-4.01	5.92e-06	0.000145	0.19
1918	Pdha1	X	37329779..37343410	3.52667	0.902903	25.6022	7.46667	0.927703	12.4246	-1.01	-2.01	5.62e-05	0.00107	1
1919	Map3k15	X	complement(37643169..37705263)	1.78333	0.522717	29.3112	0.563333	0.110151	19.5535	1.8	3.48	0.000612	0.00867	1
1920	Map7d2	X	complement(38397261..38468360)	49.8433	13.2325	26.5482	24.1033	6.54404	27.1499	1.17	2.26	2.89e-08	1.09e-06	0.000944
1921	Cnksr2	X	39711201..39951847	1.75	0.74505	42.5743	0.176667	0.117189	66.3336	3.29	9.8	1.1e-10	6.27e-09	3.6e-06
1922	Klhl34	X	complement(39954904..39956841)	2.71	1.0655	39.3175	0.443333	0.38397	86.6099	2.77	6.8	1.74e-06	4.76e-05	0.06
1923	Smpx	X	complement(40030248..40086870)	34.52	13.8357	40.0804	1.94667	0.94659	48.6262	4.14	17.62	0	0	0
1924	Ptchd1	X	42558931..42614242	0.583333	0.4389	75.24	1.63	0.970721	59.5535	-1.4	-2.63	0.00236	0.03	1
1925	Acot9	X	complement(43543070..43592200)	30.41	7.19175	23.6493	67.2067	3.51057	5.22355	-1.04	-2.06	9.85e-10	4.89e-08	3.21e-05
1926	Sat1	X	43625169..43629765	115.71	25.6891	22.2013	510.467	133.906	26.232	-2.02	-4.07	0	0	0
1927	RGD1562200	X	complement(45519228..45522665)	9.2	1.90819	20.7412	4.80667	0.709389	14.7584	1.09	2.12	0.000832	0.01	1
1928	Mageb16	X	complement(46977655..47078128)	6.8	1.78211	26.2074	46.1267	52.0785	112.903	-2.63	-6.21	4.59e-09	1.98e-07	0.00015
1929	Dmd	X	51286737..53519259	11.7633	2.90555	24.7001	5.6	1.36231	24.327	1.18	2.26	1.03e-10	5.9e-09	3.36e-06
1930	Nr0b1	X	54734385..54738513	3.35	1.22111	36.4509	1.46	0.651997	44.6573	1.36	2.56	0.00267	0.03	1
1931	MGC114483	X	complement(61027368..61029298)	2.1	0.454313	21.6339	0.416667	0.325781	78.1875	2.69	6.46	4.76e-05	0.000919	1
1932	Arx	X	62363757..62376143	9.46667	1.79545	18.966	2.00333	0.61825	30.8611	2.31	4.97	0	0	0
1933	Pola1	X	complement(62382608..62698830)	15.89	4.87843	30.7013	7.42	0.752263	10.1383	1.19	2.29	5.02e-11	3.04e-09	1.64e-06
1934	Pcyt1b	X	62727755..62818522	2.90667	1.37384	47.2651	0.8	0.372693	46.5866	2	4	3.62e-05	0.000727	1
1935	RGD1564534	X	63053031..63059164	2.58667	1.18627	45.8609	0.943333	0.525484	55.705	1.63	3.09	0.00141	0.02	1
1936	Arhgef9	X	complement(64248278..64428592)	5.43667	0.255408	4.69788	2.44333	0.760548	31.1275	1.27	2.41	3.37e-05	0.000681	1
1937	Zc4h2	X	complement(64887978..64908682)	10.8767	3.19289	29.3554	5.58333	1.33118	23.842	1.05	2.07	1.15e-05	0.000263	0.37
1938	Heph	X	65563122..65658516	55.8133	16.6944	29.9111	25.59	4.16897	16.2914	1.23	2.35	4.88e-10	2.55e-08	1.59e-05
1939	Gpr165	X	65796429..65804591	4.51333	0.885795	19.6262	0.566667	0.306159	54.0281	3.27	9.65	0	0	0
1940	Eda2r	X	complement(66561286..66602506)	1.04	0.514684	49.4889	3.17333	0.915442	28.8479	-1.54	-2.91	0.000317	0.0049	1
1941	Stard8	X	68713123..68785052	3.27667	1.16723	35.6226	1.40667	0.584323	41.5395	1.34	2.54	1.22e-05	0.000279	0.4
1942	Rn50_X_0714.1	X	complement(70439998..70457318)	2.91333	0.306649	10.5257	0.88	0.415812	47.2514	1.92	3.78	0.00048	0.00702	1
1943	Nlgn3	X	71199491..71222732	5.60667	1.04978	18.7237	1.61667	0.0550757	3.40674	1.93	3.82	4.01e-12	2.83e-10	1.31e-07
1944	Zmym3	X	complement(71299662..71313542)	80.7133	6.04594	7.49064	32.2133	1.97576	6.13337	1.47	2.78	5.22e-15	4.93e-13	1.7e-10
1945	Ogt	X	71528988..71585908	167.527	17.5596	10.4817	89.4967	8.92501	9.97245	1.04	2.05	2.21e-08	8.49e-07	0.00072
1946	Cited1	X	complement(72128994..72133692)	20.8633	2.48355	11.9039	4.88	1.11718	22.8931	2.23	4.68	0	0	0
1947	Tsx	X	74273182..74283819	9.91667	3.57912	36.092	3.58333	1.28539	35.8714	1.6	3.03	2.17e-05	0.000466	0.71
1948	Slc16a2	X	complement(74577131..74706214)	25.8	2.87501	11.1435	80.8433	35.1701	43.504	-1.5	-2.84	3.93e-09	1.71e-07	0.000128
1949	Zdhhc15	X	complement(75439778..75566481)	7.63667	2.93258	38.4013	3.02333	0.504017	16.6709	1.41	2.65	7.72e-07	2.28e-05	0.03
1950	Magee2	X	75792931..75795055	6.26333	0.913473	14.5845	1.23333	0.277909	22.5332	2.51	5.68	1.28e-13	1.08e-11	4.17e-09
1951	Fgf16	X	76786466..76797069	1.95	0.929731	47.6785	0.623333	0.28006	44.9293	1.9	3.72	0.00162	0.02	1
1952	Pgk1	X	77263359..77279367	32.7967	12.8431	39.1597	116.083	5.40509	4.65622	-1.74	-3.34	0	0	0
1953	Itm2a	X	complement(78490866..78496847)	34.0233	7.06638	20.7692	10.92	2.65656	24.3275	1.73	3.33	2.22e-16	2.43e-14	7.24e-12
1954	Rps6ka6	X	complement(82641687..82743753)	6.89667	2.09324	30.3514	2.94	0.918041	31.2259	1.31	2.48	1.45e-07	4.85e-06	0.00473
1955	Zfp711	X	84064427..84096617	7.62667	2.74606	36.006	20.7533	14.5123	69.9276	-1.33	-2.51	2.23e-05	0.000476	0.73
1956	Pcdh11x	X	92596378..92691573	5.11333	1.42606	27.889	2.76667	1.99951	72.2714	1.01	2.01	0.002	0.02	1
1957	Nap1l3	X	complement(95059337..95062132)	7.77667	1.49527	19.2277	1.47667	0.816415	55.2877	2.54	5.8	6.66e-16	6.97e-14	2.17e-11
1958	Sytl4	X	complement(104765294..104814145)	26.3367	2.59828	9.86562	7.03	0.415812	5.91483	2.06	4.16	0	0	0
1959	Tmem35	X	105134498..105145345	6.17333	3.11372	50.4382	17.48	10.2704	58.7551	-1.37	-2.58	5.16e-05	0.00099	1
1960	Drp2	X	105239620..105289808	1.06667	0.198578	18.6167	0.2	0.2498	124.9	2.48	5.59	4.35e-06	0.000109	0.14
1961	Armcx1	X	105537602..105539375	0.356667	0.617765	173.205	5.67667	1.87014	32.9444	-3.55	-11.7	1.74e-06	4.74e-05	0.06
1962	Armcx6	X	complement(105565747..105568343)	32.6333	3.75279	11.4999	15.01	2.54501	16.9555	1.26	2.39	3.21e-11	2.01e-09	1.05e-06
1963	Nxf7	X	complement(106049075..106066227)	0.61	0.295127	48.3815	0.1	0.0953939	95.3939	2.86	7.27	0.00223	0.03	1
1964	Gprasp1	X	106306795..106313853	41.69	4.26863	10.239	21.0867	4.60163	21.8225	1.12	2.17	1.42e-08	5.65e-07	0.000464
1965	Gprasp2	X	106360393..106363300	53.3767	7.32301	13.7195	26.97	6.54777	24.278	1.12	2.18	1.25e-09	6.07e-08	4.07e-05
1966	Arxes2	X	106487870..106489387	29.9767	10.4967	35.0161	13.0133	2.34031	17.9839	1.31	2.47	4.49e-09	1.94e-07	0.000146
1967	Bex2	X	complement(106556838..106558366)	56.7633	15.4461	27.2114	20.6967	9.14478	44.1848	1.56	2.95	2.89e-09	1.3e-07	9.42e-05
1968	Bex3	X	106823491..106825014	448.813	145.857	32.4985	202.853	25.3939	12.5184	1.24	2.37	1.57e-10	8.78e-09	5.13e-06
1969	Tceal3	X	107323215..107323814	14.6767	3.49989	23.8466	5.14	2.7611	53.718	1.59	3.01	2.78e-05	0.000576	0.91
1970	Plp1	X	107496072..107511348	16.2933	7.30924	44.8603	2.36	0.465188	19.7114	2.88	7.36	0	0	0
1971	Rab9b	X	complement(107531404..107542510)	0.59	0.199249	33.7709	0.0766667	0.0862168	112.457	2.77	6.84	0.000214	0.00348	1
1972	Zcchc18	X	107634150..107635321	5.64667	0.480867	8.51595	2.41667	0.511892	21.1817	1.43	2.7	0.000607	0.00861	1
1973	Nrk	X	109940350..110033085	0.716667	0.283784	39.5978	0.14	0.157162	112.259	2.24	4.72	0.000306	0.00475	1
1974	Mum1l1	X	110404022..110411039	16.3667	9.4413	57.6862	7.07667	1.93846	27.3923	1.3	2.47	1.07e-06	3.04e-05	0.03
1975	Col4a6	X	complement(112405647..112473822)	2.77333	0.506195	18.2522	0.89	0.556507	62.5289	1.73	3.32	2.3e-07	7.39e-06	0.0075
1976	Pak3	X	114929029..115036669	36.0167	11.8242	32.8297	8.25667	1.6137	19.5442	2.23	4.68	0	0	0
1977	Il13ra2	X	complement(118443823..118513061)	2.86	1.61006	56.2959	8.89667	1.205	13.5444	-1.56	-2.95	1.53e-07	5.06e-06	0.00498
1978	AABR07041096.1	X	complement(119194437..119200775)	20.7133	3.54573	17.1181	11.4033	3.05133	26.7583	1.03	2.05	5e-06	0.000124	0.16
1979	Agtr2	X	119390013..119393842	3.06333	1.89748	61.9417	0.53	0.469361	88.5587	2.56	5.91	1.5e-07	4.99e-06	0.00489
1980	Zcchc12	X	122808605..122811789	6.93333	3.53804	51.0294	2.87667	1.06978	37.1882	1.35	2.55	0.000114	0.002	1
1981	Lonrf3	X	122938009..122973321	3.5	1.1425	32.6428	8.32	3.81937	45.9059	-1.14	-2.2	2.4e-05	0.000507	0.78
1982	Gm14569	X	complement(123052024..123092217)	17.51	10.1017	57.6909	3.72333	0.185562	4.98377	2.4	5.26	1.32e-13	1.11e-11	4.31e-09
1983	Upf3b	X	complement(123713339..123731385)	35.1167	7.89622	22.4857	17.1533	3.8553	22.4755	1.15	2.22	8.74e-10	4.35e-08	2.85e-05
1984	LOC108348079	X	123806918..123808049	6.68	9.42408	141.079	1.18667	0.296704	25.0032	2.49	5.62	0.000498	0.00728	1
1985	Gria3	X	127562660..127829753	20.7133	6.24197	30.1351	61.8733	3.90213	6.30665	-1.46	-2.75	3.06e-13	2.39e-11	1e-08
1986	Dcaf12l1	X	complement(131340045..131343853)	18.8867	5.18018	27.4277	6.37	1.08042	16.961	1.7	3.26	7.77e-16	8.05e-14	2.54e-11
1987	Apln	X	complement(134856726..134866210)	8.63667	2.2196	25.6998	176.877	27.7751	15.7031	-4.25	-19.04	0	0	0
1988	Xpnpep2	X	134940615..134969996	8.76667	5.26856	60.0977	204.073	55.8827	27.3836	-4.3	-19.64	0	0	0
1989	Zdhhc9	X	complement(135005123..135041027)	20.68	2.00157	9.67879	82.4167	2.51106	3.04679	-1.85	-3.61	0	0	0
1990	Elf4	X	complement(135240451..135250519)	15.1867	2.74449	18.0717	63.8233	3.66246	5.73844	-1.95	-3.85	0	0	0
1991	Rab33a	X	135348436..135360203	12.5333	6.8046	54.292	61.67	16.5827	26.8894	-2.19	-4.56	4.44e-16	4.8e-14	1.45e-11
1992	AABR07041709.1	X	complement(137473483..137482303)	2.43333	0.657749	27.0308	0.883333	0.28006	31.7049	1.69	3.22	0.000834	0.01	1
1993	Hs6st2	X	complement(138677580..138972684)	1.65333	1.20193	72.6973	0.27	0.219317	81.2286	2.6	6.07	0.000125	0.00217	1
1994	Gpc4	X	complement(139354155..139464798)	584.973	70.656	12.0785	2435.39	327.691	13.4554	-1.92	-3.8	0	0	0
1995	AABR07041794.1	X	140169619..140171884	1.58333	0.380307	24.0194	0.143333	0.124231	86.6728	3.35	10.19	0.000152	0.00256	1
1996	Ccdc160	X	140175861..140176829	9.93667	3.32828	33.4949	2.43667	1.07593	44.156	2.21	4.64	1.24e-08	4.99e-07	0.000404
1997	AABR07042077.1	X	complement(147584268..147586777)	1.01	0.315119	31.1999	0.05	0.0866025	173.205	4.11	17.32	1.38e-05	0.000311	0.45
[truncated: 13 more rows]
