# Supplementary material for: Differentially regulated genes in Esr2-mutant rat granulosa cells
Source: Data Brief. 2018 May 31;19:1008–11. doi: 10.1016/j.dib.2018.05.098 (PMC5997925; doi:10.1016/j.dib.2018.05.098)
Supplement: Supplementary file 3 — Supplementary Table 2. Differentially expressed genes in gonadotropin stimulated Δ4 mutant granulosa cells. [file mmc3.xlsx]

## Sheet: Sheet1
				∆4 vs WT
				∆4			WT
Sl	Name	Chromosome	Region	Mean RPKM	±SD	CV	Mean RPKM	±SD	CV	Log₂ fold change	Fold change	P-value	FDR p-value	Bonferroni
1	Rab32	1	complement(4637491..4653210)	0.0833333	0.0802081	96.2497	0.813333	0.219393	26.9746	-2.7	-6.49	0.00109	0.00916	1
2	Phactr2	1	complement(7355154..7480825)	5.32	0.860174	16.1687	1.22667	0.79097	64.4812	2.28	4.87	1.16e-07	2.08e-06	0.00379
3	Fuca2	1	7658890..7673683	16.4333	1.40015	8.52021	8.46667	4.16847	49.2339	1.01	2.01	7.78e-05	0.000856	1
4	Aig1	1	complement(7816838..8038665)	2.93667	0.82282	28.0189	36.2933	2.88675	7.95394	-3.38	-10.38	0	0	0
5	Adgrg6	1	complement(8593075..8751198)	1.09667	0.237136	21.6233	2.86333	0.127017	4.43599	-1.38	-2.6	1.45e-08	2.93e-07	0.000472
6	Cited2	1	12823363..12825786	4.15	0.55109	13.2793	15.1433	2.74819	18.1478	-1.53	-2.88	6.23e-10	1.5e-08	2.03e-05
7	Hebp2	1	complement(13714440..13719829)	1.12667	0.384751	34.1495	6.15	2.51147	40.837	-1.88	-3.69	0.000137	0.00143	1
8	Tnfaip3	1	complement(14402913..14412807)	4.07667	0.947488	23.2417	14.1967	2.4191	17.0399	-2.66	-6.33	9.77e-15	3.76e-13	3.19e-10
9	Pde7b	1	complement(15893533..16203909)	20.7	3.31208	16.0004	3.13	1.00459	32.0955	2.26	4.79	0	0	0
10	Myb	1	complement(16659442..16687817)	0.68	0.39	57.3529	0.0766667	0.132791	173.205	2.4	5.29	0.00611	0.04	1
11	L3mbtl3	1	20022793..20097099	13.02	0.697639	5.35821	5.14333	0.288675	5.61261	1.08	2.11	4.81e-07	7.84e-06	0.02
12	Epb41l2	1	complement(20893995..20962526)	18.07	1.82107	10.0779	35.6333	1.50111	4.21266	-1.17	-2.26	2.38e-11	6.72e-10	7.76e-07
13	Enpp3	1	21613148..21684480	22.8267	3.60535	15.7945	310.72	4.29549	1.38243	-3.75	-13.43	0	0	0
14	Ctgf	1	complement(21851660..21854773)	32.81	7.18186	21.8892	16.1467	1.73782	10.7627	1.22	2.33	8.58e-12	2.55e-10	2.8e-07
15	Stx7	1	complement(22241661..22281788)	15.3867	1.81564	11.8001	38.25	2.18238	5.70558	-1.58	-3	3.22e-15	1.3e-13	1.05e-10
16	Vnn1	1	complement(22614783..22625204)	6.07667	0.830682	13.67	118.153	8.98357	7.60332	-4.14	-17.69	0	0	0
17	Vnn3	1	complement(22649081..22661377)	0.03	0.0519615	173.205	16.6567	2.55189	15.3205	-8.44	-347.76	0	0	0
18	RGD1562660	1	complement(24981823..24982606)	10.85	2.08461	19.213	3.55	2.56344	72.2094	1.38	2.61	0.00677	0.05	1
19	Tpd52l1	1	28454966..28576553	3.54667	1.00759	28.4094	7.15	0.34641	4.8449	-1.24	-2.35	6.47e-05	0.000728	1
20	Cenpw	1	29915443..29920598	2.59333	1.00381	38.7073	1.12667	0.629312	55.8561	1.44	2.72	0.00317	0.02	1
21	Ahrr	1	31603297..31698329	0.04	0.0458258	114.564	0.416667	0.0750555	18.0133	-2.8	-6.96	0.00147	0.01	1
22	Cep72	1	31835000..31864628	8.68	0.783135	9.02229	3.59667	0.196299	5.45781	1.4	2.63	4.1e-09	8.89e-08	0.000134
23	Slc12a7	1	complement(32086755..32141036)	7.63	0.79019	10.3564	22.63	1.33368	5.89341	-1.28	-2.44	3.8e-13	1.3e-11	1.24e-08
24	Adamts16	1	35067490..35198939	1.95	0.495076	25.3885	0.0233333	0.0404145	173.205	4.63	24.69	5.06e-12	1.54e-10	1.65e-07
25	Srd5a1	1	36320461..36354756	3.34667	0.0057735	0.172515	1.86333	0.513842	27.5765	1.01	2.02	0.00114	0.00959	1
26	LOC501406	1	complement(38582629..38586563)	7.19667	0.240278	3.33873	1.63667	0.161658	9.87728	2.27	4.83	5.17e-11	1.41e-09	1.69e-06
27	AABR07001207.1	1	complement(38814643..38835507)	2.01333	0.456545	22.6761	0.04	0.069282	173.205	4.46	22.02	4.7e-08	8.89e-07	0.00153
28	AABR07001210.1	1	complement(38836865..38882496)	0.413333	0.085049	20.5764	0.07	0.0173205	24.7436	3.42	10.71	0.00297	0.02	1
29	AABR07001233.1	1	complement(38895131..39035633)	1.00333	0.200083	19.9419	0	0	0	3.06	8.34	0.00296	0.02	1
30	Akap12	1	40816107..40906581	0.06	0.0173205	28.8675	1.44	0.484974	33.6788	-4.1	-17.09	1.8e-13	6.28e-12	5.89e-09
31	Esr1	1	41192824..41594796	0.69	0.1249	18.1014	0.153333	0.0057735	3.76533	2.66	6.3	5.9e-06	8.11e-05	0.19
32	Syne1	1	complement(41608418..42077535)	0.253333	0.0288675	11.3951	1.53	0	0	-2.36	-5.14	0	0	0
33	Fbxo5	1	complement(42461291..42467586)	4.19	0.571664	13.6435	1.23667	0.080829	6.53604	1.85	3.6	2.82e-07	4.75e-06	0.00919
34	Cnksr3	1	complement(43789791..43884267)	1.04667	0.290057	27.7125	2.79667	0.317543	11.3543	-1.24	-2.35	2.26e-05	0.000278	0.74
35	Tiam2	1	44311513..44433193	2.61667	0.557165	21.2929	8.50333	0.0750555	0.88266	-1.42	-2.68	9.48e-11	2.52e-09	3.09e-06
36	Snx9	1	46779860..46825830	36.16	1.91914	5.30736	72.66	1.97454	2.7175	-1.1	-2.15	1.66e-11	4.78e-10	5.41e-07
37	Synj2	1	46835971..46932529	0.646667	0.282194	43.6382	2.71333	0.057735	2.12783	-2.03	-4.1	1.94e-10	4.98e-09	6.34e-06
38	Dynlt1	1	complement(47206895..47213749)	46.8367	5.75007	12.2769	92.1367	8.25611	8.96072	-1.05	-2.07	1.5e-10	3.89e-09	4.89e-06
39	Ezr	1	complement(47287874..47331412)	30.1833	2.19523	7.27299	58.3133	2.86943	4.92071	-1.02	-2.03	9.84e-11	2.6e-09	3.21e-06
40	Sod2	1	complement(47914759..47921587)	16.7333	3.06174	18.2972	33.8933	4.50911	13.3038	-1.09	-2.13	6.15e-10	1.48e-08	2.01e-05
41	Acat2	1	47972399..47992653	24.5133	3.12957	12.7668	106.783	7.9097	7.40724	-2.1	-4.29	0	0	0
42	Slc22a3	1	48433079..48521256	0.586667	0.0305505	5.20747	0	0	0	4.28	19.49	8.75e-05	0.000951	1
43	AABR07001519.1	1	complement(49290112..49844547)	1.12	0.585577	52.2836	0.14	0.121244	86.6025	2.93	7.65	0.00559	0.04	1
44	AABR07001634.1	1	complement(54439977..54441579)	5.30667	0.568888	10.7202	0.0866667	0.150111	173.205	5.29	39.23	4.79e-12	1.47e-10	1.56e-07
45	Smoc2	1	56242346..56374120	7.72	1.1145	14.4365	2.17333	1.82443	83.946	1.53	2.89	2.23e-07	3.83e-06	0.00729
46	Wdr27	1	complement(56808450..56942556)	1.98333	0.409919	20.6682	0.96	0.173205	18.0422	1.42	2.67	0.000251	0.00246	1
47	LOC102552527	1	61268248..61276755	2.12333	0.12741	6.00048	0.396667	0.109697	27.6546	2.18	4.52	2.23e-05	0.000275	0.73
48	AABR07001910.1	1	complement(61870347..61872975)	1.34333	0.289885	21.5795	0.276667	0.184752	66.7779	1.53	2.89	0.00297	0.02	1
49	Mzf1	1	65522118..65533212	1.18667	0.414287	34.9118	0.363333	0.21362	58.7944	1.73	3.31	0.000486	0.00448	1
50	Zfp329	1	65781547..65800492	0.5	0.0519615	10.3923	0.236667	0.023094	9.75803	1.42	2.67	0.000852	0.00741	1
51	Zfp606	1	complement(66231763..66254989)	1.69667	0.347035	20.4539	0.183333	0.161658	88.1771	2.16	4.46	3.34e-05	0.000397	1
52	LOC100909481	1	complement(66637868..66639205)	0	0	0	1.82	3.15233	173.205	-7.52	-183.85	0.00145	0.01	1
53	Zfp551	1	66898946..66904539	1.92333	0.623244	32.4044	0.22	0.138564	62.9837	4.32	19.91	9.73e-13	3.17e-11	3.18e-08
54	LOC102546678	1	complement(69285579..69287538)	1.84	0.507642	27.5892	0	0	0	3.11	8.62	0.00089	0.00772	1
55	LOC108349745	1	complement(69823107..69835185)	3.30333	0.585861	17.7355	0.93	0.121244	13.0369	1.36	2.57	0.00245	0.02	1
56	Aurkc	1	complement(69958452..69963592)	7.2	1.66304	23.0978	2.52	0.623538	24.7436	1.28	2.43	0.000172	0.00175	1
57	Peg3	1	70222964..70237443	2.51333	0.141892	5.64557	0.89	0.467654	52.5454	1.81	3.52	3.06e-10	7.64e-09	9.98e-06
58	AABR07002337.1	1	complement(71206130..71223665)	0.423333	0.251462	59.4006	0	0	0	4.16	17.91	0.00459	0.03	1
59	Zfp667	1	complement(71270107..71290337)	0.7	0.135277	19.3254	0	0	0	2.65	6.28	0.000625	0.00562	1
60	Zfp444	1	complement(71379559..71400388)	1.92	0.290517	15.1311	1.11	0.433013	39.0102	1.26	2.4	0.000374	0.00354	1
61	Nlrp5	1	complement(71453798..71486790)	1.27	0.675574	53.1948	0.273333	0.046188	16.8981	1.87	3.66	0.000921	0.00794	1
62	Nlrp9	1	complement(71859390..71909138)	2.04333	0.245425	12.011	0.843333	0.288675	34.2303	1.59	3.01	3.12e-05	0.000374	1
63	Ccdc106	1	complement(72331491..72335855)	3.27	1.11301	34.0371	1.02667	0.305996	29.8048	1.53	2.89	0.00428	0.03	1
64	Tmem150b	1	72692105..72701593	0.736667	0.277909	37.7252	0.196667	0.057735	29.3568	2.31	4.96	0.00624	0.04	1
65	Tnni3	1	72882806..72886488	201.98	24.302	12.0319	7.85	0.0173205	0.220643	4.34	20.22	0	0	0
66	Ttyh1	1	complement(73734624..73753128)	59.1433	7.17087	12.1246	2.04333	0.617765	30.2332	4.96	31.09	0	0	0
67	Lig1	1	75356220..75394758	68.9867	2.98999	4.33415	24.33	1.69741	6.97661	1.38	2.6	0	0	0
68	Ehd2	1	complement(77847600..77865870)	11.8033	0.646555	5.47773	3.64	1.28172	35.212	1.59	3.01	1.15e-11	3.37e-10	3.76e-07
69	AABR07002627.1	1	78112559..78149053	1.33333	0.569766	42.7325	5.09667	0.594671	11.6678	-1.82	-3.54	3.88e-06	5.51e-05	0.13
70	Pnmal2	1	78876205..78878779	0.45	0.401497	89.2216	0	0	0	3.51	11.37	0.0047	0.03	1
71	Hif3a	1	complement(78976318..78997869)	0.863333	0.528141	61.1747	0.04	0.069282	173.205	4.09	17.04	0.000518	0.00474	1
72	Mill1	1	79631668..79657941	8.64	2.20991	25.5777	1.71333	0.023094	1.3479	2.28	4.86	0	0	0
73	Nova2	1	79831534..79865807	0.14	0.0984886	70.349	1.23667	0.92376	74.6976	-2.55	-5.87	0.00654	0.04	1
74	Dmpk	1	79989019..79999364	2.72667	0.53351	19.5664	1.10333	0.11547	10.4656	1.02	2.03	0.00347	0.03	1
75	Six5	1	80000165..80003232	7.11	0.223383	3.14182	3.15333	0.11547	3.66184	1.33	2.51	1.49e-07	2.63e-06	0.00485
76	Vasp	1	complement(80170619..80185882)	14.48	0.861336	5.94845	36.7033	0.646632	1.76178	-1.51	-2.85	0	0	0
77	Rtn2	1	80195532..80208448	0.56	0.1249	22.3036	1.73	0.121244	7.0083	-1.52	-2.87	0.00241	0.02	1
78	Cd3eap	1	complement(80267725..80271001)	0.87	0.130767	15.0307	1.81333	0.0057735	0.318392	-1.25	-2.37	0.00302	0.02	1
79	Ppp1r13l	1	80279706..80290408	2.05667	0.210317	10.2261	5.15333	0.340637	6.61003	-1.09	-2.13	7.68e-05	0.000847	1
80	Exoc3l2	1	80383050..80404290	10.7967	0.879621	8.14715	27.0033	2.85211	10.5621	-1.11	-2.16	3.57e-11	9.94e-10	1.17e-06
81	Relb	1	complement(80517411..80544825)	3.98333	0.451811	11.3425	1.47	1.00459	68.3394	1.16	2.24	0.000965	0.00826	1
82	Apoc1	1	complement(80606638..80609921)	6.37333	3.08711	48.4379	2.15667	0.513842	23.8257	1.55	2.94	0.00624	0.04	1
83	Apoe	1	complement(80612895..80617057)	89.3167	11.911	13.3357	32.9933	14.7802	44.7974	1.29	2.44	3.62e-11	1e-09	1.18e-06
84	Tomm40	1	complement(80618154..80630038)	57.7	1.51357	2.62317	139.31	5.54256	3.97858	-1.24	-2.36	1.11e-16	4.91e-15	3.62e-12
85	Bcl3	1	complement(80730499..80744831)	0.713333	0.148436	20.8088	4.48	0.225167	5.02604	-2.58	-5.97	3.08e-12	9.6e-11	1e-07
86	PVR	1	complement(80820050..80835701)	2.16333	0.515881	23.8466	11.2033	0.611991	5.46258	-2.77	-6.82	0	0	0
87	Zfp111	1	complement(81035972..81043340)	1.19	0.238118	20.0099	0.27	0.034641	12.83	1.81	3.52	0.00215	0.02	1
88	Zfp94	1	complement(81122790..81152384)	3.54333	0.60302	17.0184	2.02333	0.513842	25.3958	1.18	2.27	1.84e-05	0.000231	0.6
89	Plaur	1	81328183..81344708	5.81	0.78256	13.4692	60.19	5.07491	8.43148	-3.87	-14.65	0	0	0
90	Cadm4	1	81365138..81370109	0.686667	0.215484	31.3812	9.77	3.2909	33.6837	-3.67	-12.71	0	0	0
91	Zfp428	1	81372650..81382079	2.48667	0.135769	5.4599	0.953333	0.202073	21.1964	1.29	2.45	0.00648	0.04	1
92	Ethe1	1	81456984..81472097	10.3767	1.07342	10.3446	26.3967	3.19852	12.1171	-1.42	-2.67	3.57e-12	1.11e-10	1.17e-07
93	Phldb3	1	81474553..81492631	2.23	0.517977	23.2277	4.37333	1.0681	24.423	-1.17	-2.26	0.00108	0.0091	1
94	NEWGENE_68440	1	81750928..81756627	58.3133	18.5125	31.7467	22.1133	9.72258	43.967	1.15	2.22	9.06e-06	0.00012	0.3
95	Cd79a	1	81763614..81767980	26.53	9.81841	37.0087	9.75333	0.542709	5.56435	1.32	2.5	3.67e-07	6.08e-06	0.01
96	Grik5	1	complement(81885521..81946714)	9.91667	0.475219	4.79213	1.86333	0.080829	4.33787	2.31	4.95	0	0	0
97	Lipe	1	complement(82248046..82266727)	1.35333	0.151767	11.2143	8.77667	1.27594	14.5379	-2.47	-5.53	0	0	0
98	Tgfb1	1	82480195..82497199	6.74	0.513907	7.62473	18.8633	2.24012	11.8755	-1.59	-3.02	0	0	0
99	Cyp2t1	1	83965608..83969559	2.67667	0.259679	9.70159	1.39	0.207846	14.953	1.09	2.12	0.00376	0.03	1
100	Akt2	1	84411726..84450162	60.2033	1.6781	2.78739	157.13	8.55633	5.44538	-1.23	-2.35	8.88e-16	3.71e-14	2.9e-11
101	Dyrk1b	1	85112247..85120839	8.19	0.703776	8.59311	2.95667	0.721688	24.4088	1.34	2.54	2.28e-09	5.13e-08	7.45e-05
102	Zfp36	1	85380088..85382569	0.426667	0.164418	38.5355	1.93	0.814064	42.1795	-1.74	-3.35	0.00317	0.02	1
103	Plekhg2	1	85386470..85399699	1.12333	0.198578	17.6776	3.03	0.450333	14.8625	-1.27	-2.41	1.49e-07	2.63e-06	0.00486
104	Ccer2	1	86938138..86940780	4.81667	0.597188	12.3984	16.6967	5.30585	31.7779	-1.4	-2.64	1.2e-05	0.000155	0.39
105	Nfkbib	1	complement(86941074..86948845)	7.94667	0.594755	7.48433	32.0167	1.91103	5.96886	-2.03	-4.08	0	0	0
106	Ech1	1	87009730..87016005	132.07	7.69231	5.82442	56.79	1.69741	2.98892	1.46	2.74	0	0	0
107	Actn4	1	complement(87078020..87147333)	61.1233	7.16997	11.7303	248.003	7.52287	3.03338	-2.01	-4.02	0	0	0
108	LOC100361913	1	complement(87190381..87191588)	0.126667	0.219393	173.205	2.94667	0.698594	23.7079	-3.79	-13.81	9.65e-05	0.00104	1
109	Sipa1l3	1	complement(87260835..87468288)	3.91667	0.351615	8.97741	10.2367	0.715914	6.99363	-1.12	-2.17	8.4e-10	2e-08	2.74e-05
110	Map4k1	1	87938042..87959569	6.27667	0.481698	7.67443	2.28	0.34641	15.1934	1.43	2.69	1.75e-08	3.5e-07	0.000571
111	Ryr1	1	complement(87959712..88066101)	0.156667	0.0152753	9.75016	0.47	0.190526	40.5374	-1.29	-2.44	0.00492	0.03	1
112	Spred3	1	complement(88103719..88112683)	0.39	0.115326	29.5707	1.46667	0.288675	19.6824	-1.95	-3.87	0.000134	0.0014	1
113	LOC103690163	1	88206813..88216556	0.67	0.32078	47.8777	0.0833333	0.144338	173.205	2.43	5.37	0.00319	0.02	1
114	NEWGENE_1306714	1	complement(88694824..88734223)	4.24667	0.759627	17.8876	2.48667	0.023094	0.928714	1.03	2.04	2.09e-05	0.000259	0.68
115	Atp4a	1	89162639..89175811	0.0466667	0.0057735	12.3718	0.753333	0.438786	58.246	-5.22	-37.35	2.67e-11	7.5e-10	8.71e-07
116	Sbsn	1	89202527..89206994	1.61	0.348712	21.6591	10.18	1.42028	13.9517	-2.49	-5.62	0	0	0
117	Dmkn	1	89215266..89229696	1.25333	0.15695	12.5226	14.4333	1.32791	9.20027	-3.27	-9.66	0	0	0
118	Hamp	1	complement(89368021..89369960)	1.46667	0.886585	60.449	6.47	1.80133	27.8413	-2.56	-5.9	3.3e-05	0.000393	1
119	Fxyd1	1	complement(89484199..89488223)	29.14	6.73981	23.1291	7.08333	4.49179	63.4134	1.94	3.83	5.96e-09	1.27e-07	0.000194
120	Scn1b	1	complement(89550738..89560719)	1.26333	0.181475	14.3648	10.4433	0.392598	3.75932	-3.31	-9.94	0	0	0
121	Gramd1a	1	complement(89563976..89590490)	42.2	3.45397	8.18476	169.053	11.114	6.57425	-1.99	-3.98	0	0	0
122	Gpi	1	complement(90063411..90091287)	118.273	3.36024	2.84108	376.977	20.444	5.42314	-1.52	-2.87	0	0	0
123	Kctd15	1	complement(90506697..90520344)	2.23667	0.8536	38.1639	0.433333	0.0404145	9.32643	2.2	4.59	1.26e-06	1.93e-05	0.04
124	Chst8	1	complement(90542096..90685257)	1.88667	0.61403	32.5458	4.68333	1.03346	22.0667	-1.24	-2.35	0.000468	0.00433	1
125	AABR07002969.1	1	90820595..90848674	17.8533	2.36766	13.2617	54.66	5.5772	10.2034	-1.4	-2.64	4.53e-10	1.11e-08	1.48e-05
126	LOC108348128	1	complement(90951771..90957082)	1.04333	0.377536	36.1855	0.0533333	0.092376	173.205	2.91	7.49	0.000127	0.00134	1
127	LOC100912070	1	91152635..91156060	0.546667	0.555188	101.559	7.29333	6.31621	86.6025	-3.12	-8.67	0.0047	0.03	1
128	Rhpn2	1	91596397..91657395	0.803333	0.251462	31.3024	0.246667	0.0404145	16.3843	1.83	3.57	0.00228	0.02	1
129	Dpy19l3	1	complement(92002927..92069160)	2.08333	0.153731	7.37911	4.23	0.259808	6.14202	-1.09	-2.13	1.4e-08	2.83e-07	0.000456
130	Zfp536	1	complement(93851454..93949187)	0.326667	0.116762	35.7434	0.02	0.034641	173.205	3.76	13.53	0.00118	0.00989	1
131	Klk13	1	99648658..99660277	1.08	0.185203	17.1484	3.94667	1.39719	35.4017	-2.1	-4.28	3.28e-06	4.72e-05	0.11
132	Pold1	1	complement(100537900..100554488)	19.3367	0.195021	1.00856	8.74333	1.37987	15.7819	1.33	2.52	0	0	0
133	Fcgrt	1	complement(101086877..101095594)	39.7367	3.88757	9.78334	8.17667	0.080829	0.988533	2.45	5.48	0	0	0
134	Ccdc155	1	complement(101180657..101198801)	1.97667	0.622682	31.5016	0.613333	0.167432	27.2986	2.43	5.4	6.58e-05	0.000737	1
135	Tead2	1	101213788..101230477	5.93667	0.83002	13.9812	2.06667	1.34523	65.0916	1.01	2.01	0.00176	0.01	1
136	Gys1	1	101427195..101447092	6.33	0.764133	12.0716	20.7367	2.1362	10.3015	-1.43	-2.69	5.35e-14	1.95e-12	1.75e-09
137	Ppp1r15a	1	complement(101511901..101514974)	0.913333	0.0152753	1.67247	3.89667	0.715914	18.3725	-2.19	-4.55	1.07e-09	2.49e-08	3.48e-05
138	Plekha4	1	101517714..101540802	0.876667	0.119304	13.6088	2.58	0.554256	21.4828	-1.46	-2.76	2.8e-05	0.000338	0.91
139	Car11	1	101682172..101687293	9.09	1.7512	19.2651	1.04	0.103923	9.9926	3.2	9.19	2.22e-16	9.63e-15	7.24e-12
140	Dbp	1	101687855..101692846	2.17333	0.646942	29.7672	0.576667	0.548483	95.1126	1.4	2.64	0.00499	0.04	1
141	Tph1	1	complement(102669868..102699442)	1.25	0.176918	14.1534	0.0433333	0.0750555	173.205	4.62	24.52	9.47e-09	1.96e-07	0.000309
142	Ldha	1	102900286..102909707	16.9333	4.19469	24.7718	56.7867	11.7664	20.7204	-1.49	-2.8	6e-15	2.36e-13	1.96e-10
143	Uevld	1	complement(102982123..103014388)	3.52667	0.680612	19.299	2.08667	0.542709	26.0084	1.09	2.13	0.000369	0.0035	1
144	Ptpn5	1	complement(103197915..103256823)	0.186667	0.0750555	40.2083	1.07333	0.438786	40.8807	-2.98	-7.89	6.78e-08	1.26e-06	0.00221
145	E2f8	1	complement(104187100..104202591)	3.31	0.181934	5.4965	1.45667	0.334863	22.9883	1.68	3.21	3.52e-06	5.04e-05	0.11
146	Htatip2	1	105094411..105109461	4.51333	0.593745	13.1554	12.0567	0.334863	2.77741	-1.22	-2.34	2.78e-06	4.04e-05	0.09
147	Prmt3	1	105113595..105200470	4.93	0.772075	15.6608	10.4267	0.357957	3.43309	-1.08	-2.11	6.26e-08	1.17e-06	0.00204
148	Oca2	1	114679537..114987433	38.1667	2.09104	5.4787	7.74667	2.2228	28.6936	2.74	6.69	0	0	0
149	Hmgn5b	1	124477164..124485724	1.39	1.22282	87.973	0	0	0	7.79	221.89	0.00696	0.05	1
150	Trpm1	1	124983452..125099573	0.583333	0.165025	28.29	0.0933333	0.161658	173.205	2.08	4.23	0.00117	0.00977	1
151	Mtmr10	1	125124743..125175857	4.05333	0.57492	14.1839	1.99	0.121244	6.09264	1.19	2.28	8.06e-07	1.27e-05	0.03
152	Fam189a1	1	complement(125553439..125967756)	0.696667	0.460905	66.1586	0.186667	0.161658	86.6025	3.27	9.61	0.00669	0.05	1
153	Pcsk6	1	126749508..126947392	8.24667	0.401539	4.8691	4.81	0.467654	9.72253	1.01	2.01	2.49e-07	4.23e-06	0.00812
154	Aldh1a3	1	complement(127301128..127337882)	0.213333	0.0723418	33.9102	1.78667	0.652406	36.5153	-2.79	-6.92	6.41e-07	1.02e-05	0.02
155	Lins1	1	127604197..127625577	1.30667	0.306649	23.468	2.99333	0.525389	17.552	-1.24	-2.36	0.000188	0.0019	1
156	Igf1r	1	128924966..129206516	11.1167	1.62263	14.5964	42.48	1.80133	4.24043	-1.72	-3.31	0	0	0
157	Arrdc4	1	complement(129766100..129780356)	2.11	0.65643	31.1104	0.763333	0.092376	12.1017	1.64	3.12	1.26e-05	0.000162	0.41
158	Slco3a1	1	complement(135790810..136073540)	10.44	0.68695	6.57998	4.39667	0.409919	9.3234	1.36	2.57	9.57e-12	2.83e-10	3.12e-07
159	Aen	1	140584380..140593745	0.596667	0.355715	59.6171	2.30667	0.127017	5.50652	-1.69	-3.22	0.000465	0.00431	1
160	Mfge8	1	complement(140845465..140860894)	157.543	10.0671	6.39004	1324.19	46.5922	3.51854	-3.19	-9.11	0	0	0
161	Abhd2	1	140998240..141087405	7.02	1.91737	27.3129	19.5	1.02191	5.24056	-1.85	-3.62	7.87e-12	2.35e-10	2.57e-07
162	Ticrr	1	141391262..141433109	2.04333	0.410163	20.0732	0.823333	0.184752	22.4395	1.14	2.2	0.00036	0.00342	1
163	Pex11a	1	complement(141474180..141481315)	1.77	0.399625	22.5777	0.466667	0.161658	34.641	1.61	3.05	0.000917	0.00791	1
164	Anpep	1	complement(141561334..141604273)	3.24	0.361663	11.1624	7.48333	0.352184	4.70624	-1.09	-2.13	5.64e-08	1.06e-06	0.00184
165	Sema4b	1	141986145..142014398	116.797	10.1989	8.73218	229.923	13.6428	5.93362	-1.05	-2.07	1.19e-10	3.13e-09	3.88e-06
166	Cib1	1	complement(142014958..142020525)	41.15	5.36866	13.0466	186.91	8.05404	4.30905	-2.03	-4.09	0	0	0
167	Hddc3	1	142136452..142138737	5.50333	0.187705	3.41076	1.92667	0.721688	37.4578	1.34	2.53	9.03e-05	0.00098	1
168	Blm	1	complement(142246790..142332588)	6.34667	0.280416	4.41832	2.15667	0.23094	10.7082	1.66	3.15	8.44e-15	3.27e-13	2.75e-10
169	Zscan2	1	142679345..142695475	7.41	0.686367	9.26272	3.97667	0.0057735	0.145184	1.17	2.25	2.2e-07	3.77e-06	0.00716
170	Alpk3	1	142883040..142931940	0.893333	0.3646	40.8135	0.193333	0.092376	47.7807	1.96	3.89	2.1e-05	0.00026	0.69
171	Whamm	1	143401986..143430356	2.29	0.127671	5.57517	7.12667	0.871799	12.2329	-1.4	-2.65	5.08e-09	1.09e-07	0.000166
172	Cemip	1	complement(146069771..146226462)	0.67	0.087178	13.0116	96.94	3.61999	3.73425	-6.88	-117.71	0	0	0
173	Fah	1	complement(146713676..146736261)	6.80333	2.12427	31.224	3.41333	0.375278	10.9945	1.09	2.13	0.00109	0.00917	1
174	LOC690082	1	complement(146966527..146968689)	0.13	0.0953939	73.3799	2.63333	0.513842	19.513	-4.91	-29.99	4.77e-15	1.89e-13	1.56e-10
175	LOC100366231	1	146976975..146989858	3.62	1.40353	38.7716	47.2667	1.73782	3.67664	-4.43	-21.48	0	0	0
176	LOC100911047	1	147003850..147011657	0.25	0.245153	98.0612	4.36	0.814064	18.6712	-4.58	-23.84	6.77e-09	1.43e-07	0.000221
177	Xlr3a	1	complement(147034668..147046809)	0.373333	0.228546	61.2177	3.05667	0.837158	27.3879	-3.94	-15.35	3.49e-07	5.79e-06	0.01
178	LOC100911002	1	complement(147060792..147077568)	0	0	0	2.70667	1.35677	50.1271	-9.42	-686.68	1.27e-05	0.000163	0.41
179	LOC100911148	1	147080783..147082945	0.05	0.043589	87.178	2.80667	0.023094	0.822827	-6.28	-77.65	4.66e-15	1.86e-13	1.52e-10
180	Me3	1	153861569..154056654	10.5433	2.22282	21.0827	2.38333	0.23094	9.68979	2.12	4.35	8.88e-16	3.71e-14	2.9e-11
181	Prcp	1	157701089..157750169	15.8133	0.673523	4.25921	32.02	0.623538	1.94734	-1.05	-2.07	4.17e-12	1.28e-10	1.36e-07
182	Kctd14	1	162419262..162424825	0.293333	0.187705	63.9905	1.37667	0.196299	14.259	-1.82	-3.52	0.00543	0.04	1
183	Aamdc	1	complement(162519521..162533893)	3.88	2.19789	56.6465	0.586667	0.0404145	6.88884	3.02	8.13	8.52e-05	0.000929	1
184	Pak1	1	162768156..162883355	3.45	0.190788	5.53008	1.43333	0.0404145	2.81962	1.47	2.76	1.07e-06	1.66e-05	0.04
185	Myo7a	1	complement(163001875..163071508)	60.3767	5.35985	8.87736	21.3333	0.282902	1.3261	1.61	3.05	0	0	0
186	Map6	1	164225934..164292093	0.17	0.153948	90.5577	1.37333	0.427239	31.1097	-2.64	-6.22	4.47e-05	0.000517	1
187	Arrb1	1	164502389..164593139	1.25333	0.317543	25.3358	10.19	1.81865	17.8474	-2.72	-6.59	0	0	0
188	Slco2b1	1	complement(164623599..164671577)	1.18	0.165227	14.0023	0.136667	0.236714	173.205	1.82	3.52	9.66e-05	0.00104	1
189	P4ha3	1	165295847..165330322	0.203333	0.262742	129.217	1.65667	0.300222	18.1221	-2.52	-5.72	0.00253	0.02	1
190	Relt	1	complement(165884407..165901923)	0.996667	0.0971253	9.74502	4.65	1.2644	27.1913	-2.26	-4.8	1.95e-14	7.4e-13	6.37e-10
191	Arhgef17	1	complement(165911718..165967069)	11.8067	0.586544	4.9679	30.3067	1.75514	5.79128	-1.2	-2.3	1.78e-15	7.28e-14	5.8e-11
192	LOC102549471	1	167169442..167192801	1.52333	0.181475	11.913	0.526667	0.248261	47.1381	1.81	3.5	5.33e-06	7.39e-05	0.17
193	Stim1	1	167373678..167533420	9.25	1.0243	11.0736	4.68	0.727461	15.544	1.1	2.14	1.2e-08	2.45e-07	0.000391
194	Apbb1	1	complement(170387609..170404056)	4.46667	0.510816	11.4362	14.3633	1.98608	13.8275	-1.37	-2.59	3.41e-10	8.47e-09	1.11e-05
195	Hpx	1	complement(170423483..170431073)	9.04667	2.18736	24.1786	22.96	12.592	54.8432	-1.4	-2.63	2.87e-07	4.83e-06	0.00937
196	Ilk	1	170578889..170585189	74.2967	6.81713	9.17555	171.857	8.9778	5.224	-1.31	-2.47	6.66e-16	2.8e-14	2.17e-11
197	Dchs1	1	complement(170594822..170628915)	0.72	0.11	15.2778	0.256667	0.057735	22.4942	1.68	3.21	1.99e-06	2.96e-05	0.07
198	Syt9	1	171592797..171769780	0.886667	0.296704	33.4629	0	0	0	4.49	22.46	0.00174	0.01	1
199	LOC499235	1	complement(171993857..171997902)	1.23667	0.498029	40.2719	3.57333	0.981495	27.4672	-1.29	-2.44	0.000194	0.00196	1
200	Tub	1	173607101..173625550	2.19667	0.875348	39.8489	27.1133	0.0404145	0.149058	-4.35	-20.43	0	0	0
201	Scube2	1	complement(174428699..174495258)	54.56	4.28683	7.85709	0.833333	0.011547	1.38564	5.61	48.79	0	0	0
202	Wee1	1	174767960..174786361	3.40333	0.304357	8.94292	1.69667	0.282902	16.674	1.19	2.28	5.43e-05	0.000619	1
203	Adm	1	175445088..175447259	0.286667	0.204042	71.1776	4.60667	2.06691	44.8679	-3.57	-11.89	1.71e-08	3.43e-07	0.000559
204	rnf141	1	complement(175634551..175657485)	19.0667	1.68049	8.81374	5.19667	0.513842	9.88791	1.73	3.32	9.76e-12	2.88e-10	3.18e-07
205	Mrvi1	1	complement(175681960..175796040)	1.92	0.195192	10.1663	0.82	0.259808	31.6839	1.51	2.84	2.57e-05	0.000311	0.84
206	Mical2	1	177048655..177173995	7.04333	1.09974	15.6139	23.0533	0.733235	3.1806	-1.93	-3.81	0	0	0
207	Parva	1	177249226..177408205	11.9167	0.306159	2.56917	26.86	2.65004	9.86611	-1.1	-2.14	5.42e-14	1.97e-12	1.77e-09
208	Arntl	1	178039063..178137465	9.07667	1.34001	14.7633	24.3667	0.409919	1.68229	-1.39	-2.63	1.11e-16	4.91e-15	3.62e-12
209	Nucb2	1	complement(185104656..185143272)	36.8	1.57772	4.28728	14.8867	0.11547	0.775661	1.33	2.51	0	0	0
210	Tmc7	1	complement(188195416..188245628)	1.42333	0.251462	17.6671	0.393333	0.0404145	10.2749	1.76	3.38	0.000952	0.00817	1
211	Gprc5b	1	complement(188688743..188713280)	0.21	0.122882	58.5153	1.02667	0.340637	33.1789	-2.59	-6.03	5.85e-06	8.05e-05	0.19
212	Exnef	1	189549960..189622094	2.81667	0.155349	5.51535	0.466667	0.202073	43.3013	1.91	3.75	7.68e-08	1.41e-06	0.0025
213	Lyrm1	1	189665976..189685842	4.43	0.08544	1.92867	1.44667	0.981495	67.8453	1.3	2.46	0.000952	0.00817	1
214	AABR07005593.1	1	complement(189688872..189703841)	0.886667	0.773714	87.261	0.0533333	0.092376	173.205	3.81	14	0.00175	0.01	1
215	Crym	1	complement(189944895..189960073)	144.717	22.7085	15.6917	43.0467	2.04959	4.76133	1.99	3.96	0	0	0
216	Eef2k	1	190780236..190842324	2.78667	0.29023	10.4149	1.3	0.034641	2.66469	1.26	2.39	2.88e-06	4.19e-05	0.09
217	Palb2	1	complement(192064589..192088520)	2.15667	0.20502	9.50635	0.846667	0.046188	5.45528	1.51	2.86	3.88e-06	5.51e-05	0.13
218	Prkcb	1	192233910..192574831	12.9633	1.69134	13.0471	2.67	0.207846	7.7845	1.41	2.65	2.07e-05	0.000256	0.67
219	Nupr1	1	complement(194767474..194769524)	347.093	26.2158	7.55297	76.2433	1.48379	1.94612	1.93	3.8	0	0	0
220	Snurf	1	complement(195074330..195096694)	2.70667	1.00759	37.2262	0.393333	0.340637	86.6025	4.26	19.2	5.13e-07	8.33e-06	0.02
221	Il4r	1	196942364..196967220	17.2233	1.71165	9.93795	50.0667	4.13383	8.25665	-1.59	-3.01	0	0	0
222	LOC103690016	1	197659187..197681006	0	0	0	5.48667	1.27017	23.1501	-10.46	-1404.59	7.31e-07	1.16e-05	0.02
223	Nfatc2ip	1	complement(197785968..197801634)	3.52	0.627933	17.839	1.50667	0.178979	11.8791	1.21	2.32	0.000258	0.00253	1
224	Ypel3	1	198210525..198213816	20.0233	0.738535	3.68837	8.23333	1.70896	20.7566	1.55	2.94	2.42e-10	6.1e-09	7.88e-06
225	Aldoa	1	complement(198228387..198233588)	28.1467	5.05077	17.9445	77.2167	18.7292	24.2554	-1.21	-2.32	1.33e-11	3.87e-10	4.34e-07
226	Doc2a	1	198284473..198288113	1.37333	0.298719	21.7514	0.03	0.0519615	173.205	3.32	9.96	0.00017	0.00173	1
227	Mvp	1	complement(198420806..198450047)	5.32667	1.215	22.8098	17.08	1.16047	6.79434	-1.53	-2.89	1.44e-15	5.94e-14	4.71e-11
228	sept1	1	complement(198658745..198662610)	2.17667	0.430155	19.7621	1.23	0.519615	42.2451	1.47	2.77	0.00696	0.05	1
229	Znf768	1	complement(198792573..198794947)	1.95	0.717565	36.7982	0.716667	0.196299	27.3906	1.55	2.92	0.00113	0.00953	1
230	Ctf1	1	199163086..199168296	3.09667	0.607975	19.6332	0.513333	0.352184	68.6072	2.37	5.15	4.63e-06	6.48e-05	0.15
231	Prss53	1	complement(199331787..199336451)	3.28	0.612454	18.6724	1.05	0.069282	6.59829	1.74	3.33	4.81e-06	6.72e-05	0.16
232	Vkorc1	1	complement(199337138..199341302)	11.71	0.93145	7.95432	5.40333	0.583124	10.7919	1.38	2.6	1.51e-11	4.36e-10	4.91e-07
233	Prss36	1	complement(199379374..199395363)	1.37333	0.46694	34.0005	0.483333	0.023094	4.77807	1.68	3.21	0.000758	0.00669	1
234	Tgfb1i1	1	199664173..199670961	5.31667	0.886247	16.6692	9.91667	1.25862	12.692	-1.26	-2.39	1.07e-06	1.66e-05	0.03
235	Btbd16	1	201337416..201391252	0.17	0.0608276	35.781	1.77667	0.0981495	5.52436	-3.24	-9.46	4.98e-07	8.09e-06	0.02
236	Htra1	1	201499028..201548513	53.9767	2.40034	4.447	145.693	4.75159	3.26137	-1.4	-2.64	0	0	0
237	Pstk	1	201950144..201965488	3.49667	0.53799	15.3858	0.723333	0.11547	15.9636	2.29	4.91	0	0	0
238	Chst15	1	complement(204245645..204322544)	7.4	0.462277	6.24699	12.2933	1.73782	14.1363	-1.11	-2.16	2.18e-07	3.75e-06	0.00711
239	Fam53b	1	complement(204714473..204817080)	4.53	0.196723	4.34267	2.45333	0.288675	11.7666	1.12	2.18	1.2e-08	2.45e-07	0.000391
240	Adam12	1	complement(205956342..206282575)	0.64	0.08	12.5	2.35333	0.300222	12.7573	-1.88	-3.68	7.25e-08	1.34e-06	0.00237
241	Ptpre	1	207887209..207987136	58.1467	7.21661	12.411	20.5067	0.092376	0.450468	1.53	2.89	0	0	0
242	Mki67	1	complement(207993895..208020454)	4.16	0.164621	3.95723	1.36333	0.271355	19.9038	1.63	3.09	3.33e-16	1.43e-14	1.09e-11
243	Mgmt	1	209237233..209464190	11.2867	2.06539	18.2994	4.53333	1.4607	32.2212	1.16	2.23	0.000492	0.00453	1
244	Bnip3	1	complement(211248098..211265282)	1.09667	0.235443	21.469	7.86333	2.21125	28.121	-2.4	-5.28	1.18e-10	3.11e-09	3.86e-06
245	Utf1	1	212281237..212282363	0.933333	0.119304	12.7825	5.34	1.71473	32.1111	-1.91	-3.75	0.000625	0.00562	1
246	Adam8	1	complement(212317848..212330349)	9.45333	7.10848	75.1954	2.37333	0.334863	14.1094	1.86	3.62	2.79e-07	4.71e-06	0.00909
247	LOC100911186	1	complement(212570195..212579057)	3.41	5.90629	173.205	36.92	2.07846	5.62963	-3.05	-8.29	0.0013	0.01	1
248	Bet1l	1	complement(213602850..213605643)	7.77333	1.85759	23.8969	19.6	1.5242	7.77655	-1.14	-2.2	3.82e-07	6.32e-06	0.01
249	Ric8a	1	213606599..213612904	7.44333	0.6278	8.4344	31.6933	3.62576	11.4401	-1.92	-3.78	0	0	0
250	Ifitm1	1	213766758..213767815	23.3633	2.18756	9.36323	10.4233	0.161658	1.55092	1.33	2.52	6.49e-06	8.85e-05	0.21
251	LOC100911519	1	complement(213981845..213987053)	0.243333	0.22723	93.3821	1.57667	0.663953	42.1112	-2.62	-6.13	1.72e-05	0.000216	0.56
252	LOC100911730	1	214009784..214013765	1.07	0.35171	32.8701	7.18667	0.565803	7.87296	-2.87	-7.33	0	0	0
253	Rnh1	1	complement(214151338..214163808)	34.1933	3.99175	11.674	70.2467	2.66158	3.78891	-1.12	-2.18	4.83e-12	1.48e-10	1.58e-07
254	Cdhr5	1	complement(214255110..214263581)	0.273333	0.046188	16.8981	2.37	0.155885	6.57741	-3.05	-8.27	7.23e-12	2.17e-10	2.36e-07
255	Deaf1	1	complement(214283790..214317466)	27.5633	2.97816	10.8048	12.0933	0.525389	4.34445	1.2	2.3	3.61e-12	1.11e-10	1.18e-07
256	Tmem80	1	214317682..214326294	4.46333	0.181475	4.06592	1.13	0.034641	3.06558	1.85	3.61	3.47e-08	6.64e-07	0.00113
257	Pnpla2	1	214434626..214439720	10.4067	0.329292	3.16424	18.1967	1.46647	8.059	-1.06	-2.09	1.31e-07	2.32e-06	0.00427
258	Cd151	1	214446659..214450666	92.1733	6.84358	7.42469	210.863	14.3991	6.82865	-1.18	-2.27	3.55e-15	1.42e-13	1.16e-10
259	Cttn_1	1	complement(215255381..215290845)	28.24	1.53522	5.43633	60.7367	0.46188	0.760464	-1.04	-2.06	9.68e-13	3.16e-11	3.16e-08
260	Ctsd	1	complement(215541542..215553451)	80.9767	6.01739	7.43101	185.587	42.3255	22.8064	-1.05	-2.07	6.99e-09	1.47e-07	0.000228
261	Igf2	1	complement(215828102..215846911)	0.916667	0.189033	20.6217	0.206667	0.178979	86.6025	3.33	10.07	1.44e-07	2.55e-06	0.00471
262	Kcnq1	1	216293087..216630339	2.26	0.525071	23.2332	8.35	0.744782	8.91954	-2.16	-4.48	0	0	0
263	Cars	1	complement(216759366..216801656)	14.7067	0.520416	3.53864	33.34	2.75396	8.26023	-1.05	-2.07	2.83e-11	7.93e-10	9.24e-07
264	Osbpl5	1	complement(216866245..216920625)	52.1067	4.57448	8.77906	14.4667	0.248261	1.71609	1.88	3.69	0	0	0
265	Cttn_2	1	complement(217602698..217638152)	34.3433	2.73738	7.97062	73.96	1.09119	1.47538	-1.06	-2.09	4.87e-14	1.78e-12	1.59e-09
266	Gal	1	complement(218652917..218657925)	10.5367	2.12067	20.1266	49.9567	15.6289	31.2849	-2.18	-4.54	0	0	0
267	Unc93b1	1	219144205..219183963	5.94667	0.76592	12.8798	21.96	3.93176	17.9042	-1.66	-3.16	7.3e-13	2.42e-11	2.38e-08
268	Aldh3b1	1	complement(219145459..219186860)	2.40667	0.578389	24.0328	12.9967	8.01362	61.6591	-2.24	-4.73	5.34e-09	1.14e-07	0.000174
269	Pitpnm1	1	219348721..219362094	6.68	0.684617	10.2488	3.02	0.640859	21.2205	1.12	2.18	1.45e-07	2.57e-06	0.00473
270	Clcf1	1	219468675..219472654	0.33	0.121244	36.7405	4.91667	0.663953	13.5041	-3.93	-15.24	0	0	0
271	Pold4	1	219481575..219483241	3.55667	0.538919	15.1524	7.54333	0.842931	11.1745	-1.12	-2.18	0.000867	0.00753	1
272	Pc	1	219759183..219859848	8.47333	0.37899	4.47274	22.39	3.03109	13.5377	-1.22	-2.33	3.04e-14	1.14e-12	9.92e-10
273	Ctsf	1	220114228..220119976	25.4467	1.23557	4.85553	9.97667	1.31059	13.1365	1.39	2.62	3.15e-13	1.08e-11	1.03e-08
274	Bbs1	1	complement(220147327..220165678)	5.63333	0.786914	13.9689	2.95333	0.057735	1.95491	1.04	2.06	1.61e-06	2.43e-05	0.05
275	LOC108348098	1	220325352..220334615	6.48667	1.739	26.8089	11.9433	0.825611	6.91273	-1.1	-2.14	6.5e-05	0.00073	1
276	Rin1	1	220335254..220342297	0.0166667	0.0288675	173.205	0.32	0.138564	43.3013	-4.28	-19.47	5.37e-05	0.000612	1
277	B4gat1	1	220416018..220418240	3.88	1.47706	38.0685	1.38	0.484974	35.1431	1.14	2.21	0.0023	0.02	1
278	LOC108348044	1	220428481..220433129	0.103333	0.10504	101.651	2.36667	0.998816	42.2035	-4.65	-25.18	5.23e-14	1.91e-12	1.71e-09
279	Fosl1	1	220826560..220835066	0.133333	0.0665833	49.9375	0.793333	0.219393	27.6546	-3.29	-9.78	6.9e-05	0.000767	1
280	Cfl1	1	220869805..220873337	19.3067	3.50594	18.1592	57.7333	10.4039	18.0205	-1.38	-2.6	5.79e-13	1.93e-11	1.89e-08
281	Snx32	1	complement(220874717..220878059)	8.06333	2.80325	34.7654	4.02333	1.10274	27.4086	1.47	2.77	7.72e-05	0.000852	1
282	Ehbp1l1	1	complement(221062147..221084129)	2.15333	0.517912	24.0517	17.7667	0.594671	3.34712	-2.82	-7.04	0	0	0
283	Pola2	1	complement(221273538..221321570)	15.6367	0.961735	6.15051	6.97333	1.07965	15.4825	1.19	2.27	9.22e-10	2.18e-08	3.01e-05
284	Capn1	1	complement(221346066..221370322)	13.6267	1.19056	8.73699	41.7533	0.600444	1.43808	-1.6	-3.04	0	0	0
285	Tm7sf2	1	complement(221425987..221431713)	7.35667	1.91526	26.0344	22.3567	4.42828	19.8074	-1.5	-2.82	1.1e-11	3.21e-10	3.57e-07
286	Arl2	1	complement(221504170..221516110)	8.38667	0.610765	7.28257	4.61667	0.611991	13.2561	1.08	2.12	8.03e-05	0.00088	1
287	Rn60_1_2216.1	1	221508159..221512116	275.38	49.3666	17.9267	22.0733	3.66617	16.6091	3.54	11.63	0	0	0
288	Prdx5	1	complement(222164462..222167447)	74.6167	8.81414	11.8126	238.84	12.2629	5.13437	-1.73	-3.32	0	0	0
289	Esrra	1	complement(222168730..222178725)	5.31333	0.330202	6.21459	12.4833	0.317543	2.54373	-1.28	-2.43	6.9e-11	1.87e-09	2.25e-06
290	Nudt22	1	complement(222247502..222250980)	4.94	1.46809	29.7185	14.2233	4.22043	29.6726	-1.11	-2.15	0.00094	0.00809	1
291	Macrod1	1	222310920..222451484	18.2567	2.00161	10.9637	7.46667	0.993042	13.2997	1.33	2.52	1.65e-09	3.78e-08	5.4e-05
292	Slc3a2	1	complement(224906554..224921092)	46.32	2.39232	5.16477	113.927	4.31858	3.79067	-1.33	-2.52	0	0	0
293	Ahnak	1	225184939..225215015	0.536667	0.134288	25.0227	4.28333	1.12006	26.1492	-2.95	-7.71	0	0	0
294	Best1	1	complement(226030875..226049929)	11.3533	4.07068	35.8545	2.26667	0.750555	33.1127	2.6	6.07	0	0	0
295	Fth1	1	226030938..226033228	399.037	131.654	32.993	98.0367	23.8908	24.3692	2.22	4.67	0	0	0
296	Fads1	1	226234074..226249138	17.9467	1.09555	6.10449	52.44	1.55885	2.97263	-1.38	-2.61	0	0	0
297	Myrf	1	complement(226260558..226292480)	1.13	0.069282	6.13115	2.04667	1.10274	53.8798	-1.03	-2.04	0.00123	0.01	1
298	Dagla	1	complement(226297016..226353611)	0.0633333	0.0351188	55.4508	0.45	0.173205	38.49	-2.5	-5.64	0.000746	0.0066	1
299	Vwce	1	226687258..226710897	0.88	0.147309	16.7397	0.02	0.034641	173.205	3.15	8.86	0.000447	0.00416	1
300	Oosp1	1	complement(228032983..228053645)	11.4833	2.06762	18.0054	5.54333	1.51843	27.392	1.26	2.39	0.000923	0.00795	1
301	Stx3	1	complement(228149867..228194977)	1.01	0.111355	11.0253	4.22	0.866025	20.5219	-1.77	-3.42	1.06e-08	2.18e-07	0.000346
302	Fam111a	1	229003961..229019527	3.24667	0.500833	15.4261	0.08	0.138564	173.205	3.48	11.15	6.45e-14	2.33e-12	2.1e-09
303	Cep78	1	complement(233186989..233214758)	7.61333	0.130512	1.71425	3.36667	0.0404145	1.20043	1.14	2.21	8.32e-07	1.31e-05	0.03
304	Nmrk1	1	complement(234721974..234749447)	1.09333	0.44411	40.6198	4.08333	0.513842	12.5839	-1.48	-2.79	0.000866	0.00753	1
305	Ostf1	1	234749568..234796739	5.33667	0.805564	15.0949	33.2767	1.8302	5.49995	-2.39	-5.22	0	0	0
306	AABR07006458.1	1	complement(235387153..235405831)	8.87333	1.0514	11.8489	3.17333	0.57735	18.1938	1.19	2.28	0.000101	0.00109	1
307	Vps13a	1	complement(235653121..235813030)	4.85667	1.34794	27.7544	1.84667	0.132791	7.19082	1.09	2.13	8.87e-06	0.000117	0.29
308	Anxa1	1	complement(237893966..237910012)	17.0967	6.33562	37.0576	72.56	18.7061	25.7802	-1.97	-3.93	0	0	0
309	Aldh1a7	1	complement(240562423..240601744)	7.20667	2.93546	40.7326	0.963333	0.421466	43.7508	2.18	4.53	1.29e-07	2.29e-06	0.00421
310	Fam189a2	1	complement(241822626..241875864)	1.23333	0.912433	73.981	0.126667	0.219393	173.205	2.51	5.7	0.00192	0.02	1
311	Tjp2	1	complement(241945841..242083484)	2.68333	0.37314	13.9058	6.12667	0.704367	11.4967	-1.03	-2.04	4.59e-06	6.44e-05	0.15
312	Pgm5	1	complement(242582642..242765807)	7.5	0.92	12.2667	2.83	0.173205	6.12032	1.82	3.53	3.67e-08	7e-07	0.0012
313	Smarca2	1	244615821..244782706	7.48667	0.786914	10.5109	3.47333	0.161658	4.65426	1.13	2.18	1.5e-09	3.45e-08	4.9e-05
314	Vldlr	1	245237736..245269205	7.64	0.295973	3.87399	46.5567	6.74345	14.4844	-2.46	-5.52	0	0	0
315	Rcl1	1	247228061..247305693	4.40333	0.705998	16.0333	8.91333	1.23553	13.8616	-1.22	-2.33	7.36e-08	1.36e-06	0.0024
316	Asah2	1	complement(250557044..250630677)	7.57333	0.677963	8.95197	1.06	0.103923	9.80406	2.9	7.45	0	0	0
317	Papss2	1	251145253..251230715	29.3767	3.77201	12.8401	5.46	0.640859	11.7373	2.17	4.51	0	0	0
318	Acta2	1	complement(252537615..252550394)	61.0033	15.1133	24.7746	170.473	105.522	61.8996	-1.35	-2.55	1.09e-05	0.000141	0.35
319	Kif20b	1	253221812..253275490	4.84333	0.374477	7.73181	1.56667	0.317543	20.2687	1.41	2.66	1.88e-08	3.74e-07	0.000614
320	Kif11	1	256035866..256088299	8.72667	0.678405	7.77393	4.18333	1.34523	32.1568	1.21	2.31	1.64e-08	3.3e-07	0.000536
321	Myof	1	complement(256585410..256734730)	1.97333	0.53799	27.263	14.8533	0.698594	4.70328	-2.68	-6.43	0	0	0
322	Rbp4	1	complement(256806472..256813711)	5.68333	2.07052	36.4314	38.9467	7.76536	19.9384	-2.59	-6.01	0	0	0
323	Slc35g1	1	257076221..257082655	2.69	0.445758	16.5709	5.4	1.16047	21.4903	-1.12	-2.17	0.00116	0.00976	1
324	LOC100911660	1	257614731..257791728	3.61	0.304138	8.42488	0.706667	0.340637	48.2033	1.68	3.21	1.97e-08	3.9e-07	0.000643
325	Hells	1	257766691..257949183	6.32	2.54643	40.2916	2.85	0.242487	8.50832	1.11	2.15	0.000175	0.00178	1
326	Aldh18a1	1	complement(259057402..259089642)	8.10667	7.67961	94.7321	0	0	0	7.3	157.36	1.9e-12	5.99e-11	6.19e-08
327	Sorbs1	1	complement(259376933..259484569)	1.21667	0.0802081	6.59244	5.79	0.138564	2.39316	-1.95	-3.86	1.28e-12	4.13e-11	4.19e-08
328	Tctn3	1	complement(259682249..259691742)	5.89333	0.0450925	0.765144	2.76	0.710141	25.7297	1.34	2.54	3.24e-06	4.67e-05	0.11
329	Zfp518a	1	260153645..260178349	0.666667	0.150111	22.5167	0.223333	0.0635085	28.4367	1.95	3.86	2.56e-05	0.000311	0.84
330	Pik3ap1	1	complement(260527781..260638915)	0.576667	0.367741	63.7701	2.75667	0.860252	31.2062	-1.96	-3.9	3.71e-05	0.000437	1
331	Arhgap19	1	complement(261015123..261051498)	27.3167	2.69689	9.8727	12.2767	1.58194	12.8857	1.26	2.39	1.11e-16	4.91e-15	3.62e-12
332	Frat2	1	complement(261089745..261090437)	2.00333	0.926517	46.2488	8.27	2.51147	30.3685	-1.86	-3.63	2.7e-05	0.000327	0.88
333	Rrp12	1	complement(261106760..261140389)	13.4	1.74674	13.0354	41.69	1.66277	3.98841	-1.67	-3.18	0	0	0
334	Pgam1	1	261158261..261165808	50.42	4.14521	8.22137	242.73	12.7133	5.23761	-2.11	-4.31	0	0	0
335	Ankrd2	1	261281543..261291394	0.79	0.02	2.53165	0.193333	0.167432	86.6025	3.52	11.48	0.00234	0.02	1
336	Avpi1	1	complement(261365590..261371508)	7.23667	0.545008	7.5312	55.4867	3.37173	6.07664	-2.78	-6.87	0	0	0
337	Zfyve27	1	261415191..261438539	5.33333	0.35949	6.74044	14.0067	0.248261	1.77245	-1.35	-2.55	0	0	0
338	Loxl4	1	complement(261835992..261853495)	0.38	0.0360555	9.48829	2.23333	1.56462	70.0576	-2.29	-4.9	8.79e-05	0.000956	1
339	Pyroxd2	1	complement(261961379..261986759)	30.5833	3.55829	11.6347	9.25333	1.68586	18.219	1.94	3.84	0	0	0
340	Slc25a28	1	complement(263420061..263431290)	4.42	1.3457	30.4456	14.8333	2.24589	15.1408	-1.35	-2.55	9.14e-06	0.000121	0.3
341	LOC681458	1	263968134..264004008	6.26	1.66865	26.6558	54.2567	11.9742	22.0696	-2.85	-7.2	0	0	0
342	Scd2	1	264059374..264072433	51.5967	4.39857	8.52491	263.337	44.8659	17.0375	-2.11	-4.33	0	0	0
343	Scd	1	complement(264160129..264172729)	1.27333	0.473533	37.1884	24.04	3.61999	15.0582	-4.05	-16.57	0	0	0
344	Pdzd7	1	complement(264776398..264794938)	0.996667	0.231157	23.193	0.35	0.034641	9.89743	1.52	2.86	0.00105	0.0089	1
345	Nolc1	1	265829108..265839818	14.1233	1.30024	9.20635	27.6767	2.36714	8.55282	-1.06	-2.09	9.21e-12	2.73e-10	3e-07
346	Psd	1	complement(266059331..266074181)	0.06	0.034641	57.735	0.686667	0.0404145	5.88561	-2.84	-7.15	0.000958	0.00821	1
347	Mfsd13a	1	266105124..266122358	5.85667	0.367469	6.27437	3.24	0.190526	5.88042	1.2	2.29	7.38e-05	0.000816	1
348	Cyp17a1	1	complement(266422132..266428239)	11.36	2.08828	18.3827	4.84	1.16047	23.9767	1.61	3.06	3.65e-06	5.21e-05	0.12
349	As3mt	1	266482858..266514569	37.4633	1.06039	2.83048	9.42333	1.09697	11.6409	1.9	3.73	0	0	0
350	Cnnm2	1	266530477..266649398	3.07	0.574543	18.7148	0.66	0.103923	15.7459	2.35	5.11	5.39e-10	1.31e-08	1.76e-05
351	Sh3pxd2a	1	complement(267046361..267245636)	2.66667	0.535942	20.0978	0.986667	0.127017	12.8734	1.66	3.16	1.9e-06	2.83e-05	0.06
352	Col17a1	1	complement(267417459..267463705)	0.276667	0.0750555	27.1285	1.99667	0.271355	13.5904	-3.21	-9.27	0	0	0
353	Cfap43	1	complement(267511523..267598639)	0.886667	1.32806	149.781	0	0	0	8.47	354.35	0.00324	0.02	1
354	Dusp5	1	274245184..274258595	0.156667	0.090185	57.5649	0.35	0.294449	84.1282	-3.14	-8.79	0.000103	0.00111	1
355	Smc3	1	274309758..274352854	28.6033	1.13249	3.95929	12.3767	0.79097	6.39081	1	2	3.02e-09	6.68e-08	9.86e-05
356	Pdcd4	1	274625224..274648204	86.5133	5.6889	6.57575	21.8133	1.76092	8.07267	2.12	4.33	0	0	0
357	Shoc2	1	274688580..274751816	62.9867	6.77098	10.7499	26.65	0.381051	1.42984	1.14	2.2	1.93e-12	6.07e-11	6.29e-08
358	Adra2a	1	274766283..274769081	5.30333	1.55616	29.3431	0.296667	0.023094	7.7845	3.73	13.28	0	0	0
359	Acsl5	1	276240703..276290008	13.48	0.720625	5.34588	42.8233	0.802517	1.87402	-1.72	-3.29	0	0	0
360	Atrnl1	1	278557792..278815473	4.46667	0.380307	8.51433	16.2567	1.43183	8.80764	-1.85	-3.6	0	0	0
361	Pnliprp2	1	279896973..279927600	0.243333	0.117189	48.16	1.33667	0.357957	26.7798	-2.7	-6.5	4.32e-05	0.000501	1
362	Sfxn4	1	complement(282213675..282235974)	2.41667	0.99631	41.2266	8.77333	0.46188	5.26459	-1.59	-3.01	1.35e-05	0.000173	0.44
363	Prdx3	1	complement(282238773..282251257)	42.74	3.91106	9.15082	179.797	17.9902	10.0059	-1.86	-3.62	0	0	0
364	Grk5	1	282265370..282462605	29.25	5.65791	19.3433	9.72667	0.357957	3.68016	1.78	3.44	0	0	0
365	Rhobtb3	2	complement(2627393..2683116)	1.85	0.175784	9.50184	0.576667	0.0750555	13.0154	1.48	2.79	2.09e-05	0.000259	0.68
366	Slf1	2	complement(4095129..4195810)	4.58667	0.757914	16.5243	1.89	0.0519615	2.74929	1.32	2.5	1.27e-07	2.27e-06	0.00415
367	Polr3g	2	complement(9537642..9578310)	0.476667	0.0680686	14.2801	1.95333	0.46188	23.6457	-1.88	-3.68	1.91e-06	2.85e-05	0.06
368	Hapln1	2	18354542..18419071	0.00333333	0.0057735	173.205	0.373333	0.236714	63.4054	-5.98	-62.97	1.9e-05	0.000238	0.62
369	Atp6ap1l	2	complement(19781408..19808937)	14.79	0.762693	5.15681	1.99	1.12583	56.5745	2.79	6.9	2.22e-16	9.63e-15	7.24e-12
370	Serinc5	2	22195600..22310312	63.8967	6.29014	9.84423	9.58	0.935307	9.76313	2.84	7.14	0	0	0
371	Homer1	2	22909569..23009678	3.49333	0.220076	6.29988	7.45667	0.127017	1.7034	-1.32	-2.5	3.53e-07	5.85e-06	0.01
372	Bhmt	2	complement(23236575..23256158)	0.61	0.160935	26.3827	6.13	1.12583	18.366	-3.14	-8.83	1.67e-15	6.83e-14	5.43e-11
373	Dmgdh	2	23289374..23370477	1.12	0.36428	32.525	0.12	0.034641	28.8675	3.62	12.33	8.96e-07	1.4e-05	0.03
374	Pde8b	2	complement(24719976..24923128)	1.07667	0.0550757	5.11539	0.433333	0.288675	66.6173	2.68	6.42	0.000196	0.00197	1
375	Arhgef28	2	complement(25738514..26011429)	25.84	2.15056	8.32259	4.77333	0.11547	2.41907	2.28	4.85	0	0	0
376	F2r	2	complement(26118760..26135340)	0.866667	0.061101	7.05012	5.56667	0.92376	16.5945	-2.32	-4.98	1.67e-12	5.29e-11	5.45e-08
377	Sv2c	2	complement(26501833..26699333)	0.02	0.034641	173.205	0.466667	0.046188	9.89743	-4.47	-22.2	8.43e-05	0.00092	1
378	Arhgef26	2	27107318..27236672	2.04	0.244336	11.9772	0.433333	0.080829	18.6529	1.81	3.51	2.28e-06	3.34e-05	0.07
379	Polk	2	complement(27305728..27364906)	0.696667	0.160728	23.0709	0.266667	0.0635085	23.8157	1.98	3.94	0.00299	0.02	1
380	Hmgcr	2	complement(27480226..27500654)	24.31	2.11369	8.69475	83.3567	2.69623	3.23457	-2	-3.99	0	0	0
381	Enc1	2	28049217..28061029	6.76333	0.316596	4.68107	28.5867	0.167432	0.585698	-2.09	-4.25	0	0	0
382	Tmem171	2	complement(28791875..28801223)	0.0466667	0.080829	173.205	0.38	0.034641	9.11606	-4	-15.99	0.0019	0.02	1
383	AABR07007798.1	2	complement(28834124..28839602)	11.5933	1.67479	14.4462	0.916667	0.248261	27.083	3.94	15.35	1.22e-15	5.04e-14	3.98e-11
384	AABR07007799.1	2	complement(28836635..28843039)	10.5467	1.51665	14.3804	1.16667	1.01036	86.6025	4.27	19.25	2.6e-11	7.31e-10	8.48e-07
385	Mccc2	2	complement(30175018..30246010)	41.4833	4.06234	9.79271	15.75	0.658179	4.17892	1.52	2.87	0	0	0
386	Cenph	2	complement(30766590..30780121)	20.7333	2.65031	12.7828	7.78333	1.79556	23.0693	1.63	3.09	1.64e-12	5.19e-11	5.34e-08
387	NEWGENE_1310139	2	complement(32859856..33025271)	4.84667	0.955632	19.7173	11.4533	1.39719	12.199	-1.19	-2.29	3.47e-12	1.08e-10	1.13e-07
388	Ppwd1	2	complement(34290199..34313094)	7.76667	0.257747	3.31863	3.47	0.484974	13.9762	1.19	2.29	3.11e-07	5.2e-06	0.01
389	Cenpk	2	34312766..34335776	9.72333	1.48796	15.303	2.57667	0.340637	13.2201	1.43	2.7	1.11e-06	1.71e-05	0.04
390	Fam159b	2	complement(34946797..34963207)	15.99	1.69767	10.6171	0.606667	0.525389	86.6025	6.19	72.9	7.59e-10	1.82e-08	2.48e-05
391	Rnf180	2	complement(35718889..35870578)	2.29667	0.558957	24.3378	0.846667	0.23094	27.2764	1.63	3.09	0.000492	0.00453	1
392	Ipo11	2	complement(37954161..38110567)	0.856667	0.105987	12.3721	0.286667	0.023094	8.05605	1.83	3.55	0.00172	0.01	1
393	Plk2	2	41911131..41916901	0.55	0.215174	39.1226	2.05333	0.854478	41.6142	-2.69	-6.46	1.89e-09	4.3e-08	6.15e-05
394	Ankrd55	2	44096061..44196605	0.733333	0.0832666	11.3545	0.0733333	0.127017	173.205	2.29	4.91	0.00111	0.00933	1
395	RGD1561161	2	45168439..45241179	1.21667	0.0950438	7.81182	0.106667	0.0288675	27.0633	3.46	10.99	1.11e-16	4.91e-15	3.62e-12
396	Arl15	2	45668969..46050564	8.94333	1.01864	11.39	3.48333	0.11547	3.31493	1.51	2.85	8.38e-05	0.000916	1
397	Itga2	2	complement(47000323..47096961)	11.59	1.0024	8.64881	2.34667	0.334863	14.2697	2.08	4.23	0	0	0
398	Itga1	2	complement(47127219..47281421)	3.17667	0.808352	25.4466	19.7333	0.958401	4.85676	-2.9	-7.45	0	0	0
399	Pelo	2	complement(47266738..47268625)	0.72	0.272213	37.8074	2.01667	0.894893	44.3749	-1.51	-2.84	0.00427	0.03	1
400	RGD1306227	2	52333396..52355042	4.65333	0.560119	12.0369	1.39333	0.046188	3.31493	1.3	2.46	3.92e-05	0.000459	1
401	Hmgcs1	2	52431601..52445055	14.3033	1.44071	10.0725	83.33	6.94552	8.33496	-2.73	-6.61	0	0	0
402	Ghr	2	complement(53150370..53413638)	4.76	1.09503	23.0049	1.68	0.277128	16.4957	1.36	2.57	8.24e-07	1.3e-05	0.03
403	C7	2	complement(54709138..54777729)	5.59333	0.968366	17.3129	1.38	0.467654	33.888	1.72	3.29	3.83e-08	7.28e-07	0.00125
404	Osmr	2	complement(56110777..56151531)	0.573333	0.155349	27.0958	10.14	0.121244	1.1957	-4.56	-23.66	0	0	0
405	Gdnf	2	56887987..56910238	2.47667	0.435469	17.5829	0.06	0.103923	173.205	2.36	5.13	0.00279	0.02	1
406	Slc1a3	2	complement(57860834..57935363)	0.37	0.14	37.8378	0	0	0	4.67	25.42	0.00111	0.00938	1
407	Skp2	2	complement(58506151..58534211)	3.65667	0.615982	16.8454	1.99	0.225167	11.3149	1.08	2.12	0.000278	0.00271	1
408	Spef2	2	complement(58901939..59181863)	0.2	0.0984886	49.2443	0	0	0	2.99	7.96	0.00476	0.03	1
409	Prlr	2	60131776..60325692	11.5433	1.85228	16.0463	37.5767	6.80119	18.0995	-1.82	-3.52	0	0	0
410	C1qtnf3	2	60920257..60942500	1.39667	0.428525	30.682	0	0	0	7.74	213.96	0.00587	0.04	1
411	Amacr	2	60949256..60961326	6.38333	1.83734	28.7835	2.07	0.762102	36.8165	2.09	4.25	6.04e-09	1.28e-07	0.000197
412	Tars	2	complement(61394770..61414102)	18.87	0.892132	4.72778	35.3767	4.23775	11.9789	-1.01	-2.01	1.13e-11	3.3e-10	3.68e-07
413	Npr3	2	complement(61888950..61949926)	0.0533333	0.0472582	88.609	0.37	0.103923	28.0873	-3.6	-12.15	0.000518	0.00474	1
414	Mtmr12	2	62236577..62303919	4.77667	0.638853	13.3745	10.4367	1.27017	12.1703	-1.12	-2.17	1.35e-07	2.4e-06	0.00441
415	Pdzd2	2	complement(62399748..62634785)	3.67	0.377227	10.2787	1.43667	0.508068	35.3644	1.6	3.04	8.82e-13	2.89e-11	2.88e-08
416	Egf	2	68820615..68895920	0.823333	0.172143	20.9081	0.22	0.121244	55.1107	2.04	4.11	0.000457	0.00424	1
417	Basp1	2	complement(77586424..77632628)	1.08667	0.251661	23.159	10.87	2.56344	23.5827	-3.2	-9.21	0	0	0
418	LOC103689968	2	78103387..78276927	0.76	0.07	9.21053	3.06	0.554256	18.1129	-1.74	-3.33	4.51e-09	9.73e-08	0.000147
419	Fbxl7	2	complement(79067915..79078258)	0.45	0.08544	18.9867	0	0	0	4.08	16.91	0.00028	0.00272	1
420	Ankh	2	80131563..80256954	2.77	0.226053	8.16076	10.9767	0.305996	2.78769	-1.69	-3.23	1.03e-10	2.73e-09	3.37e-06
421	Sema5a	2	85377318..85808970	17.4767	1.6882	9.65976	6.35333	1.48379	23.3545	1.59	3	0	0	0
422	LOC100909688	2	complement(86470143..86475096)	10.1467	1.76001	17.3457	2.17333	0.300222	13.8139	1.96	3.9	7.96e-12	2.37e-10	2.6e-07
423	Car2	2	complement(88097720..88113029)	10.4833	1.4398	13.7342	18.8867	0.57735	3.05692	-1.3	-2.47	1.34e-06	2.04e-05	0.04
424	tGap1	2	92549479..92625948	0.28	0.07	25	0.01	0.0173205	173.205	3.09	8.52	0.00239	0.02	1
425	Zfp704	2	94377072..94551529	7.9	1.30288	16.4922	2.34667	0.0635085	2.70633	2.01	4.03	1.67e-09	3.82e-08	5.45e-05
426	Tpd52	2	95008311..95040514	5.94667	0.626285	10.5317	15.98	0.883346	5.52782	-1.26	-2.4	2.06e-11	5.89e-10	6.72e-07
427	Pkia	2	complement(96595088..96668222)	2.25333	0.517816	22.98	0.783333	0.167432	21.3742	1.63	3.09	0.000228	0.00226	1
428	Tceal6	2	complement(102370158..102370757)	8.95333	0.891871	9.96133	0	0	0	8.72	422.05	0.00172	0.01	1
429	RGD1566159	2	102415503..102422799	0.326667	0.0832666	25.4898	0	0	0	4.54	23.27	0.00147	0.01	1
430	Cp	2	104744461..104799853	8.51	1.12929	13.2702	1.88333	0.473427	25.1377	2.07	4.2	0	0	0
431	Hltf	2	104854572..104914173	6.75	0.652074	9.66035	2.28333	0.629312	27.5611	1.19	2.27	2.2e-07	3.78e-06	0.00719
432	Tbl1xr1	2	107233054..107359229	1.76667	0.387599	21.9396	4.04333	0.479201	11.8516	-1.31	-2.48	1.28e-08	2.61e-07	0.000418
433	Cldn11	2	complement(115823538..115836846)	10.6533	1.95766	18.376	3.90333	0.456107	11.6851	1.3	2.46	1.2e-07	2.15e-06	0.00393
434	Mynn	2	complement(116398242..116413873)	2.98667	0.397157	13.2977	1.25333	0.092376	7.37043	1.07	2.1	0.000863	0.0075	1
435	Ccdc39	2	complement(120278605..120316600)	0.7	0.195192	27.8846	0.223333	0.023094	10.3406	1.92	3.77	0.00106	0.00897	1
436	Arse	2	122877286..122884360	26.5767	2.89763	10.9029	10.8867	2.24589	20.6298	1.3	2.46	4.33e-11	1.19e-09	1.41e-06
437	Anxa5	2	complement(123162461..123193130)	189.13	21.7116	11.4797	902.36	7.77691	0.861841	-2.21	-4.63	0	0	0
438	Adad1	2	123790915..123848179	1.07	0.38	35.514	0.27	0.121244	44.905	1.93	3.8	0.00289	0.02	1
439	Intu	2	127459012..127525437	1.37	0.10583	7.72482	0.3	0	0	1.79	3.45	0.000187	0.00189	1
440	Hspa4l	2	127625683..127677503	1.17333	0.622923	53.09	2.01667	0.0981495	4.86692	-1.1	-2.14	0.00192	0.02	1
441	Plk4	2	127686925..127705518	9.77	0.615792	6.30289	3.84	0.138564	3.60844	1.21	2.32	1.46e-09	3.37e-08	4.77e-05
442	Sclt1	2	complement(128523636..128675408)	7.60333	1.3302	17.495	3.14333	0.0288675	0.918373	1.13	2.18	6.13e-06	8.4e-05	0.2
443	RGD1563562	2	complement(132239492..132301073)	0.356667	0.221886	62.211	0	0	0	4.55	23.49	0.00202	0.02	1
444	AABR07010468.1	2	complement(136903813..136992193)	6.91667	1.83143	26.4785	1.89667	0.583124	30.7447	1.71	3.26	0.000135	0.0014	1
445	Pcdh18	2	complement(138819960..138833933)	1.70667	0.249466	14.6172	0.246667	0.132791	53.834	2.76	6.79	7.86e-12	2.35e-10	2.56e-07
446	Mgarp	2	complement(140444965..140453107)	1.54333	0.705715	45.7267	6.35333	1.17202	18.4473	-1.73	-3.31	1.49e-05	0.000189	0.48
447	Setd7	2	complement(140576188..140618405)	2.55667	0.531539	20.7903	5.70333	0.219393	3.84675	-1.39	-2.62	7.81e-06	0.000105	0.25
448	Mgst2	2	140708397..140727281	1445.56	85.5292	5.9167	612.457	38.1513	6.22923	1.29	2.45	0	0	0
449	Frem2	2	complement(142747501..142885604)	0.27	0.101489	37.5885	0	0	0	7.69	206.94	0.00625	0.04	1
450	Ccna1	2	complement(144458153..144467912)	0.806667	0.612318	75.9072	0.16	0.138564	86.6025	3.63	12.39	0.00271	0.02	1
451	Spg20	2	144522072..144548917	12.53	0.996845	7.95567	4.39333	0.219393	4.99377	1.61	3.06	0	0	0
452	Dclk1	2	144646308..144936927	0.146667	0.0472582	32.2215	0.883333	0.0057735	0.653604	-2.84	-7.15	1.45e-14	5.57e-13	4.74e-10
453	LOC100909840	2	complement(147955196..148050438)	50.5533	3.51759	6.95817	15.2867	2.04959	13.4077	1.82	3.54	0	0	0
454	Med12l	2	149213134..149532292	5.65667	0.174738	3.08906	1.23667	0.352184	28.4785	2.44	5.44	0	0	0
455	Igsf10	2	complement(149533151..149564113)	0.406667	0.136504	33.5665	0.0866667	0.046188	53.2939	1.59	3.01	0.000749	0.00662	1
456	Slc33a1	2	complement(154520087..154542919)	5.30333	0.666508	12.5677	11.6267	0.150111	1.29109	-1.02	-2.02	1.07e-07	1.94e-06	0.0035
457	AABR07010986.1	2	complement(156399129..156406032)	1.73	0.373229	21.5739	0.433333	0.386825	89.2672	2.03	4.08	0.00673	0.05	1
458	AABR07011013.1	2	complement(156622959..156683778)	12.3333	1.84993	14.9994	0.363333	0.0404145	11.1233	3.37	10.34	9.89e-12	2.92e-10	3.22e-07
459	Tiparp	2	157316266..157341469	0.93	0.167033	17.9605	4.19	1.69741	40.511	-1.88	-3.68	5.12e-07	8.31e-06	0.02
460	Veph1	2	complement(157869392..158156444)	2.44	0.177764	7.28541	0.52	0.0519615	9.9926	2.36	5.12	1.66e-10	4.29e-09	5.43e-06
461	Ift80	2	complement(165505810..165600748)	8.03667	0.652482	8.11882	3.81667	0.352184	9.22752	1.04	2.05	2.24e-07	3.83e-06	0.00731
462	Smc4	2	165601007..165629415	19.2367	1.04882	5.45222	4.02333	1.4607	36.3056	1.65	3.13	1.54e-11	4.45e-10	5.02e-07
463	Ppm1l	2	166140112..166218774	1.92	0.247588	12.8952	1.11333	0.254034	22.8174	1.28	2.43	1.21e-05	0.000156	0.39
464	Bche	2	complement(171100140..171196395)	2.37	0.532259	22.4582	0.133333	0.0635085	47.6314	4.09	17.02	0	0	0
465	Fam198b	2	178679041..178750668	0.513333	0.257747	50.2104	3.26333	0.334863	10.2614	-2.67	-6.39	2.89e-15	1.16e-13	9.42e-11
466	Pdgfc	2	179952227..180128283	0.806667	0.166533	20.6446	2.39	1.12583	47.106	-1.23	-2.35	0.00374	0.03	1
467	Gucy1b3	2	complement(180976939..181026024)	1.63667	0.136504	8.34036	6.05333	1.11429	18.4078	-2.04	-4.12	1.11e-16	4.91e-15	3.62e-12
468	Mnd1	2	complement(183073187..183128932)	11.2433	2.24181	19.9391	3.82333	1.32791	34.7316	1.78	3.44	3e-06	4.35e-05	0.1
469	Dclk2	2	complement(186116624..186245771)	3.00333	0.465439	15.4974	9.89667	0.282902	2.85855	-1.63	-3.09	0	0	0
470	Ntrk1	2	complement(187143568..187160373)	1.17667	0.244404	20.7709	0.276667	0.023094	8.34723	1.73	3.33	0.000958	0.00821	1
471	Crabp2_2	2	187322416..187326789	26.5	4.2265	15.9491	156	5.83701	3.74167	-2.38	-5.19	0	0	0
472	Nes	2	187344056..187352969	0.106667	0.0450925	42.2742	0.55	0.0866025	15.7459	-1.93	-3.81	0.00479	0.03	1
473	Hapln2	2	complement(187396349..187401786)	0.126667	0.219393	173.205	0.696667	0.11547	16.5746	-2.77	-6.8	0.00417	0.03	1
474	Gpatch4	2	187415262..187424045	3.43667	1.09892	31.9764	28.9533	0.300222	1.03692	-2.95	-7.71	0	0	0
475	Iqgap3	2	187447501..187489630	9.84	0.41	4.16667	4.76	0.138564	2.91101	1.29	2.45	7.52e-13	2.48e-11	2.45e-08
476	Rhbg	2	complement(187610087..187622373)	5.00333	1.59914	31.9614	61.1767	19.7916	32.3515	-3.52	-11.45	0	0	0
477	Glmp	2	187697523..187701118	23.6533	1.85732	7.85225	58.9	4.45137	7.55751	-1.12	-2.17	4.17e-10	1.03e-08	1.36e-05
478	Pmf1	2	complement(187751776..187771865)	11.5467	0.941931	8.1576	5.48667	0.600444	10.9437	1.04	2.06	0.000123	0.0013	1
479	Sema4a	2	complement(187799568..187822997)	0.62	0.245764	39.6394	2.97333	0.011547	0.388352	-2.07	-4.2	3.21e-09	7.06e-08	0.000105
480	Lmna	2	complement(187842885..187863516)	11.4967	1.25588	10.9239	32.3533	1.07965	3.33704	-1.57	-2.96	0	0	0
481	Fdps	2	complement(188392858..188413219)	24.8667	2.76703	11.1275	102.9	2.96181	2.87834	-1.94	-3.83	0	0	0
482	Dcst2	2	188688719..188704462	0.323333	0.0929157	28.7368	1.27667	0.352184	27.5862	-1.81	-3.51	7.82e-05	0.00086	1
483	Zbtb7b	2	complement(188704687..188718704)	2.54333	0.424421	16.6876	9.72	0.779423	8.01875	-2	-4.01	0	0	0
484	Atp8b2	2	complement(189285953..189307108)	7.61667	0.705006	9.2561	16.1033	1.35677	8.42542	-1.33	-2.52	7.25e-13	2.41e-11	2.37e-08
485	Tpm3	2	189423559..189451029	21.01	3.29419	15.6792	42.37	0.623538	1.47165	-1.02	-2.03	1.54e-11	4.45e-10	5.02e-07
486	S100a1	2	complement(189900667..189903219)	11.97	2.99314	25.0054	1.77	0.415692	23.4854	2.04	4.1	0.000357	0.00339	1
487	S100a16	2	189922996..189928848	6.01	0.450333	7.49307	3.39	0.32909	9.70766	1.03	2.05	0.00212	0.02	1
488	S100a4	2	189997129..189999604	3.72	1.55734	41.8639	10.55	6.1661	58.4465	-1.74	-3.34	1.21e-05	0.000156	0.4
489	S100a6	2	190007216..190008511	10.2633	1.92095	18.7166	82.4967	4.08187	4.94792	-3.11	-8.65	0	0	0
490	S100a11	2	193866951..193868502	3.87	1.87609	48.4777	17.8967	5.7735	32.2602	-1.95	-3.86	0.00011	0.00118	1
491	S100a10	2	193892589..193901236	7.63667	1.43061	18.7334	40.4567	2.86366	7.07833	-2.55	-5.85	0	0	0
492	Tuft1	2	complement(195861649..195908037)	1.01667	0.140119	13.7822	3.78	0.121244	3.2075	-1.77	-3.4	4.1e-10	1.01e-08	1.34e-05
493	Cgn	2	complement(195909626..195935878)	7.35667	0.196554	2.67178	2.61	0.883346	33.8447	1.98	3.94	3.33e-16	1.43e-14	1.09e-11
494	Sema6c	2	196334626..196344008	3.58	0.545252	15.2305	1.27333	0.611991	48.0621	1.53	2.89	5.74e-06	7.92e-05	0.19
495	Cdc42se1	2	196402837..196410659	8.80333	0.361156	4.10249	20.78	0.744782	3.58413	-1.2	-2.3	5.09e-12	1.55e-10	1.66e-07
496	Fam63a	2	196462554..196470130	13.8733	1.91772	13.823	57.6767	0.0404145	0.0700708	-1.88	-3.68	0	0	0
497	Ecm1	2	complement(197855460..197860699)	155.357	9.32618	6.00308	41.4633	1.53575	3.70388	2.04	4.1	0	0	0
498	Car14	2	complement(198010349..198016898)	0.136667	0.135031	98.8031	1.99667	0.750555	37.5904	-3.45	-10.9	7.78e-05	0.000856	1
499	Txnip	2	198683159..198686974	55.4667	5.32799	9.60574	18.6767	1.0681	5.71889	1.55	2.92	0	0	0
500	Fmo5	2	199796881..199823927	6.29	1.07615	17.1089	2.61	1.16047	44.4626	1.06	2.08	0.00021	0.0021	1
501	Notch2	2	200187179..200320215	27.83	0.619435	2.22578	12.05	1.33368	11.0679	1.28	2.42	0	0	0
502	Hmgcs2	2	200452624..200479423	409.447	31.8936	7.78944	101.593	0.993042	0.977468	2.13	4.39	0	0	0
503	Phgdh	2	complement(200484246..200513564)	6.06333	1.31127	21.6263	34.8867	6.12569	17.5588	-2.24	-4.72	1.11e-16	4.91e-15	3.62e-12
504	Hsd3b2	2	complement(200585748..200762492)	478.313	7.46676	1.56106	1164.81	8.96625	0.769763	-1.17	-2.24	2.04e-14	7.71e-13	6.66e-10
505	Vtcn1	2	203200427..203276142	0.05	0.0866025	173.205	4.77667	0.092376	1.9339	-6.13	-70.08	0	0	0
506	Dennd2c	2	205592182..205660611	13.99	1.16073	8.29687	1.64	0.0173205	1.05613	3.08	8.48	0	0	0
507	Magi3	2	complement(206499463..206699105)	5.58333	0.825126	14.7784	1.85333	0.196299	10.5917	1.49	2.81	4.18e-13	1.41e-11	1.36e-08
508	Slc16a1	2	207108552..207128554	2.8	0.105357	3.76273	17.5	1.9399	11.0851	-2.42	-5.35	0	0	0
509	Mov10	2	complement(207278161..207300854)	29.05	2.36406	8.13791	12.79	2.21703	17.3341	1.43	2.7	0	0	0
510	Kcnc4	2	complement(210220908..210241455)	0.05	0.0458258	91.6515	1.01	0.363731	36.0129	-3.46	-11.03	0.00077	0.00679	1
511	Slc6a17	2	complement(210249663..210299770)	0.623333	0.170978	27.4296	0.0766667	0.011547	15.0613	2.16	4.48	0.000124	0.00131	1
512	NEWGENE_620381	2	210685197..210688272	193.74	9.97796	5.15018	16.2167	0.594671	3.66703	3.66	12.62	0	0	0
513	Gstm6l_1	2	complement(210698155..210703606)	16.55	2.89871	17.5148	0.596667	0.409919	68.7015	4.71	26.24	0	0	0
514	Gstm7	2	complement(210720704..210782856)	337.017	35.194	10.4428	89.1267	6.93975	7.78639	2.05	4.13	0	0	0
515	Gstm6	2	complement(210733594..210738378)	5.16	2.08806	40.4663	0.753333	0.317543	42.1517	3.06	8.32	2.01e-08	3.97e-07	0.000656
516	Gstm1	2	complement(210803869..210809306)	180.98	13.7092	7.57497	55.1433	2.396	4.34505	1.9	3.72	0	0	0
517	Ampd2	2	complement(210861625..210874304)	9.46667	1.63369	17.2573	23.8933	2.26321	9.47215	-1.17	-2.25	2.05e-12	6.44e-11	6.68e-08
518	Gnat2	2	210880777..210889881	0.0933333	0.0832666	89.2143	1.61667	0.161658	9.99947	-3.88	-14.71	7.76e-06	0.000104	0.25
519	Sort1	2	211078334..211156312	12.4067	0.453578	3.65592	4.12	0.0519615	1.2612	1.46	2.75	0	0	0
520	Mybphl	2	211159062..211173786	0.18	0.05	27.7778	1.75667	0.594671	33.8522	-2.46	-5.49	0.00247	0.02	1
521	Psrc1	2	211176556..211181123	16.7233	3.71216	22.1975	6.43	0.588897	9.15859	1.7	3.26	5.11e-13	1.72e-11	1.67e-08
522	Celsr2	2	complement(211183311..211207465)	10.6133	0.87489	8.24331	2.73667	0.56003	20.4639	2.06	4.17	0	0	0
523	Fam102b	2	complement(211772128..211831636)	9.62	1.35126	14.0463	1.89	0.190526	10.0807	2.33	5.03	7.46e-13	2.47e-11	2.43e-08
524	Slc25a24	2	211930326..211967505	3.93	0.252389	6.4221	8.06	0.571577	7.09152	-1.15	-2.23	2.88e-09	6.39e-08	9.4e-05
525	Rnpc3	2	complement(216481436..216509827)	22.1	1.97689	8.94521	9.27	0.935307	10.0896	1.17	2.25	8.33e-10	1.98e-08	2.72e-05
526	Col11a1	2	216863428..217056523	35.8567	5.52572	15.4106	13.4333	1.13161	8.42387	1.24	2.37	1.4e-13	4.91e-12	4.55e-09
527	Dph5	2	218834034..218866761	3.26667	1.2815	39.2295	7.68333	1.32791	17.2829	-1.14	-2.2	0.000245	0.00241	1
528	Mfsd14a	2	complement(219662064..219693629)	0.24	0.415692	173.205	3.50333	1.2413	35.4321	-3.16	-8.94	0.000358	0.0034	1
529	Plppr4	2	220298245..220341866	0.923333	0.0950438	10.2936	0	0	0	2.97	7.85	1.72e-06	2.57e-05	0.06
530	Frrs1	2	220432037..220468859	5.9	1.14328	19.3777	37.3367	1.81288	4.85549	-2.87	-7.31	0	0	0
531	Snx7	2	complement(221015310..221099738)	6.91667	0.586032	8.47275	19.7133	1.10274	5.59387	-1.57	-2.97	1.09e-14	4.18e-13	3.55e-10
532	Ptbp2	2	complement(223262852..223322585)	9.11333	0.808229	8.86864	2.6	1.54153	59.2894	1.35	2.55	1.65e-06	2.48e-05	0.05
533	Cnn3	2	225005019..225036188	37.02	3.06354	8.27537	230.23	20.698	8.99014	-2.67	-6.36	0	0	0
534	Slc44a3	2	complement(225038582..225107283)	25.6	1.71473	6.69817	6.71667	0.427239	6.36088	2.08	4.24	0	0	0
535	F3	2	225310624..225322272	3	0.582838	19.4279	9.91333	1.045	10.5414	-3.42	-10.72	4.42e-12	1.36e-10	1.44e-07
536	Arhgap29	2	225552148..225613359	35.8167	1.09226	3.04959	7.21667	0.750555	10.4003	2.34	5.06	0	0	0
537	Abca4	2	225645568..225783287	8.65	0.712531	8.23735	0.906667	0.21362	23.561	3.32	9.99	0	0	0
538	Gclm	2	225827504..225847874	36.83	3.0302	8.22753	9.45	1.68009	17.7787	1.68	3.19	1.11e-16	4.91e-15	3.62e-12
539	AABR07013202.1	2	complement(227132853..227145185)	9.37667	0.90401	9.64105	3.82	0.034641	0.906833	1.29	2.44	7.97e-05	0.000874	1
540	Synpo2	2	complement(227255902..227411964)	0.876667	0.193477	22.0696	0	0	0	8.18	289.76	0.00346	0.03	1
541	Mcub	2	complement(230199343..230273709)	0.463333	0.277909	59.9803	3.51667	0.178979	5.08944	-2.92	-7.56	2.14e-07	3.69e-06	0.007
542	Ank2	2	complement(231226949..231648122)	0.88	0.222711	25.308	0.286667	0.132791	46.3223	1.47	2.77	4.82e-06	6.73e-05	0.16
543	Zgrf1	2	231884337..231940877	1.5	0.0916515	6.1101	0.663333	0.375278	56.5745	1.29	2.45	0.000751	0.00664	1
544	AABR07013288.4	2	231941794..231943497	2.15333	0.303535	14.096	0.526667	0.144338	27.4059	2.19	4.56	0.0049	0.03	1
545	Enpep	2	complement(233667254..233743866)	94.9167	25.8157	27.1983	6.30333	2.9849	47.3543	3.9	14.96	0	0	0
546	Sgms2	2	complement(236458279..236480502)	0.16	0.07	43.75	1.27667	1.41451	110.797	-3.03	-8.19	0.000103	0.0011	1
547	Npnt	2	complement(238002990..238068694)	32.93	2.92795	8.89144	6.72667	0.202073	3.00405	2.31	4.96	0	0	0
548	Cenpe	2	240396152..240454747	12.8633	1.10346	8.57837	3.80667	0.80829	21.2335	1.52	2.87	0	0	0
549	Bdh2	2	240461505..240482145	11.4833	1.21903	10.6156	2.86333	0.404145	14.1145	1.86	3.62	4.07e-09	8.82e-08	0.000133
550	Slc39a8	2	241029693..241092582	4.98	0.718958	14.4369	1.14	0.588897	51.6577	2.18	4.52	4.66e-11	1.28e-09	1.52e-06
551	Ddit4l	2	242882306..242885131	12.9933	2.07235	15.9493	2.24	0.32909	14.6915	2.64	6.24	9.88e-14	3.52e-12	3.22e-09
552	Adh1	2	243550627..243687857	0.126667	0.061101	48.2376	3.12667	0.941081	30.0985	-4.04	-16.46	1.46e-12	4.66e-11	4.77e-08
553	Kyat3	2	248649441..248690089	5.2	0.286182	5.5035	2.64667	0.721688	27.2678	1.24	2.37	0.000982	0.00838	1
554	Gtf2b	2	248715281..248727741	12.85	2.35357	18.3157	36.92	5.16151	13.9803	-1.32	-2.5	1.28e-11	3.72e-10	4.16e-07
555	Pkn2	2	complement(248735699..248840735)	14.5433	0.835783	5.74685	6.12667	0.369504	6.03108	1.08	2.11	7.26e-10	1.74e-08	2.37e-05
556	Lmo4	2	complement(250218641..250241673)	9.39333	1.10315	11.7439	46.8367	1.68586	3.59945	-2.21	-4.62	0	0	0
557	Odf2l	2	250995517..251048566	3.15333	0.648254	20.5577	0.936667	0.531162	56.7077	1.44	2.72	1.11e-05	0.000144	0.36
558	Col24a1	2	251200686..251434932	3.9	0.616117	15.7979	0.423333	0.178979	42.2784	2.69	6.45	2.66e-15	1.08e-13	8.69e-11
559	Cyr61	2	complement(251529354..251532312)	1.62333	0.22053	13.585	4.47	0.155885	3.48735	-1.68	-3.21	7.22e-07	1.15e-05	0.02
560	Ddah1	2	251634431..251766014	23.4467	0.998115	4.25696	9.66667	0.0404145	0.418081	1.48	2.78	0	0	0
561	Ctbs	2	252305874..252320387	15.11	2.06007	13.6338	34.4633	1.21821	3.5348	-1.04	-2.05	1.51e-08	3.05e-07	0.000493
562	LOC108349548	2	252359976..252368473	3.28667	0.835304	25.4149	9.18333	3.00799	32.7549	-1.18	-2.27	0.000139	0.00144	1
563	Ptgfr	2	complement(257005829..257038105)	0.13	0.06245	48.0384	1.64667	0.46188	28.0494	-3.24	-9.44	5.52e-06	7.63e-05	0.18
564	Gipc2	2	complement(257293167..257376756)	0.643333	0.170978	26.5768	1.98	0.415692	20.9946	-1.63	-3.09	0.00386	0.03	1
565	Nexn	2	complement(257453347..257484587)	2.45333	0.245017	9.98711	0.846667	0.161658	19.0935	1.88	3.69	2.61e-06	3.81e-05	0.09
566	Slc44a5	2	260249566..260535721	0.46	0.06245	13.5761	0.02	0.034641	173.205	2.86	7.25	0.000221	0.00219	1
567	Cryz	2	260884337..260911792	4.56333	0.270247	5.92214	2.02	0.467654	23.1512	1.29	2.45	0.000116	0.00123	1
568	Depdc1	2	264704769..264738257	3.59333	0.732211	20.3769	0.856667	0.236714	27.6319	1.9	3.73	1.1e-09	2.57e-08	3.59e-05
569	Entpd2	3	2617805..2623445	3.32333	0.996711	29.9913	1.35333	0.011547	0.853227	1.53	2.89	8.4e-05	0.000918	1
570	Abca2	3	2648885..2668809	25	1.82929	7.31716	12.9133	1.0681	8.27128	1.08	2.11	2.55e-14	9.59e-13	8.33e-10
571	Lcn12	3	complement(2716534..2719513)	1.59667	0.0493288	3.08949	0.16	0.138564	86.6025	3.29	9.77	0.00108	0.0091	1
572	C8g	3	complement(2724616..2727616)	7.27	0.694766	9.55662	1.98667	0.704367	35.4547	1.61	3.05	1.91e-05	0.000238	0.62
573	Tmem141	3	complement(2843635..2845593)	15.19	3.20073	21.0713	7.17667	1.32791	18.5031	1.25	2.38	0.000133	0.00139	1
574	Fcna	3	complement(2849984..2853272)	3.16667	0.767876	24.2487	1.21	0.138564	11.4516	1.66	3.16	0.00022	0.00219	1
575	Kcnt1	3	3310954..3365340	6.9	0.960052	13.9138	17.0633	1.32791	7.78222	-1.05	-2.07	2.9e-09	6.42e-08	9.45e-05
576	Nacc2	3	complement(3510041..3574787)	2.47667	0.120554	4.8676	7.27667	0.842931	11.584	-1.35	-2.55	4.29e-09	9.3e-08	0.00014
577	Card9	3	complement(3798347..3806713)	0.613333	0.135769	22.1363	3.26667	1.57039	48.0732	-2.25	-4.76	3.98e-06	5.64e-05	0.13
578	Snapc4	3	complement(3809407..3824284)	2.17667	0.177858	8.1711	6.09	0.900666	14.7893	-1.22	-2.33	9.37e-08	1.71e-06	0.00306
579	Agpat2	3	complement(4044542..4055806)	16.8667	2.81241	16.6744	82.83	15.242	18.4016	-2.16	-4.47	0	0	0
580	AABR07051251.1	3	4106477..4108613	4.90667	1.71978	35.0498	1.42	1.22976	86.6025	3.27	9.63	0.000355	0.00338	1
581	Abo	3	complement(4374602..4394428)	3.72	0.384318	10.3311	1.44	0.225167	15.6366	1.41	2.66	0.000106	0.00113	1
582	Surf1	3	complement(4869795..4872632)	19.2067	7.47848	38.9369	4.00333	6.93398	173.205	1.46	2.75	0.00653	0.04	1
583	Slc2a6	3	complement(5568321..5575136)	0.08	0.138564	173.205	2.26333	0.023094	1.02035	-4.48	-22.36	1.15e-08	2.36e-07	0.000377
584	Adamtsl2	3	5624506..5654910	5.85667	0.275741	4.70816	1.96	0.32909	16.7903	1.63	3.1	5.81e-12	1.76e-10	1.9e-07
585	Col5a1	3	6430201..6578882	36.4733	4.932	13.5222	233.217	8.22147	3.52525	-2.59	-6.02	0	0	0
586	Fcnb	3	complement(6617751..6626284)	0.62	0.251197	40.5157	2.39333	1.21821	50.9001	-2.09	-4.26	0.000167	0.0017	1
587	Zdhhc12	3	complement(8656412..8659102)	9.25	1.37175	14.8297	39.14	1.59349	4.07125	-1.84	-3.59	0	0	0
588	Miga2	3	8928534..8951189	14.57	2.99201	20.5354	41.44	1.64545	3.97068	-1.4	-2.64	0	0	0
589	Lamc3	3	complement(9267122..9326993)	2.69333	0.786787	29.2124	1.07667	0.0404145	3.75367	1.69	3.22	1.2e-06	1.84e-05	0.04
590	Ntmt1	3	9643047..9659630	5.35333	1.09555	20.4648	17.9133	1.48379	8.28316	-1.74	-3.34	3.99e-13	1.36e-11	1.3e-08
591	Ptges	3	complement(9727408..9738752)	42.1233	1.88155	4.46677	6.41	1.21244	18.9148	3.05	8.29	0	0	0
592	Ncs1	3	complement(10553589..10602672)	0.156667	0.051316	32.7549	1.19333	0.542709	45.4784	-2.87	-7.31	3.77e-08	7.18e-07	0.00123
593	Slc25a25	3	complement(11442397..11452529)	3.47667	0.823792	23.6949	8.17333	1.66854	20.4145	-1.68	-3.19	5e-10	1.22e-08	1.63e-05
594	St6galnac4	3	11607225..11619593	27.34	0.825288	3.01861	65.4233	0.773649	1.18253	-1.17	-2.26	7.77e-16	3.25e-14	2.54e-11
595	Stxbp1	3	complement(11823785..11885417)	4.00333	0.67545	16.8722	8.28333	0.057735	0.697002	-1.05	-2.07	2.67e-08	5.19e-07	0.00087
596	Angptl2	3	12262822..12292663	1.34667	0.265016	19.6794	6.47	0.484974	7.49574	-2.27	-4.82	2.11e-14	7.96e-13	6.88e-10
597	Cntrl	3	14299479..14371681	6.81	0.789367	11.5913	1.80667	0.0981495	5.43263	1.92	3.77	0	0	0
598	Gsn	3	14467330..14508911	6.05667	2.42438	40.0283	23.61	0.242487	1.02705	-1.66	-3.17	3.12e-10	7.78e-09	1.02e-05
599	AABR07051787.1	3	complement(21373213..21381013)	0.5	0.247588	49.5177	0.146667	0.011547	7.87296	2.23	4.69	0.00677	0.05	1
600	Nek6	3	22811927..22888598	4.06	0.89202	21.9709	31.52	2.1131	6.704	-2.76	-6.79	0	0	0
601	Nr5a1	3	complement(22999616..23020441)	3.83333	1.3903	36.2687	25.57	0.0519615	0.203213	-2.61	-6.1	0	0	0
602	Scai	3	complement(23362707..23474170)	6.16333	1.72934	28.0586	2.59333	0.548483	21.1497	1.41	2.65	1.31e-05	0.000169	0.43
603	Kif5c	3	35014538..35257407	0.0733333	0.0404145	55.1107	0.293333	0.184752	62.9837	-2.2	-4.61	0.00341	0.03	1
604	Rbm43	3	complement(37434620..37445907)	7.48333	0.736637	9.84369	0.65	0.727461	111.917	2.39	5.24	1.03e-09	2.42e-08	3.37e-05
605	Nmi	3	complement(37458890..37480984)	33.72	2.80904	8.33048	9.25	4.58993	49.6209	1.32	2.5	7.69e-07	1.22e-05	0.03
606	Tnfaip6	3	37545238..37564699	93.6767	8.56302	9.14103	34.25	0.900666	2.62968	1.11	2.16	1.54e-08	3.1e-07	0.000502
607	Rif1	3	37599728..37647631	9.07667	0.955057	10.5221	2.14667	0.236714	11.027	1.61	3.06	1.45e-12	4.64e-11	4.74e-08
608	Neb	3	complement(37658563..37854561)	0.0126667	0.0064291	50.7561	0.193333	0.092376	47.7807	-3.76	-13.57	2.58e-08	5.03e-07	0.000841
609	Cytip	3	complement(44150992..44177689)	2.21333	0.564476	25.5034	0.71	0.34641	48.7902	1.78	3.43	0.000722	0.00642	1
610	Tanc1	3	45683993..45917745	17.6333	1.45222	8.23563	4.57333	0.594671	13.003	1.88	3.69	0	0	0
611	Wdsub1	3	complement(45925008..45955449)	4.58333	0.628198	13.7061	2.11	1.00459	47.6109	1.64	3.12	1.1e-05	0.000143	0.36
612	Cd302	3	complement(46327383..46361092)	9.78	1.1609	11.8702	2.43	0.467654	19.245	1.74	3.35	5.12e-09	1.1e-07	0.000167
613	Pla2r1	3	complement(46488186..46621873)	0.676667	0.110151	16.2785	9.64333	2.22857	23.11	-3.65	-12.55	0	0	0
614	Dpp4	3	complement(48291055..48372672)	0.18	0.04	22.2222	0.96	0.190526	19.8464	-1.97	-3.91	0.000213	0.00212	1
615	Cobll1	3	complement(51137076..51297852)	3.90333	0.305996	7.83934	10.1967	2.34404	22.9883	-1.48	-2.79	3.09e-12	9.62e-11	1.01e-07
616	Csrnp3	3	51883559..52120290	0.923333	0.223681	24.2254	1.52667	0.565803	37.0613	-1.33	-2.52	0.00135	0.01	1
617	Xirp2	3	53563194..53658132	0.0266667	0.0057735	21.6506	0.226667	0.109697	48.3955	-2.81	-7.02	7.45e-05	0.000823	1
618	Stk39	3	complement(54359451..54625414)	2.60333	0.616468	23.68	5.83667	1.44915	24.8284	-1.11	-2.16	1.26e-05	0.000163	0.41
619	Cers6	3	55094637..55338445	37.5533	3.7052	9.86651	85.5933	4.68808	5.47716	-1.1	-2.14	2.34e-13	8.1e-12	7.63e-09
620	Spc25	3	complement(55438536..55451798)	17.96	2.03723	11.3431	8.77667	0.421466	4.80212	1.24	2.36	2.93e-08	5.66e-07	0.000956
621	Lrp2	3	complement(55665145..55822551)	3.24333	0.752618	23.2051	0.19	0.0173205	9.11606	4.26	19.16	0	0	0
622	Cybrd1	3	57718364..57746097	0.456667	0.0802081	17.5638	2.15	0.415692	19.3345	-2.14	-4.42	1.89e-09	4.31e-08	6.17e-05
623	Slc25a12	3	complement(57882370..57957346)	15.8033	0.445009	2.81592	32.4867	1.43183	4.40743	-1.03	-2.04	1.94e-10	4.98e-09	6.34e-06
624	Itga6	3	58443101..58515124	26.5033	2.83481	10.696	8.04667	0.998816	12.4128	1.81	3.5	0	0	0
625	Cdca7	3	59153280..59163913	4.56	1.08167	23.7207	2.60333	0.011547	0.443547	1.02	2.03	0.000798	0.00699	1
626	Sp3	3	complement(59646015..59688692)	6.71	0.678159	10.1067	2.31	0.034641	1.49961	1.26	2.4	9.11e-06	0.00012	0.3
627	Gpr155	3	complement(60051535..60105242)	0.453333	0.102144	22.5317	0.173333	0.011547	6.66173	1.76	3.39	0.00483	0.03	1
628	Fkbp7	3	complement(63522403..63535991)	13.7767	0.279344	2.02766	4.19667	1.2413	29.5783	1.51	2.86	8.2e-10	1.95e-08	2.67e-05
629	Ccdc141	3	complement(63863951..64024205)	0.91	0.043589	4.79	0.34	0.103923	30.5656	1.33	2.52	0.00028	0.00272	1
630	Sestd1	3	complement(64044112..64095120)	15.14	0.91033	6.01275	51.4733	1.41451	2.74804	-1.87	-3.67	0	0	0
631	Zfp385b	3	complement(64269817..64543100)	1.97333	0.15885	8.04983	0.416667	0.11547	27.7128	1.98	3.95	2.21e-08	4.34e-07	0.000719
632	Pde1a	3	complement(66803247..66885094)	16.9133	1.1914	7.04415	2.73667	1.2413	45.3582	2.29	4.89	0	0	0
633	Serping1	3	complement(72161189..72171078)	2.91	0.298161	10.2461	0.746667	1.29326	173.205	1.35	2.55	0.00568	0.04	1
634	Ube2l6	3	72191533..72206188	4.87333	1.50164	30.8135	1.90667	0.635085	33.3087	1.39	2.62	0.000357	0.00339	1
635	Slc43a3	3	72329967..72351111	4.39	0.464866	10.5892	0.706667	0.0057735	0.817005	2.43	5.38	1.09e-13	3.87e-12	3.56e-09
636	Actg1	3	75643054..75644954	33.3533	10.1421	30.408	69.11	1.66277	2.40597	-1.11	-2.16	2.2e-09	4.97e-08	7.19e-05
637	Ptprj	3	complement(79233525..79390956)	12.6467	0.279702	2.21167	3.56667	0.0750555	2.10436	1.7	3.24	0	0	0
638	Madd	3	complement(79960301..80003032)	8.79333	1.30082	14.7933	18.1333	0.421466	2.32426	-1.05	-2.07	2.23e-11	6.33e-10	7.28e-07
639	Ddb2	3	complement(80030437..80052953)	3.03333	0.25697	8.47152	0.653333	0.525389	80.4166	1.9	3.72	9.72e-06	0.000128	0.32
640	Ambra1	3	80634470..80830068	17.5633	0.967747	5.51004	8.08667	0.57735	7.13953	1.24	2.36	8.77e-15	3.39e-13	2.86e-10
641	Mdk	3	complement(80841005..80842916)	107.453	6.63732	6.17693	27.6667	3.78164	13.6686	2.21	4.62	0	0	0
642	Pex16	3	81283137..81292573	18.15	2.98598	16.4517	48.8933	2.20548	4.51079	-1.28	-2.44	6.9e-13	2.3e-11	2.25e-08
643	Syt13	3	81814261..81854605	0.433333	0.0251661	5.80756	1.59333	0.802517	50.3672	-1.75	-3.36	0.000155	0.00159	1
644	Tp53i11	3	82081906..82097056	3.58	0.295466	8.25323	20.0133	0.184752	0.923145	-2.42	-5.35	0	0	0
645	Cd82	3	complement(82324354..82368357)	8.91667	1.69379	18.9958	44.7767	4.96521	11.0888	-2.2	-4.59	0	0	0
646	Cd44	3	complement(92696313..92783658)	0.61	0.043589	7.14574	2.2	0.173205	7.87296	-1.66	-3.15	6.63e-07	1.06e-05	0.02
647	Nat10	3	complement(93658117..93698136)	8.66	0.730205	8.43193	18.8833	0.236714	1.25356	-1.05	-2.07	1.77e-11	5.09e-10	5.77e-07
648	Depdc7	3	complement(94665717..94686989)	4.68333	1.07156	22.8802	2.73	1.45492	53.2939	1.4	2.65	0.000322	0.00309	1
649	Immp1l	3	95959703..96024836	36.9467	0.605337	1.63841	14.0467	0.456107	3.24708	1.49	2.8	9.99e-16	4.14e-14	3.26e-11
650	Ccdc34	3	101156212..101191363	2.28	0.461628	20.2468	0.77	0.311769	40.4895	1.74	3.34	2.92e-05	0.000351	0.95
651	Fibin	3	complement(101545208..101547478)	0.663333	0.337244	50.8408	2.31	0.69282	29.9922	-2.05	-4.14	1.41e-06	2.15e-05	0.05
652	Slc12a6	3	103753238..103852686	6.43667	0.161967	2.51632	2.8	0.069282	2.47436	1.29	2.44	1.22e-12	3.93e-11	3.98e-08
653	Fmn1	3	104816987..105086436	3.84667	0.275379	7.15889	1.42667	0.011547	0.80937	1.65	3.15	6.22e-12	1.88e-10	2.03e-07
654	Arhgap11a	3	complement(105281827..105298108)	2.69667	0.617441	22.8965	1.33667	0.0404145	3.02353	1.18	2.26	0.000142	0.00147	1
655	Actc1	3	complement(105507403..105512939)	1.44667	0.355012	24.54	0.0566667	0.0981495	173.205	4.34	20.27	7.81e-05	0.00086	1
656	Thbs1	3	109862117..109873466	47.8667	15.1562	31.6633	250.603	23.5443	9.39506	-2.22	-4.65	0	0	0
657	Gpr176	3	complement(110042853..110140756)	0.136667	0.0378594	27.702	1.75	0.121244	6.9282	-3.33	-10.05	1.49e-10	3.88e-09	4.88e-06
658	Pak6	3	110442637..110487526	1.44333	0.3177	22.0116	0.0533333	0.092376	173.205	3.36	10.3	7.2e-11	1.94e-09	2.35e-06
659	Disp2	3	110574417..110589921	0.206667	0.070946	34.3287	0.0133333	0.023094	173.205	3.68	12.81	0.00157	0.01	1
660	Chst14	3	110734105..110736162	1.95	0.288444	14.792	1.19333	0.496521	41.6079	1.54	2.91	0.00297	0.02	1
661	Knl1	3	110855000..110909807	3.60333	0.532666	14.7826	1.01333	0.011547	1.13951	1.68	3.2	3.57e-14	1.33e-12	1.17e-09
662	Rad51	3	110918243..110942917	12.52	1.41746	11.3216	5.11667	0.178979	3.49795	1.25	2.38	1.88e-09	4.28e-08	6.13e-05
663	Dll4	3	111135021..111145986	0.0366667	0.0351188	95.7787	0.47	0.155885	33.1669	-3.32	-9.96	0.000315	0.00303	1
664	Oip5	3	complement(111416536..111422203)	5.79	1.35503	23.4029	1.79333	0.889119	49.5791	1.45	2.73	0.0018	0.01	1
665	Nusap1	3	111422267..111452971	10.5333	1.01854	9.66973	4.77	0.779423	16.3401	1.22	2.32	2.41e-10	6.09e-09	7.86e-06
666	Ehd4	3	complement(111877853..111941841)	1.58	0.465725	29.4763	4.09	0.606218	14.822	-1.39	-2.63	4.2e-06	5.92e-05	0.14
667	Stard9	3	112428395..112659140	3.68	0.600999	16.3315	0.296667	0.0635085	21.4074	3.29	9.78	0	0	0
668	LOC100911204	3	112531703..112560634	0.646667	0.0945163	14.6159	0	0	0	2.97	7.84	2.41e-05	0.000295	0.79
669	Ttbk2	3	complement(112684152..112789289)	2.78	0.539259	19.3978	1.16667	0.0635085	5.44359	1.05	2.07	0.00064	0.00574	1
670	Map1a	3	113251778..113272186	0.116667	0.0378594	32.4509	2.44667	0.265581	10.8548	-4.14	-17.66	0	0	0
671	Wdr76	3	113448877..113478215	4.07667	1.42072	34.8499	1.25	0.762102	60.9682	1.51	2.86	0.000106	0.00114	1
672	Frmd5	3	complement(113483269..113525864)	136.837	10.5442	7.70571	28.0533	0.334863	1.19367	2.27	4.81	0	0	0
673	Spg11	3	complement(113999719..114065170)	8.26333	0.662898	8.02216	4.11333	0.167432	4.07046	1.14	2.2	1.01e-11	2.99e-10	3.31e-07
674	Sord	3	114176309..114207366	5.48333	0.863095	15.7403	3.15333	0.184752	5.85895	1.28	2.42	0.000329	0.00315	1
675	Slc28a2	3	114355798..114647382	4.03333	0.617441	15.3085	8.10333	0.0057735	0.0712485	-1.46	-2.75	2.58e-08	5.02e-07	0.00084
676	Sema6d	3	116899878..116958050	3.84	0.392301	10.2162	0.956667	0.323316	33.7961	1.85	3.6	3.94e-14	1.45e-12	1.29e-09
677	Myef2	3	complement(117354382..117389561)	50.91	3.10348	6.09602	18.4233	1.27594	6.9257	1.21	2.31	1.97e-10	5.03e-09	6.42e-06
678	Fam227b	3	complement(118268739..118427851)	3.94333	0.525484	13.3259	1.23667	0.334863	27.0779	2.5	5.65	2.17e-08	4.29e-07	0.00071
679	Nphp1	3	complement(120316047..120373500)	13.81	1.2579	9.10858	5	0.467654	9.35307	1.43	2.69	4.71e-13	1.59e-11	1.54e-08
680	Bub1	3	complement(120373604..120404910)	18.83	1.70555	9.05762	7.98	0.259808	3.25573	1.07	2.09	2.39e-09	5.36e-08	7.79e-05
681	Bcl2l11	3	120726906..120764192	0.846667	0.0305505	3.60833	0.266667	0.127017	47.6314	1.64	3.11	0.000303	0.00293	1
682	Polr1b	3	121632043..121656506	1.94333	0.279344	14.3745	3.71667	0.0288675	0.776704	-1.01	-2.02	7.17e-05	0.000795	1
683	Il1b	3	complement(121876263..121882726)	0.12	0.01	8.33333	1.47667	0.392598	26.5868	-3.47	-11.12	3.32e-05	0.000394	1
684	Pdyn	3	complement(122194329..122206671)	0.0566667	0.051316	90.5577	1.28	0.207846	16.238	-3.89	-14.85	5.73e-05	0.00065	1
685	Ebf4	3	122836446..122890663	17.7667	2.39477	13.479	4.66333	0.248261	5.32367	1.89	3.7	0	0	0
686	Cpxm1	3	complement(122913886..122920684)	4.26	0.564269	13.2458	1.91333	0.456107	23.8383	1.03	2.04	0.000325	0.00312	1
687	Lzts3	3	complement(123175860..123179644)	0.566667	0.217792	38.4339	0.146667	0.0404145	27.5554	2.82	7.07	0.003	0.02	1
688	Adam33	3	complement(123595560..123607352)	1.89333	0.39425	20.8231	0.143333	0.248261	173.205	2.1	4.28	3.97e-05	0.000464	1
689	RGD1311739	3	complement(123688634..123702732)	18.2133	1.51757	8.33222	7.27333	0.860252	11.8275	1.33	2.51	1.3e-10	3.41e-09	4.24e-06
690	Smox	3	124068865..124102240	0.813333	0.202073	24.845	2.46667	0.646632	26.2148	-1.28	-2.44	0.00115	0.00969	1
691	Prnp	3	124515978..124531316	13.7033	0.780534	5.69594	5.58	1.22976	22.0386	1.42	2.67	6.02e-11	1.64e-09	1.97e-06
692	Slc23a2	3	complement(124632492..124724252)	10.96	0.622174	5.67677	27.51	0.710141	2.58139	-1.23	-2.35	1.11e-16	4.91e-15	3.62e-12
693	Chgb	3	125428260..125441594	1.08667	0.262742	24.1787	0.356667	0.265581	74.462	2.27	4.81	0.000544	0.00494	1
694	Mcm8	3	125470551..125500795	3.55667	0.560476	15.7585	1.29	0.32909	25.5108	1.61	3.04	1.2e-07	2.15e-06	0.00392
695	Fermt1	3	complement(125566643..125607735)	2.23	0.204206	9.15721	0.336667	0.132791	39.4427	2.65	6.29	1.12e-12	3.62e-11	3.65e-08
696	Bmp2	3	126335863..126346318	4.32667	0.885231	20.4599	0.46	0.259808	56.4799	3.39	10.46	0	0	0
697	Snap25	3	129599353..129788400	0.37	0.151327	40.8993	2.96667	0.733235	24.7158	-3.96	-15.6	1.19e-12	3.83e-11	3.87e-08
698	Btbd3	3	131351587..131357929	4.26333	0.220303	5.16738	1.71667	0.0057735	0.336321	1.5	2.82	9.06e-07	1.42e-05	0.03
699	Flrt3	3	complement(134683065..134696654)	11.26	1.81865	16.1515	2.66667	0.0057735	0.216506	1.91	3.77	0	0	0
700	Mgme1	3	138398011..138406666	1.77	0.337787	19.084	0.693333	0.271355	39.1377	1.96	3.89	0.000254	0.00249	1
701	Dzank1	3	complement(138624555..138683318)	3.39333	0.960902	28.3174	1.20667	0.300222	24.8803	1.58	2.99	2.3e-05	0.000281	0.75
702	Rbbp9	3	complement(138701586..138708332)	9.56	0.987877	10.3334	3.05667	0.21362	6.98865	1.99	3.96	4.01e-13	1.36e-11	1.31e-08
703	Slc24a3	3	139695028..139833967	91.9067	11.8079	12.8477	11.5933	1.27017	10.956	3.09	8.49	0	0	0
704	Ralgapa2	3	complement(140468701..140728129)	5.32	0.633167	11.9016	2.21333	0.404145	18.2596	1.01	2.02	1.64e-06	2.47e-05	0.05
705	Kiz	3	141068023..141173858	4.41333	0.218251	4.94526	2.17	0.0866025	3.9909	1.05	2.06	0.000146	0.00152	1
706	Cst8	3	143129248..143156177	3.01667	0.74144	24.5781	0	0	0	5.53	46.19	6.04e-05	0.000682	1
707	Cst3	3	complement(143219686..143223615)	25.66	4.92556	19.1955	8.54333	1.03346	12.0966	1.72	3.3	1.98e-11	5.65e-10	6.45e-07
708	AABR07054264.1	3	145764932..145765450	22.5433	2.77794	12.3227	7.95667	0.046188	0.580495	1.17	2.26	0.00573	0.04	1
709	Entpd6	3	146546387..146568825	12.4833	0.925437	7.41338	5.44333	0.669726	12.3036	1.36	2.57	8.12e-13	2.67e-11	2.65e-08
710	Gins1	3	146695344..146716816	13.3767	1.661	12.4172	4.12667	0.860252	20.8462	1.54	2.91	1.75e-07	3.05e-06	0.0057
711	Fkbp1a	3	147042944..147062724	13.6133	3.05164	22.4166	72.5033	11.2352	15.4962	-2.29	-4.9	0	0	0
712	Sdcbp2	3	147073160..147101911	0.286667	0.297377	103.736	3.65667	1.66854	45.6301	-3.8	-13.96	1.93e-09	4.39e-08	6.31e-05
713	Defb24	3	complement(148051263..148057523)	70.2833	4.65711	6.62619	29.2	6.6684	22.837	1.74	3.34	2.1e-12	6.57e-11	6.84e-08
714	Defb27	3	complement(148069922..148073554)	0.153333	0.265581	173.205	6.19667	3.29667	53.2007	-4.76	-27.18	3.88e-05	0.000455	1
715	Rem1	3	148108539..148116991	0.32	0.216333	67.6041	2.56333	0.357957	13.9645	-2.63	-6.18	1.05e-05	0.000137	0.34
716	Hm13	3	148150698..148189623	118.3	2.70701	2.28826	272.13	13.025	4.78632	-1.07	-2.1	3.14e-12	9.75e-11	1.02e-07
717	Id1	3	148215540..148216718	1.19	0.572364	48.0978	5.24667	1.52998	29.161	-1.76	-3.39	0.000666	0.00596	1
718	Cox4i2	3	148234193..148245416	0.36	0.0984886	27.3579	15.3467	5.18461	33.7833	-4.98	-31.47	0	0	0
719	Bcl2l1	3	complement(148259596..148313810)	0.71	0.183303	25.8173	2.89333	0.479201	16.5622	-1.79	-3.47	8.53e-08	1.56e-06	0.00278
720	LOC108350502	3	148283209..148284141	6.09	2.2229	36.5009	15.1867	3.24471	21.3655	-1.08	-2.11	0.000895	0.00775	1
721	Nol4l	3	complement(148909826..148932878)	4.84333	0.412836	8.52379	19.6733	1.50111	7.63018	-1.67	-3.19	6.84e-10	1.64e-08	2.23e-05
722	Bpifb6	3	149391929..149396130	12.0167	1.63983	13.6463	3.84333	2.62117	68.2004	1.74	3.33	3.99e-05	0.000466	1
723	Bpifb4	3	149424392..149449350	0.07	0.0655744	93.6777	0.476667	0.11547	24.2245	-3.39	-10.51	0.000289	0.0028	1
724	E2f1	3	complement(150047826..150073721)	4.19	0.14	3.34129	1.72667	0.265581	15.3811	1.61	3.05	7.11e-11	1.92e-09	2.32e-06
725	Ggt7	3	complement(151006531..151032302)	1.49667	0.301054	20.1149	8.33	0.259808	3.11894	-2.4	-5.26	0	0	0
726	Gss	3	complement(151076254..151106557)	14.65	0.780192	5.32554	41.8267	1.58194	3.78213	-1.49	-2.8	0	0	0
727	Myh7b	3	151126591..151150344	1.53333	0.447698	29.1977	0.56	0.606218	108.253	1.18	2.27	0.00449	0.03	1
728	Procr	3	151285249..151289595	229.123	20.7614	9.06122	14.3833	1.59926	11.1188	4.06	16.71	0	0	0
729	Cep250	3	151508361..151544674	7.45333	0.590706	7.92539	4.14333	0.860252	20.7623	1.13	2.19	3.97e-10	9.82e-09	1.3e-05
730	Rbm12_1	3	complement(151616037..151625644)	3.85	5.68156	147.573	0.653333	0.161658	24.7436	2.7	6.5	0.000155	0.00159	1
731	Rbm39	3	complement(151691514..151724654)	7.64333	3.94695	51.6392	2.55333	0.611991	23.9683	1.03	2.05	0.00365	0.03	1
732	Epb41l1	3	152552822..152619722	8.11	1.09986	13.5618	19.17	0.242487	1.26493	-1.19	-2.29	2.66e-15	1.08e-13	8.69e-11
733	Myl9	3	152857592..152863960	40.7667	5.47476	13.4295	18.35	4.83242	26.3347	1.34	2.54	1.72e-08	3.44e-07	0.000561
734	RGD1307752	3	152933771..152943777	7.05333	1.99189	28.2404	20.8967	1.85907	8.89648	-1.39	-2.63	3.18e-08	6.11e-07	0.00104
735	Samhd1	3	complement(153210829..153250641)	3.24333	0.306159	9.43964	8.07333	1.69164	20.9534	-1.1	-2.14	7.76e-07	1.23e-05	0.03
736	Rbl1	3	complement(153263692..153321352)	10	1.42853	14.2853	3.08	0.190526	6.1859	1.51	2.85	7.91e-12	2.36e-10	2.58e-07
737	Mroh8	3	complement(153333219..153398789)	1.31	0.230651	17.607	0.273333	0.023094	8.44903	2.45	5.46	1.89e-06	2.82e-05	0.06
738	LOC100911769	3	complement(153843206..153893847)	0.466667	0.15308	32.8028	1.7	0.207846	12.2262	-1.87	-3.66	5.07e-06	7.05e-05	0.17
739	Emilin3	3	complement(156901077..156905892)	11.9233	0.915769	7.68048	0.94	0.225167	23.9539	3.86	14.51	0	0	0
740	Chd6	3	complement(156937733..157099306)	6.52	0.355528	5.45288	2.61333	0.617765	23.639	1.42	2.67	3.44e-15	1.38e-13	1.12e-10
741	Tox2	3	159569363..159694756	41.99	1.21297	2.88872	9.7	0.710141	7.32104	2.19	4.58	0	0	0
742	Rims4	3	complement(160241619..160301552)	0	0	0	2.54667	0.964175	37.8603	-7.34	-162.13	0.000861	0.00749	1
743	Stk4	3	160467552..160546540	8.94333	0.125033	1.39806	4.01667	0.317543	7.90563	1.26	2.4	2.08e-11	5.94e-10	6.8e-07
744	LOC103694892	3	160713728..160715311	98.6567	43.6365	44.2306	18.9	5.80237	30.7004	2.24	4.71	0	0	0
745	Sdc4	3	complement(160872503..160891190)	6.17667	0.851489	13.7856	44.4633	3.33708	7.50525	-2.71	-6.52	0	0	0
746	Wfdc2	3	161018511..161024209	33.4933	2.20287	6.57704	8.47667	0.254034	2.99686	2.16	4.47	0	0	0
747	Spint3	3	complement(161025491..161027943)	81.2533	9.2244	11.3526	13.9267	1.5473	11.1103	2.94	7.65	0	0	0
748	Eppin	3	complement(161041727..161050557)	27.7367	3.26292	11.7639	5.85	1.81865	31.0881	2.78	6.85	0	0	0
749	Wfdc10a	3	161121697..161123069	263.083	19.3567	7.35764	10.9233	5.81392	53.2248	4.93	30.47	0	0	0
750	Wfdc11	3	complement(161128589..161131812)	3.45667	0.587566	16.998	0	0	0	3.65	12.55	2.36e-07	4.02e-06	0.00769
751	Snx21	3	161252723..161264818	4.74667	0.100167	2.11025	2.63	0.519615	19.7572	1.24	2.36	1.88e-08	3.74e-07	0.000615
752	Pltp	3	complement(161304469..161322289)	15.4567	0.943416	6.10362	6.79667	0.80829	11.8925	1.1	2.14	1.56e-08	3.13e-07	0.000508
753	Mmp9	3	161413298..161421520	0.0366667	0.0635085	173.205	0.436667	0.046188	10.5774	-3.12	-8.68	0.00521	0.04	1
754	Slc12a5	3	161425988..161462879	1.96	0.810617	41.358	0.853333	0.357957	41.9481	1.77	3.4	4.14e-05	0.000483	1
755	Slc2a10	3	162181974..162194804	1.08667	0.125831	11.5795	0.156667	0.080829	51.593	2.12	4.34	9.11e-06	0.00012	0.3
756	Sulf2	3	complement(162791355..162872831)	109.017	9.67128	8.87138	241.907	20.7731	8.58722	-1.09	-2.13	1.33e-12	4.26e-11	4.33e-08
757	Prex1	3	complement(163329975..163477715)	0.716667	0.197315	27.5324	2.27333	0.409919	18.0316	-1.44	-2.72	2.05e-05	0.000254	0.67
758	Ptgis	3	complement(163950777..163986059)	14.06	1.55483	11.0585	5.64667	0.438786	7.77071	1.7	3.24	1.49e-11	4.32e-10	4.86e-07
759	B4galt5	3	complement(164039731..164095878)	5.85	0.351568	6.00971	18.3067	0.317543	1.73457	-1.63	-3.09	0	0	0
760	Cebpb	3	164424515..164425910	1.33667	0.375011	28.0557	17.1233	2.97335	17.3643	-3.32	-9.96	0	0	0
761	Ptpn1	3	164665532..164711848	7.90667	0.400666	5.06745	32.9833	0.57735	1.75043	-2.16	-4.48	0	0	0
762	Sall4	3	complement(165520392..165537940)	6.37333	1.14286	17.9319	2.87667	0.178979	6.22174	1.13	2.19	8.84e-07	1.38e-05	0.03
763	Zfp217	3	complement(166983220..166994286)	0.786667	0.315331	40.0844	1.88667	0.490748	26.0114	-1.07	-2.1	0.00477	0.03	1
764	Bmp7	3	complement(170879973..170955399)	8.29333	0.366106	4.41446	3.45333	0.404145	11.703	1	2.01	4.64e-05	0.000534	1
765	Lama5	3	complement(175553045..175601127)	1.35	0.145258	10.7599	4.45667	1.20089	26.9459	-1.33	-2.52	3e-09	6.65e-08	9.8e-05
766	NEWGENE_1308612	3	175924522..175927935	2.49333	0.592818	23.7761	0.47	0.814064	173.205	1.65	3.13	0.00334	0.02	1
767	Col9a3	3	176102351..176124306	1.06333	0.646091	60.7609	0.286667	0.132791	46.3223	2.32	4.98	0.00385	0.03	1
768	Col20a1	3	176494768..176526018	0.703333	0.130512	18.5562	4	2.84056	71.0141	-2.28	-4.85	3.68e-06	5.24e-05	0.12
769	Tcea2	3	177188044..177195894	8.90333	2.13388	23.9672	4.28667	0.456107	10.6401	1.22	2.34	2.99e-05	0.00036	0.98
770	Insig1	4	342302..350515	5.54	1.98366	35.8061	28.45	5.95825	20.9429	-2.24	-4.72	0	0	0
771	Dpp6	4	complement(4021008..4473307)	0.98	0.544426	55.5537	0.226667	0.196299	86.6025	3.09	8.53	1.04e-05	0.000135	0.34
772	Galnt11	4	complement(6297258..6330765)	22.96	1.53659	6.69245	10.7367	1.50111	13.9812	1.08	2.11	3.41e-10	8.48e-09	1.11e-05
773	Rheb	4	6827429..6873383	138.587	8.30268	5.99097	274.187	7.68453	2.80266	-1.01	-2.01	1.1e-11	3.24e-10	3.6e-07
774	Wdr86	4	6931495..6948243	0.83	0.0519615	6.26042	0.263333	0.023094	8.76988	2.32	5	0.00655	0.04	1
775	Smarcd3	4	7076759..7108328	49.6167	2.78852	5.62012	15.9633	1.77247	11.1034	1.42	2.68	1.11e-16	4.91e-15	3.62e-12
776	Nos3	4	complement(7320668..7342410)	0.26	0.1	38.4615	1.5	1.05655	70.4367	-2.4	-5.28	1.08e-06	1.67e-05	0.04
777	Pus7	4	7889869..7930706	3.64333	0.231805	6.36243	7.54333	0.427239	5.6638	-1	-2	9.18e-06	0.000121	0.3
778	Reln	4	9347528..9773670	0.193333	0.085049	43.9909	0.976667	0.0750555	7.68487	-2.3	-4.93	2.12e-10	5.4e-09	6.91e-06
779	Lrrc17	4	complement(10108192..10138652)	10.63	1.40104	13.18	1.36	0.207846	15.2828	3.14	8.83	0	0	0
780	Fgl2	4	complement(10323607..10329241)	0.39	0.087178	22.3533	2.15667	0.663953	30.7861	-1.87	-3.65	0.000106	0.00113	1
781	Gsap	4	complement(10423139..10517848)	3.42	0.925365	27.0575	1.6	0.623538	38.9711	1.3	2.46	0.00012	0.00127	1
782	Cd36	4	14001761..14249749	6.92667	0.516753	7.46034	1.15333	0.109697	9.51126	2.39	5.25	0	0	0
783	Sema3c	4	complement(14318274..14490446)	28.4033	1.4583	5.13425	5.62	0.190526	3.39014	2.04	4.11	0	0	0
784	Hgf	4	complement(15433295..15505362)	0.993333	0.0950438	9.56817	0.153333	0.144338	94.1332	2.04	4.12	1.28e-06	1.97e-05	0.04
785	Cacna2d1	4	complement(15710417..16130848)	21.0567	1.74018	8.26428	11.2267	1.39141	12.3938	1.2	2.3	5.73e-12	1.74e-10	1.87e-07
786	Pclo	4	complement(16454904..17058921)	0.216667	0.0305505	14.1002	0.00666667	0.011547	173.205	3.61	12.21	7.49e-07	1.19e-05	0.02
787	Sema3e	4	complement(17272511..17594598)	0.46	0.158745	34.5098	0.0533333	0.046188	86.6025	3.59	12.08	4.11e-05	0.000479	1
788	Sema3a	4	complement(18178656..18396035)	21.69	1.26475	5.83104	1.08333	0.438786	40.5033	3.71	13.07	0	0	0
789	Sema3d	4	complement(19224310..19413484)	0.11	0.0754983	68.6349	2.79667	0.202073	7.22548	-4.14	-17.63	2.7e-13	9.3e-12	8.81e-09
790	Tmem243	4	complement(21902803..21920651)	19.5133	2.74959	14.0908	5.04333	1.22398	24.2693	2.47	5.52	0	0	0
791	Abcb1a	4	complement(22133521..22425515)	4.45667	1.13001	25.3556	22.59	1.40296	6.21054	-2.66	-6.32	0	0	0
792	Slc25a40	4	complement(22576576..22661722)	7.98667	1.81883	22.7733	2.86667	0.946854	33.0298	1.76	3.38	2.51e-06	3.66e-05	0.08
793	Adam22	4	22859622..22996645	1.97333	0.228108	11.5595	1.13667	0.456107	40.1267	1.49	2.8	0.000896	0.00776	1
794	Steap1	4	25435873..25446461	2.49667	0.328684	13.1649	8.10333	0.080829	0.997479	-1.8	-3.48	1.04e-08	2.15e-07	0.00034
795	Steap2	4	25507463..25527087	0.686667	0.198578	28.9192	9.55333	0.773649	8.09821	-3.77	-13.68	0	0	0
796	Gtpbp10	4	25635765..25653283	5.61	0.972163	17.3291	2.58	0.0866025	3.35669	1.06	2.08	0.000705	0.00627	1
797	Cyp51	4	27175243..27194018	6.93	2.20626	31.8364	24.4033	2.02073	8.28053	-1.77	-3.41	0	0	0
798	Akap9	4	complement(27195346..27331582)	7.76667	0.611583	7.87445	2.99333	0.282902	9.45106	1.13	2.19	4.81e-10	1.18e-08	1.57e-05
799	RGD1563091	4	complement(28305002..28310178)	0.863333	0.257747	29.8548	0.103333	0.046188	44.6981	2.99	7.93	2.72e-07	4.6e-06	0.00887
800	Ppp1r9a	4	29978739..30241911	5.37333	0.561278	10.4456	1.83	0.415692	22.7154	1.29	2.44	6.85e-08	1.27e-06	0.00224
801	Dync1i1	4	30807879..31121090	0.413333	0.0378594	9.15953	1.8	0.415692	23.094	-2.02	-4.04	2.16e-05	0.000267	0.7
802	Samd9l	4	31229913..31299132	0.443333	0.0971253	21.908	0.08	0.0173205	21.6506	2.11	4.31	0.00214	0.02	1
803	Asns	4	complement(33743364..33761163)	26.0667	4.64453	17.8179	120.717	16.8933	13.9941	-2.21	-4.64	0	0	0
804	Glcci1	4	34282625..34614438	8.80333	0.297714	3.38183	1.01	0.484974	48.0173	2.93	7.6	0	0	0
805	Foxp2	4	41364441..41942023	1.25	0.208087	16.6469	0.243333	0.080829	33.2174	2.17	4.51	1.75e-08	3.5e-07	0.000572
806	Cttnbp2	4	complement(42932903..43096399)	1.76	0.47697	27.1005	0.276667	0.161658	58.4306	2.87	7.31	2.36e-11	6.67e-10	7.7e-07
807	Cav1	4	44597123..44630200	0.593333	0.0450925	7.59986	2.31667	0.773649	33.3949	-1.84	-3.58	1.82e-05	0.000228	0.59
808	Met	4	44774741..44852665	1.71667	0.326241	19.0043	5.98333	0.617765	10.3248	-1.63	-3.09	7.75e-14	2.78e-12	2.53e-09
809	Cped1	4	49056010..49333304	17.9233	1.58507	8.84359	1.28333	0.0750555	5.84848	3.95	15.46	0	0	0
810	Aass	4	complement(50152452..50200328)	1.86667	0.495715	26.5562	112.853	21.0213	18.6271	-6.16	-71.37	0	0	0
811	Cadps2	4	complement(50326442..50860756)	4.58333	1.03645	22.6135	0.72	0.069282	9.6225	2.55	5.87	0	0	0
812	Pot1	4	complement(51888634..51946715)	9.35	0.795047	8.50318	3.42333	0.611991	17.8771	1.47	2.78	4.06e-11	1.12e-09	1.32e-06
813	Hilpda	4	56549739..56549993	6.51667	1.97791	30.3516	23.0467	7.33235	31.8152	-1.31	-2.48	0.00485	0.03	1
814	Ccdc136	4	56674832..56704549	1.72	0.195192	11.3484	0.953333	0.305996	32.0974	1.19	2.28	0.000759	0.0067	1
815	Tspan33	4	56981283..57004792	1.59333	0.681347	42.7623	7.51667	1.05078	13.9793	-2.08	-4.23	5.5e-10	1.33e-08	1.79e-05
816	Smo	4	57019941..57042770	18.46	1.14328	6.19331	10.5633	1.34523	12.7349	1.01	2.02	2.39e-09	5.36e-08	7.81e-05
817	Strip2	4	57204944..57246675	6.88333	0.352467	5.12059	0.72	0.207846	28.8675	2.99	7.92	0	0	0
818	Cpa2	4	57855416..57879239	112.213	11.3246	10.0921	1.45667	0.0750555	5.15255	6.22	74.69	0	0	0
819	Cpa4	4	57883849..57907826	1.17333	0.280416	23.8991	0.0933333	0.161658	173.205	3.5	11.35	6.16e-06	8.42e-05	0.2
820	Cpa1	4	57952982..57959109	30.38	6.22717	20.4976	11.7633	1.23553	10.5032	1.43	2.69	5.94e-12	1.79e-10	1.94e-07
821	Mest	4	58053041..58063138	79.2467	7.81389	9.86022	14.68	5.07491	34.5702	2.55	5.87	0	0	0
822	Podxl	4	complement(58829060..58893170)	0.406667	0.1823	44.8279	1.85	0.242487	13.1074	-2.08	-4.23	1.32e-08	2.69e-07	0.00043
823	Lrguk	4	61420009..61544446	0.306667	0.15885	51.7989	0.0266667	0.046188	173.205	3.32	9.97	0.00527	0.04	1
824	Akr1b1	4	complement(61706864..61720956)	176.59	25.5368	14.4611	45.9367	4.00681	8.72247	2.06	4.18	0	0	0
825	Akr1b10	4	61771970..61828657	13.0567	3.6512	27.9642	44.9367	2.5923	5.76879	-1.72	-3.3	0	0	0
826	Akr1b7	4	61850348..61862526	0.686667	0.705502	102.743	3	3.60267	120.089	-2.08	-4.24	0.00549	0.04	1
827	Cald1	4	62220736..62291489	7.82	1.85086	23.6683	20.45	0.32909	1.60924	-1.19	-2.28	5.01e-11	1.37e-09	1.63e-06
828	Creb3l2	4	complement(64869026..64981384)	77.2033	2.45164	3.17556	33.87	4.76314	14.063	1.41	2.66	0	0	0
829	Atp6v0a4	4	complement(65736585..65818521)	0.563333	0.342685	60.8317	7.17667	0.617765	8.60796	-3.34	-10.12	8.88e-16	3.71e-14	2.9e-11
830	Hipk2	4	complement(66445266..66624912)	2.57	0.521153	20.2783	4.35333	0.219393	5.03966	-1.01	-2.01	6.78e-05	0.000757	1
831	Zyx	4	71740532..71749386	14.8967	1.42609	9.57322	66.9767	6.60489	9.86147	-2.11	-4.3	0	0	0
832	Epha1	4	complement(71749242..71763679)	0.363333	0.179258	49.337	4.97333	1.70896	34.3624	-3.37	-10.33	5.55e-16	2.35e-14	1.81e-11
833	Fam115c	4	complement(72053434..72074683)	1.81333	0.234592	12.9371	0.48	0.190526	39.6928	2.45	5.47	1.46e-07	2.58e-06	0.00476
834	Ezh2	4	complement(77284404..77347011)	22.5767	1.69308	7.49926	9.72333	0.548483	5.64089	1.12	2.17	2.69e-10	6.76e-09	8.77e-06
835	Zfp862	4	78140483..78160638	0.346667	0.115902	33.4333	1.27667	0.300222	23.5161	-1.56	-2.94	0.00186	0.01	1
836	Rarres2	4	complement(78205812..78208767)	21.4667	1.56921	7.31	7.62	4.86706	63.8722	1.1	2.14	0.000172	0.00175	1
837	Tmem176b	4	complement(78450724..78458179)	134.547	4.6549	3.45969	44.82	9.61288	21.4478	1.8	3.48	0	0	0
838	Tmem176a	4	78458625..78462423	118.883	11.185	9.40838	40.85	4.52065	11.0665	1.74	3.34	0	0	0
839	Tra2a	4	complement(78905380..78924181)	45.98	3.25673	7.08293	22.49	1.59349	7.08531	1.02	2.03	2.17e-10	5.52e-09	7.09e-06
840	Ccdc126	4	78981987..79003053	2.49	0.903715	36.2938	0.713333	0.248261	34.8029	1.46	2.75	0.000487	0.00449	1
841	Cbx3	4	81244469..81257897	7.92	2.19233	27.6809	3.99	0.207846	5.20918	1.08	2.11	0.000165	0.00169	1
842	Tril	4	complement(83967696..83972540)	15.3333	3.9545	25.7902	6.16	1.21244	19.6824	1.6	3.03	2.55e-15	1.04e-13	8.33e-11
843	Cpvl	4	complement(84025926..84131030)	2.75	0.248797	9.04717	1.43333	0.046188	3.22242	1.35	2.55	0.00012	0.00127	1
844	Prr15	4	84478839..84481883	2.65667	1.06613	40.1304	7.29	2.54611	34.9261	-1.15	-2.22	0.00242	0.02	1
845	Wipf3	4	84597323..84676775	5.59667	0.525389	9.38753	2.09333	0.421466	20.1337	1.1	2.15	1.94e-06	2.89e-05	0.06
846	Plekha8	4	84770375..84820887	2.97667	0.283608	9.52769	1.54333	0.150111	9.72642	1.14	2.2	4.7e-07	7.69e-06	0.02
847	Gars	4	85235172..85276044	23.0267	1.94251	8.4359	56.2433	0.90644	1.61164	-1.24	-2.37	0	0	0
848	Adcyap1r1	4	85662892..85711696	1.42	0.372424	26.2271	0.493333	0.0288675	5.85152	1.08	2.11	0.00355	0.03	1
849	Nt5c3a	4	complement(87237949..87281157)	14.38	0.883855	6.14642	6.69	0.173205	2.58901	1.15	2.22	3.02e-09	6.68e-08	9.87e-05
850	Abcg2	4	88832178..88890621	42.71	3.57441	8.36902	6.52	0.588897	9.03217	2.83	7.11	0	0	0
851	Herc3	4	89078711..89169146	6.41	1.18216	18.4424	17.9633	1.89371	10.5421	-1.36	-2.57	6.77e-15	2.65e-13	2.21e-10
852	Nap1l5	4	complement(89149317..89151184)	0.753333	0.205508	27.2798	2.89	0.848705	29.367	-1.87	-3.66	6.01e-05	0.000679	1
853	Fam13a	4	complement(89183768..89281222)	37.0833	1.29855	3.50171	11.3433	1.08542	9.56878	1.96	3.9	0	0	0
854	Tigd2	4	89536647..89538227	2.84	0.855044	30.1072	1.71333	0.357957	20.8924	1.22	2.33	0.00603	0.04	1
855	Grid2	4	94696965..95442778	0	0	0	0.0933333	0.0288675	30.9295	-6.3	-79.03	0.00642	0.04	1
856	Prdm5	4	96659084..96812263	3.30667	0.456216	13.7969	0.516667	0.305996	59.225	2.14	4.42	5.8e-11	1.58e-09	1.89e-06
857	Gadd45a	4	complement(97782512..97784842)	4.20333	1.10029	26.1766	12.4067	1.1547	9.3071	-1.38	-2.6	8.78e-06	0.000116	0.29
858	Il23r	4	complement(98203958..98305173)	0.0266667	0.023094	86.6025	1.41667	0.842931	59.501	-5.07	-33.69	1.53e-05	0.000195	0.5
859	Thnsl2	4	complement(98976550..98995590)	6.84333	1.61636	23.6195	2.64	0.415692	15.7459	1.36	2.57	1.73e-05	0.000218	0.56
860	Reep1	4	99618622..99735319	2.91	0.57	19.5876	0.603333	0.23094	38.2774	1.79	3.46	1.16e-07	2.08e-06	0.00378
861	Tmem150a	4	100218661..100222130	63.64	6.90622	10.852	21.75	3.91443	17.9974	1.59	3	0	0	0
862	Vamp5	4	complement(100231561..100232559)	55.53	6.0937	10.9737	13.5	2.45951	18.2186	1.95	3.86	8.72e-13	2.87e-11	2.85e-08
863	Mat2a	4	complement(100296075..100303080)	102.82	11.8054	11.4816	42.86	0.987269	2.30347	1.3	2.46	0	0	0
864	Capg	4	100407658..100419446	5.39	1.22748	22.7732	23.05	1.90526	8.26575	-1.93	-3.82	0	0	0
865	Tcf7l1	4	complement(100491798..100660140)	4.25667	0.670994	15.7634	2.2	0.831384	37.7902	1.08	2.12	9.7e-05	0.00105	1
866	LOC100364435	4	complement(100882216..100883275)	45.7033	14.9225	32.6507	124.72	20.9925	16.8317	-1.2	-2.3	8.58e-09	1.79e-07	0.00028
867	Dnah6	4	complement(100936978..101156576)	0.243333	0.335012	137.676	0.02	0.0173205	86.6025	3.13	8.73	0.00121	0.01	1
868	Ctnna2	4	complement(107881826..108008484)	4.45	0.519615	11.6767	0.26	0.069282	26.6469	3.49	11.22	6.86e-11	1.86e-09	2.24e-06
869	Reg3b	4	109467272..109470510	11.5833	0.877857	7.57862	2.31667	1.12006	48.3479	1.87	3.67	3.07e-07	5.14e-06	0.01
870	Hk2	4	complement(113559427..113610243)	2.17333	0.526909	24.2443	13.37	2.35559	17.6185	-2.45	-5.47	0	0	0
871	LOC103692170	4	113935492..113941478	5.95333	1.19274	20.0349	2.4	0.381051	15.8771	1.53	2.89	6.15e-07	9.86e-06	0.02
872	LOC103692173	4	complement(113951870..113954297)	19.5333	2.19685	11.2467	6.77	0.502295	7.41942	1.43	2.69	8.35e-11	2.23e-09	2.72e-06
873	LOC103692165	4	114835064..114850701	0.686667	0.184752	26.9056	0	0	0	3.19	9.13	0.000514	0.00471	1
874	Actg2	4	complement(115215060..115239723)	1.34	0.917878	68.4984	8.48333	8.05981	95.0076	-2.54	-5.83	1.72e-05	0.000216	0.56
875	Zfp638	4	115601661..115690272	11.2167	0.295691	2.63618	4.02333	0.542709	13.489	1.24	2.36	6.13e-12	1.85e-10	2e-07
876	Dysf	4	115712850..115901873	0.67	0.151327	22.5862	5.19667	1.2413	23.8865	-2.82	-7.08	0	0	0
877	Smyd5	4	117215064..117229873	5.45	0.425793	7.81272	14.5933	0.023094	0.15825	-1.24	-2.36	2.57e-10	6.47e-09	8.37e-06
878	Pradc1	4	complement(117230528..117234928)	18.3367	0.5058	2.75841	11.1567	1.66854	14.9556	1.01	2.02	9.63e-06	0.000127	0.31
879	Alms1	4	117371659..117472198	4.66	0.340735	7.3119	1.99	0.381051	19.1483	1.31	2.48	9.34e-12	2.77e-10	3.05e-07
880	LOC103690006	4	complement(117617533..117631716)	0	0	0	2.37333	2.05537	86.6025	-6.79	-110.78	0.00602	0.04	1
881	Nat8f4	4	complement(117757455..117758135)	2.02	0.320468	15.8648	0.426667	0.369504	86.6025	3.7	13.03	0.0013	0.01	1
882	Tia1	4	118207862..118235218	34.6833	3.53528	10.193	15.0033	0.912213	6.08007	1.34	2.53	3.89e-15	1.55e-13	1.27e-10
883	Mxd1	4	complement(118449882..118472179)	2.89333	0.437531	15.122	1.19	0.762102	64.0422	1.53	2.89	6.29e-05	0.000709	1
884	Anxa4	4	complement(118538777..118595580)	13.0667	1.25117	9.5753	45.8067	4.57839	9.99502	-1.65	-3.15	0	0	0
885	H1fx	4	complement(119889371..119889949)	5.93	2.14413	36.1574	0.77	0.6755	87.7272	2.41	5.32	8.17e-05	0.000896	1
886	LOC100911337_3	4	complement(120413653..120414118)	0.64	1.10851	173.205	7.37333	2.57498	34.9229	-2.76	-6.75	0.00478	0.03	1
887	Mgll	4	120671489..120771088	1.77333	1.35301	76.2975	14.3833	1.53575	10.6773	-3.06	-8.35	0	0	0
888	Txnrd3	4	121612332..121650571	2.74667	0.441173	16.0621	1.13	0.0866025	7.66394	1.16	2.23	0.000316	0.00303	1
889	Nup210	4	complement(122644135..122741110)	8.19333	0.378594	4.62076	2.58333	1.27017	49.1679	1.72	3.29	3.17e-13	1.09e-11	1.04e-08
890	Hdac11	4	122781095..122798353	1.85333	0.257164	13.8758	0.25	0.138564	55.4256	2.46	5.51	6.34e-07	1.01e-05	0.02
891	Fbln2	4	122835436..122895121	1.09	0.185203	16.9911	0.1	0.173205	173.205	1.87	3.65	0.000139	0.00144	1
892	Grip2	4	123586231..123636040	0.596667	0.106927	17.9207	0.136667	0.0981495	71.8167	2.45	5.47	0.000255	0.0025	1
893	Slc6a6	4	complement(123642210..123713464)	4.44	1.07643	24.2439	68.8233	8.25034	11.9877	-4.01	-16.1	0	0	0
894	Fgd5	4	123865725..123962881	0.123333	0.0750555	60.8558	1.5	0.623538	41.5692	-3.26	-9.6	1.12e-08	2.29e-07	0.000364
895	Adamts9	4	complement(124660262..124858250)	11.3833	1.17134	10.2899	54.2833	10.1094	18.6234	-2.49	-5.63	0	0	0
896	Lrig1	4	complement(126617244..126644895)	7.45667	1.86143	24.9633	3.3	0.34641	10.4973	1.33	2.52	6.55e-08	1.22e-06	0.00214
897	Pdzrn3	4	complement(133717139..133951264)	2.35333	0.830321	35.2828	11.72	2.14774	18.3255	-2.25	-4.75	0	0	0
898	Cntn3	4	complement(134784668..135069970)	11.3467	1.01081	8.90842	0.0633333	0.109697	173.205	6.93	122.11	0	0	0
899	Lrrn1	4	139670092..139673143	0.746667	0.415853	55.6945	0.12	0.034641	28.8675	2.97	7.85	0.000209	0.00209	1
900	Bhlhe40	4	140703619..140709319	1.64667	0.28746	17.4571	20.7567	4.14537	19.9713	-3.39	-10.45	0	0	0
901	Lmcd1	4	144192989..144252551	6.44333	0.882345	13.6939	0.38	0.207846	54.6963	4.02	16.23	3.33e-16	1.43e-14	1.09e-11
902	Srgap3	4	complement(144638335..144869919)	2.31333	0.448813	19.4011	0.03	0.0519615	173.205	4.31	19.84	0	0	0
903	Fancd2	4	145489869..145551479	17.4233	0.557345	3.19884	9.39	0.571577	6.08708	1.04	2.05	1e-11	2.96e-10	3.28e-07
904	Irak2	4	145594575..145651053	0.43	0.0953939	22.1846	1.30667	0.300222	22.9762	-1.38	-2.6	0.00544	0.04	1
905	Syn2	4	147037179..147195096	0.1	0.0888819	88.8819	1.51	0.623538	41.2939	-4.17	-17.94	1.86e-10	4.77e-09	6.05e-06
906	Pparg	4	147274107..147399380	16.97	2.78625	16.4187	8.63667	0.842931	9.75992	1	2	1.58e-07	2.78e-06	0.00517
907	Mkrn2	4	147514120..147532084	11.72	1.57693	13.455	6.17	1.92258	31.1601	1.15	2.22	4.87e-07	7.94e-06	0.02
908	Mbd4	4	complement(147746186..147756294)	4.04333	0.748888	18.5216	0.946667	0.0981495	10.3679	1.91	3.76	5.9e-07	9.49e-06	0.02
909	H1foo	4	147844658..147849779	8.01	2.62463	32.767	2.57667	0.860252	33.3862	1.51	2.84	5.32e-05	0.000607	1
910	Plxnd1	4	complement(147854309..147893992)	2.97333	0.245832	8.26789	17.63	4.07032	23.0875	-2.31	-4.96	0	0	0
911	Washc2c	4	148139528..148197365	45.63	3.43716	7.53269	24.28	1.68009	6.91964	1.07	2.1	1.3e-13	4.61e-12	4.25e-09
912	Zfand4	4	148199102..148268405	3.16333	0.426654	13.4875	0.203333	0.0750555	36.9126	2.92	7.54	3.05e-11	8.5e-10	9.94e-07
913	Rassf4	4	complement(148769096..148803988)	0.77	0.283549	36.8245	1.92333	0.0981495	5.1031	-1.37	-2.59	0.00104	0.00886	1
914	Zfp9	4	complement(150517027..150522351)	2.81	0.4	14.2349	0.706667	0.421466	59.6414	2.51	5.69	1.48e-08	2.98e-07	0.000481
915	Ankrd26	4	complement(150547467..150616895)	2.79333	0.308275	11.0361	1.07667	0.127017	11.7973	1.29	2.44	1.86e-07	3.24e-06	0.00608
916	Ccdc77	4	complement(152860675..152883210)	9.32667	1.71733	18.4132	3.43333	1.32791	38.6769	1.47	2.77	8.64e-08	1.58e-06	0.00282
917	Il17ra	4	152995865..153018394	2.31	0.525071	22.7304	6.84667	0.473427	6.91471	-1.47	-2.77	4.69e-11	1.29e-09	1.53e-06
918	Slc25a18	4	153330069..153350446	2.31333	0.133167	5.75648	0	0	0	6.27	77.2	2.97e-06	4.3e-05	0.1
919	A2m	4	154309426..154359137	18.63	2.04648	10.9849	302.36	48.5494	16.0568	-3.82	-14.11	0	0	0
920	Phc1	4	complement(155093949..155116154)	16.8233	2.2419	13.3262	5.54667	0.184752	3.33087	1.57	2.97	0	0	0
921	Rimklb	4	complement(155260103..155275161)	1.87667	0.395769	21.0889	1.06	0.727461	68.6284	1.97	3.91	0.00488	0.03	1
922	Slc2a3	4	complement(155408233..155631856)	0.226667	0.201329	88.8216	1.36667	0.080829	5.91432	-2.7	-6.49	1.47e-07	2.6e-06	0.0048
923	Necap1	4	155709613..155724790	7.82	1.17886	15.0749	19.4067	5.28853	27.2511	-1.15	-2.23	3.35e-08	6.42e-07	0.00109
924	Clec4e	4	complement(156270920..156276304)	0.123333	0.106927	86.6974	1.32667	0.721688	54.3986	-3.3	-9.83	0.00162	0.01	1
925	LOC103690024	4	complement(156403016..156427755)	3.33	1.05731	31.751	8.03	0.900666	11.2163	-1.43	-2.7	4.74e-09	1.02e-07	0.000155
926	Cd163	4	156752082..156785467	1.30333	0.263122	20.1884	0.556667	0.092376	16.5945	1.5	2.83	0.000144	0.00149	1
927	Pex5	4	complement(156983915..157009674)	10.9967	1.87905	17.0875	26.6733	1.53575	5.75763	-1.26	-2.4	3.64e-14	1.35e-12	1.19e-09
928	C1s	4	complement(157143592..157155609)	6.38	0.452106	7.0863	30.3733	0.0635085	0.209093	-1.98	-3.96	0	0	0
929	Lpcat3	4	157181795..157222996	141.123	10.2163	7.23928	448.057	14.3356	3.19951	-1.57	-2.96	0	0	0
930	Eno2	4	complement(157285179..157294047)	1.63667	0.325167	19.8676	26.26	1.73205	6.59578	-3.73	-13.25	0	0	0
931	Tpi1	4	complement(157328379..157331905)	6.35333	1.80267	28.3737	37.9733	12.9673	34.1484	-2.19	-4.55	1.11e-16	4.91e-15	3.62e-12
932	Nop2	4	157647082..157658390	0.793333	0.306649	38.6532	2.72	0.155885	5.73105	-1.59	-3	5.69e-05	0.000647	1
933	Gapdh	4	complement(157676595..157679962)	9.81333	2.17031	22.1159	52.35	11.5355	22.0353	-2.13	-4.37	0	0	0
934	Vamp1	4	157726941..157733643	1.45667	0.205994	14.1414	0.543333	0.0750555	13.8139	1.5	2.84	0.0011	0.00928	1
935	Tnfrsf1a	4	157864969..157877633	19.3367	0.65615	3.3933	59.7033	2.41332	4.04219	-1.6	-3.02	0	0	0
936	Rad51ap1	4	complement(159469804..159482869)	5.32	0.983616	18.489	3.17667	0.958401	30.17	1.18	2.27	0.000109	0.00117	1
937	Tspan11	4	160455986..160522904	0.3	0.0655744	21.8581	1.4	0.433013	30.9295	-1.99	-3.97	5.74e-05	0.00065	1
938	Tspan9	4	complement(160530720..160662974)	4.19667	0.0585947	1.39622	23	0.796743	3.4641	-2.19	-4.58	0	0	0
939	Foxm1	4	161685258..161696305	3.92	0.635059	16.2005	1.90333	0.219393	11.5268	1.18	2.27	2.53e-05	0.000307	0.82
940	LOC689757	4	complement(162181158..162230859)	17.79	4.47657	25.1634	1.97	0.710141	36.0478	3.52	11.49	0	0	0
941	Clec2d_1	4	162281574..162402635	1.40667	0.102632	7.29612	3.82667	0.184752	4.82802	-1.36	-2.56	7.71e-07	1.22e-05	0.03
942	Clec12a	4	163112301..163126864	2.14	0.681982	31.8683	25.95	4.31281	16.6197	-3.49	-11.26	0	0	0
943	Gabarapl1	4	163293724..163302858	8.97	0.833727	9.29461	18.9767	0.629312	3.31624	-1.29	-2.44	4.87e-09	1.05e-07	0.000159
944	Ly49si1	4	complement(163736132..163890801)	0.656667	0.325628	49.588	0.03	0.0519615	173.205	3.22	9.3	0.000463	0.00429	1
945	AABR07062268.1	4	complement(166614844..166617143)	0.466667	0.364737	78.158	2.66333	0.698594	26.2301	-2.97	-7.82	0.000333	0.00318	1
946	Etv6	4	167754525..167992168	4.55333	0.504612	11.0823	10.0567	0.473427	4.7076	-1.13	-2.19	6.16e-07	9.87e-06	0.02
947	Emp1	4	169147243..169181966	8.45	0.593549	7.02424	21.24	0.0173205	0.0815466	-1.24	-2.37	1.36e-13	4.8e-12	4.44e-09
948	Gucy2c	4	complement(170659998..170740274)	0.133333	0.119304	89.4777	0.466667	0.011547	2.47436	-1.95	-3.87	0.0055	0.04	1
949	Rerg	4	complement(171069191..171176581)	1.47	0.36756	25.004	3.59333	0.352184	9.80103	-1.55	-2.92	1.1e-05	0.000143	0.36
950	Abcc9	4	complement(176805431..176922424)	4.98667	0.443772	8.89917	15.9367	0.202073	1.26797	-1.34	-2.53	2.91e-10	7.29e-09	9.51e-06
951	Cmas	4	176994129..177012444	18.8533	2.62721	13.935	52.23	4.38209	8.38998	-1.63	-3.1	0	0	0
952	RGD1561551	4	complement(177021803..177039677)	0.0833333	0.0802081	96.2497	1.22667	0.496521	40.4773	-4.28	-19.44	3.55e-05	0.000419	1
953	St8sia1	4	complement(177065168..177196180)	3.22333	0.335012	10.3934	0.74	0.034641	4.68122	2	4.01	7.02e-07	1.12e-05	0.02
954	Bcat1	4	complement(179259308..179339795)	6.35667	1.28461	20.2089	110.873	6.13723	5.53536	-4.24	-18.86	0	0	0
955	Sspn	4	180291389..180324408	0.956667	0.135031	14.1147	0	0	0	5.87	58.29	1.63e-05	0.000206	0.53
956	Arntl2	4	181103774..181214994	0.416667	0.0750555	18.0133	1.96333	0.57735	29.4066	-1.98	-3.93	0.000481	0.00444	1
957	Smco2	4	181243338..181268634	0.0533333	0.092376	173.205	0.656667	0.0635085	9.67135	-3.57	-11.88	0.00517	0.04	1
958	Ppfibp1	4	181286455..181428157	21.2133	0.486038	2.29119	83.13	10.3923	12.5013	-1.86	-3.62	0	0	0
959	Caprin2	4	complement(183305813..183374195)	10.5133	2.4526	23.3284	6.38667	0.750555	11.7519	1.05	2.06	7.34e-06	9.92e-05	0.24
960	Rdh10	5	complement(2603505..2632030)	0.916667	0.382143	41.6883	1.94667	0.427239	21.9472	-1.24	-2.36	0.00125	0.01	1
961	Terf1	5	complement(2853459..2882668)	11.4933	1.5783	13.7323	5.41667	0.254034	4.68986	1.04	2.06	1.04e-06	1.61e-05	0.03
962	Trpa1	5	3783247..3836485	0.05	0.05	100	0.516667	0.011547	2.2349	-2.91	-7.52	0.00164	0.01	1
963	Eya1	5	4373626..4513142	1.67	0.695414	41.6415	3.51	0.225167	6.415	-1.08	-2.12	0.00367	0.03	1
964	Ncoa2	5	5616483..5694598	9.74667	1.70673	17.5109	4.55	0.173205	3.80671	1.09	2.13	2.77e-08	5.37e-07	0.000902
965	Slco5a1	5	5866897..5989667	0.213333	0.070946	33.2559	1.36667	0.473427	34.641	-2.24	-4.71	5.47e-05	0.000622	1
966	Sulf1	5	complement(5999475..6186329)	17.8333	1.73062	9.70439	1.63	0.190526	11.6887	3.23	9.39	0	0	0
967	AABR07046778.1	5	6373583..6373849	12.62	2.778	22.0127	5.78	1.2644	21.8754	1.7	3.24	0.00198	0.02	1
968	Cspp1	5	complement(8761293..8864578)	8.99667	0.480867	5.34495	4.67333	0.271355	5.80645	1.17	2.26	4.66e-10	1.14e-08	1.52e-05
969	Rrs1	5	complement(9430728..9432343)	0.403333	0.152753	37.8725	1.14333	0.109697	9.59445	-1.78	-3.43	0.00303	0.02	1
970	Pcmtd1	5	complement(12132657..12199283)	4.47333	0.600028	13.4134	1.76667	0.525389	29.739	1.66	3.17	3.21e-10	7.98e-09	1.05e-05
971	Ubxn2b	5	19284548..19311088	7.07333	1.05121	14.8615	2.54	0.173205	6.8191	1.43	2.69	9.13e-12	2.71e-10	2.98e-07
972	Sdcbp	5	19471664..19498485	35.8867	1.08666	3.02804	90.8133	4.35899	4.79995	-1.4	-2.64	0	0	0
973	Tox	5	complement(19892698..20189721)	7.55333	0.637992	8.44649	2.34	0.450333	19.245	1.94	3.84	2.22e-16	9.63e-15	7.24e-12
974	Ccne2	5	24434872..24446406	4.76667	0.624286	13.0969	1.15333	0.508068	44.0522	2.02	4.04	1.17e-09	2.72e-08	3.81e-05
975	Ints8	5	complement(24445886..24493670)	35.49	2.58372	7.28013	16.1033	0.21362	1.32656	1.01	2.01	8.44e-11	2.25e-09	2.75e-06
976	RGD1559441	5	24860153..24908397	0.923333	0.159478	17.272	0.396667	0.248261	62.5867	1.85	3.61	0.000128	0.00134	1
977	Rad54b	5	25146949..25214376	1.88667	0.352751	18.6971	0.736667	0.334863	45.4565	1.9	3.73	3e-06	4.34e-05	0.1
978	Triqk	5	26493212..26566370	2.65	0.23516	8.87394	0.846667	0.0057735	0.68191	1.44	2.72	0.00096	0.00823	1
979	Slc26a7	5	complement(27986663..28177340)	11.1033	1.73379	15.6151	1.7	0.640859	37.6976	2.99	7.94	0	0	0
980	Necab1	5	complement(28504558..28737719)	0.0633333	0.0493288	77.8876	0.433333	0.271355	62.6203	-2.69	-6.43	0.00147	0.01	1
981	Tmem64	5	28850950..28867227	5.66	0.545619	9.63991	27.1133	5.55411	20.4848	-2.23	-4.69	0	0	0
982	Osgin2	5	complement(29663685..29682005)	4.05667	1.37191	33.8186	10.94	2.51147	22.9568	-1.39	-2.61	2.16e-07	3.72e-06	0.00705
983	Mmp16	5	31568419..31810484	2.24667	0.133167	5.9273	0.47	0.155885	33.1669	1.95	3.85	4.79e-07	7.82e-06	0.02
984	Ggh	5	34040258..34063361	14.0833	4.42629	31.4293	5.73667	0.202073	3.52247	1.6	3.04	6.19e-08	1.15e-06	0.00202
985	Tstd3	5	complement(35892737..35902262)	1.14	0.519711	45.5887	2.94667	0.860252	29.1941	-1.57	-2.98	0.000184	0.00187	1
986	Pnisr	5	35991068..36017944	18.3367	2.2947	12.5143	7.18333	0.248261	3.45606	1.32	2.49	9.99e-16	4.14e-14	3.26e-11
987	Manea	5	complement(40844998..40867023)	2.22667	0.309246	13.8883	0.9	0.190526	21.1695	1.52	2.86	1.62e-06	2.44e-05	0.05
988	Epha7	5	43603043..43757549	2.85667	0.254231	8.89956	0.88	0.0173205	1.96824	1.26	2.4	0.000449	0.00418	1
989	Casp8ap2	5	47853818..47891668	1.41667	0.28006	19.7689	0.576667	0.127017	22.0261	1.26	2.39	3.83e-05	0.000449	1
990	Pm20d2	5	complement(48420302..48436531)	4.31	1.14136	26.4816	0.263333	0.456107	173.205	2.92	7.55	2.4e-08	4.71e-07	0.000784
991	Srsf12	5	48456757..48485912	1.57667	0.177858	11.2806	0	0	0	3.85	14.45	1.41e-07	2.49e-06	0.00459
992	Pnrc1	5	complement(48501472..48504511)	5.39	2.23401	41.4473	3.11667	0.21362	6.8541	1.01	2.02	0.00737	0.05	1
993	RGD1563056	5	complement(50210270..50221095)	1.37333	0.135769	9.88612	0.246667	0.132791	53.834	2.87	7.29	0.000708	0.0063	1
994	Zfp292	5	complement(50282084..50362344)	1.7	0.269629	15.8606	0.573333	0.0057735	1.00701	1.44	2.72	4.07e-08	7.72e-07	0.00133
995	Cga	5	50381244..50393367	53.8267	11.4106	21.1988	3.04	3.01377	99.1371	3.76	13.55	0	0	0
996	Nfx1	5	57291156..57348720	16.1733	1.37078	8.47555	60.07	5.55988	9.25567	-1.96	-3.89	0	0	0
997	RGD1309821	5	complement(57876498..57881944)	0.853333	0.395769	46.3792	0.283333	0.150111	52.9804	2.36	5.13	0.00159	0.01	1
998	RGD1561916	5	complement(57883675..57896475)	2.74667	0.722934	26.3204	0.683333	0.11547	16.8981	2.1	4.29	0.000221	0.0022	1
999	Fam219a	5	complement(57897368..57947183)	1.28333	0.416813	32.479	3.51333	0.825611	23.4994	-1.26	-2.39	0.000287	0.00278	1
1000	Enho	5	complement(58018039..58019836)	0	0	0	1.46	0.952628	65.2485	-6.58	-95.82	0.00353	0.03	1
1001	Cntfr	5	complement(58041146..58078545)	0.686667	0.352326	51.3096	4.43333	3.43523	77.4865	-2.47	-5.53	2.43e-05	0.000296	0.79
1002	Sigmar1	5	complement(58121786..58124681)	9.75333	1.2436	12.7505	25.8067	2.36136	9.1502	-1.16	-2.24	2.72e-09	6.04e-08	8.86e-05
1003	Atp8b5p	5	58752879..58831028	1.39667	0.132035	9.4536	0.326667	0.092376	28.2784	1.82	3.54	6.75e-05	0.000755	1
1004	Rusc2	5	58855773..58882096	12.0233	2.02211	16.8182	35.97	0.34641	0.963053	-1.42	-2.68	0	0	0
1005	Spag8	5	complement(59147337..59149699)	1.26667	0.850078	67.1115	0.2	0.138564	69.282	2.15	4.43	0.00311	0.02	1
1006	Tmem8b	5	59178846..59191975	4.55333	0.301717	6.6263	1.00333	0.144338	14.3858	2.53	5.76	6.34e-09	1.34e-07	0.000207
1007	Glipr2	5	59416076..59446647	3.54	1.01208	28.5897	14.6167	1.58771	10.8623	-2.29	-4.88	1.84e-12	5.83e-11	6.01e-08
1008	Melk	5	59783890..59844356	12.7367	1.39156	10.9256	6.10667	0.681273	11.1562	1.28	2.44	1.72e-10	4.43e-09	5.61e-06
1009	Polr1e	5	60572577..60588240	3.67667	0.455229	12.3816	11.5733	0.288675	2.49431	-1.69	-3.22	0	0	0
1010	Frmpd1	5	60809762..60837764	0.526667	0.135769	25.779	0.173333	0.046188	26.6469	2.01	4.04	0.00192	0.02	1
1011	Aldh1b1	5	61382351..61387358	0.6	0.174356	29.0593	0.133333	0.11547	86.6025	3.67	12.77	0.0016	0.01	1
1012	Tbc1d2	5	complement(62212982..62260105)	0.283333	0.140119	49.4538	1.38333	0.733235	53.0049	-2.1	-4.3	4.57e-05	0.000528	1
1013	Anks6	5	complement(62640645..62683964)	1.46333	0.28006	19.1385	12.43	1.5242	12.2623	-3.09	-8.54	0	0	0
1014	Galnt12	5	62718787..62750145	0.386667	0.411987	106.548	2.67333	0.340637	12.742	-2.17	-4.49	0.007	0.05	1
1015	Col15a1	5	62840360..62950240	0.3	0.173494	57.8312	1.76	2.0265	115.142	-2.4	-5.27	0.000317	0.00305	1
1016	Sec61b	5	63192298..63200508	137.657	18.5563	13.4802	419.953	2.86943	0.683274	-1.53	-2.88	0	0	0
1017	LOC108348074	5	64476317..64542645	1.46667	0.264071	18.0048	10.06	5.38668	53.5455	-2.51	-5.7	1.87e-10	4.8e-09	6.11e-06
1018	Smc2	5	68717519..68763850	10.8033	1.08721	10.0637	3.69	0.502295	13.6123	1.15	2.23	8.76e-08	1.6e-06	0.00286
1019	Tmem38b	5	70639156..70675054	51.06	9.97541	19.5367	16.4033	2.64426	16.1203	1.8	3.48	0	0	0
1020	Ctnnal1	5	complement(73561450..73621070)	16.65	0.572364	3.43762	7.37333	0.964175	13.0765	1.36	2.57	2.33e-15	9.52e-14	7.61e-11
1021	Epb41l4b	5	complement(74030882..74191167)	0.443333	0.142244	32.0851	2.31	0.433013	18.7451	-2.13	-4.37	3.99e-09	8.68e-08	0.00013
1022	Ptpn3	5	complement(74248996..74368186)	0.5	0.181934	36.3868	5.30667	0.271355	5.11347	-3.43	-10.8	0	0	0
1023	Palm2	5	74649765..74788497	5.36	1.07014	19.9653	12.8367	1.30481	10.1647	-1.13	-2.18	1.99e-08	3.93e-07	0.000648
1024	Ptgr1	5	complement(76110738..76129441)	66.5767	3.59987	5.4071	21.15	0.883346	4.17658	1.67	3.17	0	0	0
1025	Ugcg	5	76386836..76419560	6.93	0.365923	5.28028	19.63	4.17424	21.2646	-1.68	-3.21	2.22e-16	9.63e-15	7.24e-12
1026	Susd1	5	complement(76416739..76632462)	24.2133	1.071	4.42317	8.18667	2.36714	28.9145	1.49	2.8	2.89e-15	1.16e-13	9.42e-11
1027	Wdr31	5	complement(78305526..78324278)	6.36667	0.555368	8.72305	2.89667	0.375278	12.9555	1.16	2.23	0.000259	0.00253	1
1028	LOC100910017	5	complement(78392715..78393143)	2.34	1.37011	58.5517	19.5333	2.24012	11.4682	-2.56	-5.9	1.01e-05	0.000132	0.33
1029	Col27a1	5	79055521..79170765	4.11333	0.93222	22.6634	15.0033	2.00341	13.3531	-1.53	-2.89	5.48e-13	1.83e-11	1.79e-08
1030	Whrn	5	complement(79234950..79317206)	4.42	0.642106	14.5273	9.18667	0.698594	7.60443	-1.02	-2.03	1.3e-07	2.31e-06	0.00423
1031	Tmem268	5	79382096..79407433	1.74667	0.18037	10.3265	9.78667	1.07965	11.0318	-2.27	-4.81	0	0	0
1032	Tnc	5	complement(79789671..79874671)	4.70333	0.618088	13.1415	63.51	43.717	68.8348	-3.67	-12.7	0	0	0
1033	Pappa	5	80920568..81150940	19.5633	3.18177	16.2639	1.87333	0.611991	32.6686	2.98	7.86	0	0	0
1034	Astn2	5	complement(81179605..82168427)	0.836667	0.20306	24.2701	0.24	0.0866025	36.0844	2.02	4.06	0.000195	0.00196	1
1035	Cdk5rap2	5	complement(86387078..86554102)	8.16667	0.514231	6.2967	3.29	0.173205	5.26459	1.2	2.29	8.05e-11	2.16e-09	2.63e-06
1036	Tle1	5	complement(88546568..88629491)	12.5133	0.470886	3.76307	2.49667	0.842931	33.7623	2.26	4.79	0	0	0
1037	Frmd3	5	complement(90040495..90282327)	7.03	0.3005	4.27453	1.82333	0.375278	20.582	1.92	3.77	9.29e-10	2.19e-08	3.03e-05
1038	Tmem261	5	complement(92038050..92039146)	6.38	2.14168	33.5687	2.30667	0.548483	23.7782	1.69	3.22	9.35e-05	0.00101	1
1039	Ptprd	5	complement(92862267..93244202)	6.53667	0.392726	6.00804	1.92333	0.202073	10.5064	1.76	3.39	0	0	0
1040	Hspa8_1	5	complement(99031013..99033107)	0.153333	0.265581	173.205	1.94	0.779423	40.1764	-3.12	-8.72	0.000173	0.00176	1
1041	Psip1	5	complement(101555694..101588598)	22.47	0.467012	2.07838	10.1467	1.56462	15.42	1.27	2.42	1.33e-15	5.49e-14	4.35e-11
1042	AABR07049064.1	5	103024376..103090629	5.36667	1.77647	33.1019	1.73	0.606218	35.0415	1.62	3.07	0.000309	0.00297	1
1043	Cntln	5	103251986..103366264	5.55	0.3005	5.41441	0.973333	0.178979	18.3882	2.44	5.44	8.04e-14	2.88e-12	2.62e-09
1044	Sh3gl2	5	103479767..103654247	0.75	0.304138	40.5518	20.6033	3.60844	17.5139	-4.56	-23.57	0	0	0
1045	Adamtsl1	5	104362971..104753863	0.376667	0.136504	36.24	1.30333	0.421466	32.3375	-1.81	-3.51	6.68e-07	1.06e-05	0.02
1046	Mllt3	5	complement(106103407..106207126)	16.1067	0.44859	2.78512	8.77333	0.687047	7.83108	1.17	2.25	1.63e-09	3.74e-08	5.33e-05
1047	Hacd4	5	complement(106732513..106758032)	15.7033	3.72068	23.6935	5.2	0.640859	12.3242	1.6	3.02	3.89e-09	8.48e-08	0.000127
1048	Mtap	5	107711077..107777530	3.11	0.427551	13.7476	6.82	0.987269	14.4761	-1.16	-2.23	5.72e-09	1.22e-07	0.000187
1049	Elavl2	5	complement(109499408..109651730)	0.58	0.269629	46.4878	0.106667	0.092376	86.6025	2.65	6.26	0.000171	0.00174	1
1050	Tek	5	113725717..113852799	0.6	0.111355	18.5592	1.83333	0.698594	38.1051	-1.35	-2.54	0.00172	0.01	1
1051	Mysm1	5	complement(113906803..113939127)	22.3967	3.07002	13.7075	7.76667	1.17202	15.0904	1.49	2.81	2.55e-15	1.04e-13	8.33e-11
1052	Hook1	5	114940053..115000691	2.49667	0.0971253	3.8902	0.85	0.103923	12.2262	1.64	3.13	3.26e-08	6.25e-07	0.00106
1053	LOC108351137	5	115649046..115650340	19.8233	5.40384	27.26	64.1433	12.7594	19.8921	-1.49	-2.8	2.79e-14	1.04e-12	9.09e-10
1054	Nfia	5	116420690..116751416	10.4567	0.704367	6.73606	4.21	0.450333	10.6968	1.15	2.23	1.3e-09	3e-08	4.23e-05
1055	Alg6	5	118418799..118469376	12.62	1.56579	12.4072	5.61333	0.092376	1.64565	1.41	2.66	1.88e-08	3.74e-07	0.000615
1056	Cachd1	5	119727839..119831634	16.8633	3.36157	19.9342	7.48667	0.56003	7.48036	1.11	2.16	1.49e-09	3.42e-08	4.85e-05
1057	Ak4	5	120250616..120305897	1.06333	0.277909	26.1356	17.8133	5.13842	28.8459	-3.7	-13.03	0	0	0
1058	Dnajc6	5	120340646..120492487	0.05	0.06245	124.9	0.35	0.034641	9.89743	-2.54	-5.8	0.00359	0.03	1
1059	Leprot	5	120498883..120511017	9.94667	1.36181	13.6911	25.41	1.07387	4.22618	-1.21	-2.31	1.47e-10	3.83e-09	4.8e-06
1060	Lepr	5	120564645..120682221	1.99667	0.145717	7.29799	7.31	0.484974	6.63439	-2.22	-4.66	0	0	0
1061	RGD1564074	5	124442293..124542156	29.41	2.04265	6.94541	1.10333	0.178979	16.2216	5.26	38.44	0	0	0
1062	Prkaa2	5	complement(124574079..124642569)	2.85333	0.439811	15.4139	0.886667	0.11547	13.0229	1.55	2.93	1.02e-05	0.000133	0.33
1063	Plpp3	5	124690214..124765498	6.99667	0.920018	13.1494	3.32333	0.369504	11.1185	1.33	2.51	2.53e-07	4.3e-06	0.00826
1064	LOC103690060	5	125060619..125073237	4.26667	0.658964	15.4445	0.0466667	0.0404145	86.6025	7.92	241.51	1.26e-09	2.93e-08	4.11e-05
1065	Dhcr24	5	126164674..126191206	15.1367	2.13214	14.0859	52.46	2.07846	3.96199	-1.77	-3.41	0	0	0
1066	Acot11	5	complement(126347435..126395668)	1.11333	0.309246	27.7766	3.94333	1.11429	28.2575	-2.36	-5.13	5.03e-10	1.22e-08	1.64e-05
1067	Ldlrad1	5	126812187..126821407	1.47667	1.30247	88.2035	0.29	0.103923	35.8355	2.52	5.72	0.00084	0.00732	1
1068	Lrp8	5	127404450..127476641	74.8033	5.80409	7.75913	34.2133	3.33131	9.73688	1.12	2.17	3.86e-13	1.32e-11	1.26e-08
1069	Zcchc11	5	128083118..128168207	89.2067	7.24345	8.11986	25.3	1.36832	5.40838	1.69	3.22	0	0	0
1070	LOC108348114	5	129043675..129082442	1.64	0.072111	4.39701	20.0133	3.71236	18.5494	-3.47	-11.06	0	0	0
1071	Ttc39a	5	129249506..129288805	0.07	0.0754983	107.855	0.77	0.831384	107.972	-3.52	-11.48	3.21e-05	0.000383	1
1072	Cdkn2c	5	complement(129347732..129352886)	3.72667	1.50879	40.4862	2.23667	0.854478	38.2032	1.27	2.4	0.00386	0.03	1
1073	LOC103690007	5	complement(134362680..134382794)	0.0433333	0.0750555	173.205	0.626667	0.496521	79.2321	-3.65	-12.54	0.000578	0.00523	1
1074	Cyp4b1	5	complement(134508730..134526089)	1.27667	1.28858	100.933	0.276667	0.0981495	35.4757	2.16	4.46	0.00481	0.03	1
1075	Mknk1	5	134691881..134730893	9.23	1.09	11.8093	29.96	1.69741	5.66559	-1.47	-2.77	3.33e-16	1.43e-14	1.09e-11
1076	Nsun4	5	complement(134886497..134905588)	2.57333	0.550485	21.3919	5.71333	1.84752	32.337	-1.06	-2.08	0.00294	0.02	1
1077	Rad54l	5	complement(134948512..134978125)	4.81333	0.793557	16.4866	2.58667	0.767876	29.6859	1.05	2.07	0.000232	0.0023	1
1078	Ccdc17	5	135442031..135445791	2.36	1.44212	61.1066	1.03	0.069282	6.72641	1.54	2.91	0.00166	0.01	1
1079	Ccdc163	5	135562034..135568062	5.19	1.25491	24.1794	1.74	0.173205	9.95431	1.13	2.2	0.00225	0.02	1
1080	Mutyh	5	135663371..135675344	22.2267	2.65055	11.9251	10.4233	1.35677	13.0167	1.13	2.18	2.37e-09	5.32e-08	7.74e-05
1081	Ptch2	5	135962911..135983816	33.8033	5.18677	15.344	2.54	0.450333	17.7297	3.93	15.27	0	0	0
1082	Plk3	5	complement(135997725..136002900)	2.67	0.238118	8.91826	6.83333	0.617765	9.04046	-1.37	-2.59	3.12e-08	6e-07	0.00102
1083	Eri3	5	136406130..136533389	64.0267	0.457857	0.715104	23.43	0.311769	1.33064	1.45	2.74	0	0	0
1084	Slc6a9	5	136669674..136703697	4.31333	0.552298	12.8044	12.9133	2.47106	19.1357	-1.63	-3.09	6.77e-15	2.65e-13	2.21e-10
1085	Ptprf	5	complement(137036935..137112927)	15.25	1.8124	11.8846	43.9967	2.1362	4.85536	-1.49	-2.81	0	0	0
1086	Tie1	5	complement(137294544..137321121)	1.31	0.117898	8.99987	3.25667	2.5923	79.5999	-1.18	-2.27	0.00716	0.05	1
1087	Slc2a1	5	138154673..138182897	9.38667	1.38005	14.7022	36.43	8.07136	22.1558	-1.74	-3.35	0	0	0
1088	Edn2	5	139100898..139105792	0.353333	0.0585947	16.5834	50.7033	2.72509	5.37458	-8.45	-348.88	0	0	0
1089	Ctps1	5	complement(139475934..139505065)	7.15333	0.960226	13.4235	13.81	3.06573	22.1993	-1.01	-2.02	2.12e-07	3.66e-06	0.00693
1090	Cap1	5	complement(140559206..140585408)	40.12	2.31162	5.76177	84.9967	2.78283	3.27404	-1.17	-2.25	5.88e-15	2.33e-13	1.92e-10
1091	Mycl	5	140692779..140698609	0.89	0.31225	35.0843	0.32	0.0866025	27.0633	1.98	3.94	0.00143	0.01	1
1092	Fhl3	5	142689026..142696383	1.23667	0.155027	12.5359	6.47333	0.629312	9.7216	-2.96	-7.79	8.55e-15	3.3e-13	2.79e-10
1093	Snip1	5	143063099..143070884	0	0	0	1.41333	1.22398	86.6025	-6.99	-126.7	0.00445	0.03	1
1094	Csf3r	5	144031402..144051600	0.24	0.06	25	0.633333	0.265581	41.9339	-1.71	-3.28	0.00117	0.00984	1
1095	Oscp1	5	144067416..144098207	7.92333	0.734189	9.26616	3.04667	0.479201	15.7287	1.44	2.72	2.93e-06	4.24e-05	0.1
1096	Eva1b	5	144160108..144161410	1.38	0.603987	43.7672	5.48667	0.629312	11.4698	-1.5	-2.84	0.00311	0.02	1
1097	Map7d1	5	complement(144250419..144274981)	14.2533	0.880587	6.17811	28.08	0.311769	1.11029	-1.13	-2.18	2.17e-11	6.16e-10	7.07e-07
1098	Clspn	5	144581427..144616335	2.97333	0.427239	14.369	1.25667	0.0981495	7.81031	1.07	2.09	4.42e-05	0.000512	1
1099	Zmym6	5	145138697..145186357	2.61	0.277849	10.6456	1.12	0.138564	12.3718	1.23	2.34	4.61e-05	0.000532	1
1100	Zfp362	5	complement(146952653..146973932)	9.03667	1.45335	16.0828	4.97333	0.819837	16.4847	1.09	2.12	0.000769	0.00678	1
1101	Trim62	5	147069616..147095242	1.46333	0.414769	28.3441	5.19	0.0173205	0.333728	-1.63	-3.08	8.28e-06	0.00011	0.27
1102	Azin2	5	complement(147120129..147148291)	2.2	0.308058	14.0027	6.04	0.588897	9.74995	-1.08	-2.11	0.00483	0.03	1
1103	Fndc5	5	147323240..147330266	5.61	0.156205	2.7844	0.823333	0.305996	37.1655	3.12	8.71	0	0	0
1104	Yars	5	147375350..147403571	10.04	2.31454	23.0532	23.8667	1.88216	7.88615	-1.36	-2.56	7.37e-13	2.44e-11	2.4e-08
1105	RGD1561149	5	complement(147403948..147412705)	0.32	0.12	37.5	1.32667	0.248261	18.7131	-1.59	-3	0.000405	0.00381	1
1106	Marcksl1	5	147714163..147716485	12.48	1.63331	13.0874	30.0033	0.479201	1.59716	-1.1	-2.14	1.38e-08	2.8e-07	0.00045
1107	Fam167b	5	complement(147782694..147784311)	5.49	1.57515	28.6913	21.9533	9.20296	41.9206	-1.72	-3.29	2.19e-05	0.00027	0.71
1108	Iqcc	5	complement(147819618..147823232)	18.5467	1.65446	8.92052	7.99333	2.2228	27.8082	1.19	2.28	1.87e-07	3.25e-06	0.0061
1109	Ptp4a2	5	148051126..148060339	235.58	8.31689	3.53039	682.953	21.5698	3.15831	-1.55	-2.94	0	0	0
1110	Adgrb2	5	148193710..148231587	0.843333	0.083865	9.94446	0.25	0.0173205	6.9282	1.6	3.04	0.000256	0.00251	1
1111	Col16a1	5	148257642..148311645	16.9933	2.78094	16.3649	65.2367	2.36714	3.62854	-1.75	-3.37	0	0	0
1112	Fabp3	5	148528725..148535565	107.737	16.2399	15.0737	36.0433	10.1094	28.0479	1.88	3.68	0	0	0
1113	Sdc3	5	148923098..148956404	0.29	0.158745	54.7397	4.59	0.0866025	1.88677	-3.66	-12.68	0	0	0
1114	Med18	5	complement(150649829..150653172)	47.9433	10.5031	21.9073	24.2433	2.66158	10.9786	1.03	2.04	6.73e-07	1.07e-05	0.02
1115	Ptafr	5	150754021..150775672	0.0166667	0.0288675	173.205	0.376667	0.023094	6.13115	-3.65	-12.57	0.00611	0.04	1
1116	Smpdl3b	5	complement(150925370..150949931)	5.09333	0.281484	5.52652	15.95	0.0866025	0.542963	-1.59	-3.02	0	0	0
1117	Fgr	5	151172206..151199745	0.52	0.173494	33.3641	1.76667	0.386825	21.8957	-1.43	-2.7	0.00362	0.03	1
1118	Map3k6	5	151436464..151448328	0.82	0.288444	35.1761	3.61667	0.271355	7.50289	-2.43	-5.38	2.78e-15	1.12e-13	9.05e-11
1119	Rps6ka1	5	complement(152078220..152122684)	1.7	0.425323	25.019	8.73333	2.55189	29.2201	-2.18	-4.53	2.76e-14	1.04e-12	9.02e-10
1120	Ftl1	5	152325871..152326778	11.7333	5.31142	45.2678	35.4733	10.2999	29.0357	-1.15	-2.23	0.000211	0.00211	1
1121	Ubxn11	5	152333043..152356890	1.63	0.415812	25.51	0.44	0.069282	15.7459	1.87	3.66	0.000991	0.00846	1
1122	Sh3bgrl3	5	complement(152357270..152358643)	5.87	1.00861	17.1825	14.15	1.57617	11.139	-1.27	-2.4	6.47e-06	8.83e-05	0.21
1123	Zfp593	5	complement(152462522..152464850)	0.803333	0.190351	23.6951	2.3	0.0519615	2.2592	-1.27	-2.4	0.00433	0.03	1
1124	Stmn1	5	152680407..152686806	7.56667	2.89976	38.3229	2.79	0.762102	27.3155	1.4	2.64	5.71e-05	0.000648	1
1125	Ldlrap1	5	complement(152966591..152987211)	5.63333	0.748888	13.2939	30.6433	5.7966	18.9163	-1.97	-3.93	2.61e-10	6.58e-09	8.51e-06
1126	Clic4	5	complement(153568745..153625869)	13.1133	1.22737	9.3597	36.4167	4.78623	13.143	-1.53	-2.89	7.77e-15	3.01e-13	2.54e-10
1127	Rcan3	5	complement(153773663..153790157)	3.77667	0.895786	23.719	0.393333	0.681273	173.205	1.96	3.9	0.000198	0.00199	1
1128	Nipal3	5	complement(153807955..153840178)	5.58	0.697639	12.5025	3.31667	0.438786	13.2297	1.08	2.11	0.000365	0.00346	1
1129	Cnr2	5	154260062..154268126	0.0166667	0.0288675	173.205	1.22667	0.282902	23.0626	-5.1	-34.37	2.85e-05	0.000343	0.93
1130	Fuca1	5	154269118..154286544	155.103	28.8185	18.5802	670.997	100.47	14.9733	-1.89	-3.7	0	0	0
1131	Hmgcl	5	154294806..154308640	11.18	1.4238	12.7352	39.0467	1.657	4.24363	-1.6	-3.04	3.77e-15	1.51e-13	1.23e-10
1132	Gale	5	154310453..154314955	9.69333	0.320364	3.305	87.8867	5.70999	6.497	-2.94	-7.69	0	0	0
1133	Lypla2	5	complement(154315033..154319629)	18.4733	0.567215	3.07046	37.79	0.294449	0.779171	-1.02	-2.02	4.91e-10	1.2e-08	1.6e-05
1134	Id3	5	154489590..154491223	13.4133	1.01041	7.5329	57.4367	1.94567	3.38751	-2.01	-4.01	0	0	0
1135	C1qb	5	complement(155246447..155252003)	6.41	0.753591	11.7565	2.23667	0.300222	13.4227	1.5	2.83	2.56e-05	0.000311	0.84
1136	Wnt4	5	155649217..155672579	0.39	0.0655744	16.8139	3.83	0.034641	0.904465	-3.1	-8.55	0	0	0
1137	Cdc42	5	complement(155691390..155728300)	93.0567	10.8877	11.7001	188.263	4.57839	2.43191	-1.01	-2.01	2.53e-11	7.13e-10	8.25e-07
1138	AABR07073181.1	5	155812105..155885829	3.18333	0.715914	22.4895	75.62	3.63731	4.80998	-4.34	-20.31	0	0	0
1139	Rap1gap	5	156026911..156074395	0.986667	0.275741	27.9468	5.26667	1.20666	22.9113	-2.06	-4.17	4.32e-07	7.1e-06	0.01
1140	Ece1	5	156215417..156318671	38.0733	1.40076	3.67911	110.28	1.14315	1.03659	-1.41	-2.65	0	0	0
1141	Kif17	5	156628432..156666284	0.976667	0.351046	35.9433	0.103333	0.178979	173.205	1.93	3.8	0.000856	0.00744	1
1142	Akr7a3	5	157801163..157813756	1.60333	0.479618	29.9138	0.47	0.207846	44.2226	1.85	3.6	0.00602	0.04	1
1143	Padi3	5	complement(159309000..159336429)	0.0966667	0.0351188	36.3298	1.69	0.259808	15.3732	-3.73	-13.3	2.16e-08	4.25e-07	0.000704
1144	Padi2	5	159428515..159471144	0.24	0.112694	46.9559	1.06	0.138564	13.0721	-2.11	-4.3	3.91e-06	5.55e-05	0.13
1145	Mfap2	5	159534202..159539750	288.627	26.3257	9.12101	44.4333	1.58194	3.56025	2.64	6.24	0	0	0
1146	Epha2	5	159845774..159874206	1.88667	0.264071	13.9967	35.0633	1.81288	5.1703	-4.29	-19.51	0	0	0
1147	Fblim1	5	complement(160122425..160158386)	0.376667	0.0929157	24.6679	1.42	0.207846	14.637	-1.72	-3.3	0.000699	0.00623	1
1148	Agmat	5	160306727..160321066	2.16333	0.316596	14.6347	0.536667	0.092376	17.2129	2.76	6.77	2.48e-05	0.000302	0.81
1149	Pdpn	5	complement(161947137..161981441)	14.46	2.02778	14.0234	3.81333	0.715914	18.774	1.92	3.8	1.11e-16	4.91e-15	3.62e-12
1150	Dhrs3	5	162808646..162843383	16.2933	0.558957	3.43059	7.16333	0.271355	3.78811	1.45	2.74	1.35e-12	4.32e-11	4.4e-08
1151	Tnfrsf1b	5	complement(163136390..163167299)	0.713333	0.0702377	9.84641	1.38	0.0866025	6.27555	-1.07	-2.1	0.00685	0.05	1
1152	LOC500584	5	complement(164316007..164348713)	1.32333	0.217332	16.4231	0.393333	0.0404145	10.2749	1.36	2.57	0.00321	0.02	1
1153	Plod1	5	complement(164720587..164747083)	12	1.15269	9.60577	28.4767	3.73546	13.1176	-1.21	-2.31	5.62e-14	2.04e-12	1.83e-09
1154	Fbxo44	5	complement(164963433..164971903)	15.6033	1.35486	8.68312	33.51	2.00918	5.99576	-1.01	-2.02	5.42e-08	1.02e-06	0.00177
1155	Fbxo2	5	164972480..164977916	1.40333	0.959705	68.3875	5.89667	1.81288	30.7441	-2.02	-4.05	2.83e-06	4.11e-05	0.09
1156	Srm	5	165405168..165408320	0	0	#DIV/0!	1.41	2.44219	173.205	-8.39	-334.81	0.000152	0.00156	1
1157	Casz1	5	165724027..165774616	0.203333	0.0960902	47.2575	1.59	0.294449	18.5188	-2.82	-7.07	1.85e-12	5.84e-11	6.03e-08
1158	Pex14	5	complement(165782895..165918445)	18.85	0.366606	1.94486	48.9633	4.82665	9.85768	-1.12	-2.18	1.19e-11	3.47e-10	3.89e-07
1159	Pik3cd	5	complement(166602053..166628028)	4.70667	0.960017	20.397	27.66	0.294449	1.06453	-2.54	-5.82	0	0	0
1160	H6pd	5	complement(166998881..167030441)	0.766667	0.273008	35.6097	7.53667	0.646632	8.57982	-3.16	-8.96	0	0	0
1161	Eno1	5	167288223..167299609	6.2	1.79209	28.9047	37.7633	11.4431	30.3021	-2.23	-4.69	0	0	0
1162	Errfi1	5	167952728..167966009	1.04667	0.298385	28.5081	3.36	0.744782	22.1661	-2.77	-6.83	3.02e-09	6.68e-08	9.85e-05
1163	Tnfrsf9	5	168009393..168035810	11.93	4.98121	41.7537	4.23667	0.288675	6.81373	1.46	2.76	3.26e-07	5.45e-06	0.01
1164	Per3	5	complement(168086998..168123395)	1.00667	0.254231	25.2547	0.426667	0.092376	21.6506	1.42	2.68	0.000131	0.00137	1
1165	Phf13	5	complement(169161412..169167831)	5.35	0.477598	8.92707	2.18	0.242487	11.1233	1.48	2.78	4.9e-09	1.05e-07	0.00016
1166	Acot7	5	169357517..169450219	10.8567	2.38196	21.9401	36.9633	0.617765	1.67129	-1.65	-3.15	0	0	0
1167	Nphp4	5	169659188..169744660	3.92333	0.276466	7.04671	1.41333	0.011547	0.817005	1.22	2.34	6.29e-07	1.01e-05	0.02
1168	Smim1	5	complement(171309335..171312026)	70.5967	5.73394	8.12211	16.05	2.13042	13.2737	2.06	4.16	0	0	0
1169	Tprg1l	5	complement(171456302..171459488)	51.96	2.77519	5.34102	138.107	10.0574	7.28237	-1.47	-2.77	0	0	0
1170	Mmel1	5	172273459..172304225	0.0633333	0.070946	112.02	0.656667	0.288675	43.9607	-2.91	-7.52	0.00349	0.03	1
1171	Mmp23	5	complement(173078590..173081839)	103.383	3.99883	3.86796	27.4367	3.05996	11.1528	1.95	3.86	0	0	0
1172	Mxra8	5	173288447..173292929	8.05	0.611474	7.59595	69.7433	9.09904	13.0465	-2.83	-7.1	0	0	0
1173	Fam132a	5	173390901..173395276	9.52333	1.04462	10.9691	1.27	0.0866025	6.8191	2.81	7.01	2.22e-16	9.63e-15	7.24e-12
1174	Plekhn1	5	complement(173646195..173653905)	2.97667	0.591383	19.8673	1.63667	0.386825	23.6349	1.31	2.47	0.000329	0.00315	1
1175	Samd11	5	complement(173672810..173680290)	8.64333	1.61072	18.6355	2.57	0.294449	11.4571	1.37	2.59	1.54e-05	0.000195	0.5
1176	Cyp1b1	6	complement(2307808..2316722)	4.84	1.29325	26.7201	1.18	0.814064	68.9885	1.78	3.45	4.77e-10	1.17e-08	1.56e-05
1177	Galm	6	2808841..2860744	6.01667	0.665307	11.0577	3.47333	0.161658	4.65426	1.02	2.02	0.000127	0.00134	1
1178	Tmem178a	6	3657325..3716078	9.10667	2.05559	22.5723	30.5767	0.404145	1.32174	-1.37	-2.59	1.22e-07	2.18e-06	0.00398
1179	Slc8a1	6	complement(4258991..4520604)	2.41333	0.590706	24.4768	1.33667	0.421466	31.5311	1.3	2.46	0.000326	0.00313	1
1180	Prkce	6	9790422..9973396	8.27333	0.966713	11.6847	3.19	0.121244	3.80074	1.44	2.71	2.43e-08	4.76e-07	0.000793
1181	Epas1	6	10306405..10387265	3.87	0.616523	15.9308	68.67	9.82073	14.3013	-4.46	-22.04	0	0	0
1182	Rhoq	6	10533151..10568581	1.13	0.348281	30.8214	2.68	0.640859	23.9126	-1.12	-2.17	0.00148	0.01	1
1183	Socs5	6	10674371..10704977	0.563333	0.313422	55.637	1.42667	0.109697	7.68901	-1.35	-2.54	0.000741	0.00656	1
1184	Mcfd2	6	complement(10887288..10899200)	14.5033	1.72233	11.8754	34.5867	3.50452	10.1326	-1.05	-2.07	2.04e-09	4.62e-08	6.65e-05
1185	Ttc7a	6	10912383..11014278	2.53333	0.28589	11.2851	6.13333	0.0404145	0.658932	-1.15	-2.21	9.27e-08	1.69e-06	0.00302
1186	Fshr	6	complement(12796383..12997817)	39.32	5.88436	14.9653	8.26333	0.456107	5.51965	2.37	5.17	0	0	0
1187	Alk	6	22696397..23203775	4.28	0.130767	3.0553	0.573333	0.127017	22.1541	2.99	7.96	0	0	0
1188	Wdr43	6	complement(23433532..23473169)	10.29	0.600083	5.83171	19.7	0.779423	3.95646	-1.04	-2.06	8.17e-10	1.95e-08	2.67e-05
1189	Lbh	6	24160226..24181866	6.32	2.10758	33.3478	16.6433	4.49179	26.9885	-2.08	-4.23	5.65e-08	1.06e-06	0.00184
1190	Plb1	6	complement(25397537..25507073)	2.1	0.684617	32.6008	100.16	5.68113	5.67205	-5.37	-41.49	0	0	0
1191	Fosl2	6	complement(25598936..25616995)	79.1767	7.32496	9.25141	187.083	13.5042	7.21829	-1.28	-2.43	1.55e-15	6.39e-14	5.07e-11
1192	Rbks	6	26051396..26128906	2.95667	0.507379	17.1605	9.05333	2.91562	32.2049	-1.5	-2.84	1.64e-06	2.47e-05	0.05
1193	Ift172	6	26390689..26485049	23.98	1.89304	7.89424	13.2233	0.946854	7.16048	1.02	2.03	5.38e-13	1.8e-11	1.76e-08
1194	Agbl5	6	complement(26838036..26855658)	8.94333	0.213854	2.39121	2.61667	0.404145	15.445	2.11	4.32	0	0	0
1195	Mapre3	6	complement(26878744..26889882)	2.97667	0.739076	24.829	1.88667	0.282902	14.9948	1.12	2.18	0.00443	0.03	1
1196	Slc35f6	6	complement(27095141..27107030)	3.83	0.445084	11.621	9.84	0.138564	1.40817	-1.19	-2.28	1.13e-08	2.32e-07	0.000368
1197	Efr3b	6	complement(28393016..28464118)	0.203333	0.070946	34.8915	2.03667	0.357957	17.5756	-4.27	-19.25	0	0	0
1198	Klhl29	6	complement(29178858..29483460)	0.0733333	0.0152753	20.8299	0.426667	0.057735	13.5316	-2.28	-4.85	0.000111	0.00118	1
1199	Rhob	6	complement(33689127..33691301)	1.68333	0.195021	11.5854	11.3867	3.12346	27.4309	-2.57	-5.95	0	0	0
1200	Sdc1	6	33885495..33908016	3.48	0.6755	19.4109	20.96	0.155885	0.743724	-2.48	-5.58	0	0	0
1201	Fam84a	6	complement(39358985..39363458)	2.51333	0.641275	25.5149	0.73	0.155885	21.3541	1.97	3.92	1.35e-07	2.4e-06	0.00441
1202	Trib2	6	complement(41016730..41039437)	14.24	2.11331	14.8407	3.04	1.05655	34.755	2.54	5.8	0	0	0
1203	Lpin1	6	complement(41799749..41870046)	2.42	0.478853	19.7873	8.26667	0.542709	6.56503	-1.56	-2.95	2.5e-11	7.05e-10	8.16e-07
1204	E2f6	6	42092467..42108702	6.45333	1.35094	20.934	16.2167	1.12006	6.90684	-1.23	-2.35	2.03e-09	4.61e-08	6.64e-05
1205	Odc1	6	42852683..42859927	28.0367	2.71275	9.67574	52.6567	2.67891	5.08749	-1.15	-2.22	4.17e-11	1.15e-09	1.36e-06
1206	Id2	6	complement(44348501..44363915)	0.95	0.453982	47.7876	59.7333	7.97898	13.3577	-5.58	-47.84	0	0	0
1207	AABR07063740.2	6	44731199..44737586	0	0	#DIV/0!	0.423333	0.0404145	9.54674	-7	-128.05	0.00163	0.01	1
1208	Fam110c	6	49968473..49974728	2.02	0.257099	12.7277	3.62333	0.496521	13.7034	-2.2	-4.59	2.24e-06	3.3e-05	0.07
1209	Prkar2b	6	complement(51265515..51356383)	360.3	15.1268	4.1984	118.853	6.59334	5.54746	1.57	2.98	0	0	0
1210	Cdhr3	6	complement(52345240..52401853)	1.58333	2.37868	150.233	0.0333333	0.057735	173.205	5.26	38.28	4.16e-05	0.000484	1
1211	Tspan13	6	complement(55497658..55524436)	9.53667	1.26421	13.2563	3.31	0.467654	14.1285	1.48	2.78	5.17e-09	1.11e-07	0.000169
1212	Bzw2	6	complement(55586346..55647665)	141.4	5.52174	3.90505	66.7833	3.61421	5.41185	1.25	2.37	0	0	0
1213	Sostdc1	6	55812747..55817066	9.95333	2.78191	27.9495	2.66	0.727461	27.3482	2.35	5.1	2.16e-13	7.49e-12	7.04e-09
1214	Ifrd1	6	complement(60132024..60151420)	56.3133	1.81387	3.22104	259.93	17.1473	6.59689	-2.87	-7.29	0	0	0
1215	Zfp277	6	complement(60246214..60374389)	38.6067	0.782901	2.02789	13.1067	0.046188	0.352401	1.5	2.83	0	0	0
1216	Dock4	6	60566196..60782556	11.44	2.42872	21.2301	3.26667	0.236714	7.24634	1.66	3.16	0	0	0
1217	Lrrn3	6	complement(61374328..61405195)	5.17333	0.940443	18.1787	0.793333	0.219393	27.6546	2.95	7.75	0	0	0
1218	Nova1	6	complement(66963510..67085390)	2.28333	0.324705	14.2207	0.76	0.277128	36.4642	1.25	2.39	0.00143	0.01	1
1219	Prkd1	6	complement(71035332..71349249)	3.95333	0.591805	14.9698	1.32	0.155885	11.8094	1.57	2.98	2.55e-07	4.33e-06	0.00832
1220	Coch	6	72359791..72373695	0.773333	0.33946	43.8957	0.12	0.103923	86.6025	3.23	9.41	0.000375	0.00355	1
1221	Heatr5a	6	complement(72648662..72750170)	3.32	0.451774	13.6077	8.04	0.138564	1.72343	-1.3	-2.46	3.71e-14	1.37e-12	1.21e-09
1222	Egln3	6	complement(75050329..75075795)	0.02	0.034641	173.205	0.893333	0.46188	51.703	-4.42	-21.44	0.000446	0.00415	1
1223	Sptssa	6	complement(75540174..75551625)	5.99	1.26107	21.0529	2.70333	1.18357	43.7818	1.23	2.34	0.000691	0.00616	1
1224	Baz1a	6	complement(75793960..75874235)	2.78333	0.138684	4.98267	8.58667	0.44456	5.17733	-1.84	-3.59	0	0	0
1225	Mbip	6	complement(77226439..77243677)	3.88667	0.661614	17.0227	2.27667	0.785196	34.4889	1.25	2.38	0.000735	0.00652	1
1226	Gemin2	6	80108655..80122365	17.0167	0.75527	4.43842	7.13	0.190526	2.67217	1.21	2.31	8.84e-09	1.84e-07	0.000288
1227	Pnn	6	80159364..80167677	29.9433	3.98559	13.3104	11.4367	2.45374	21.455	1.18	2.26	3.66e-11	1.01e-09	1.19e-06
1228	Lrfn5	6	83083740..83438601	0.04	0.034641	86.6025	0.52	0.0866025	16.6543	-3.48	-11.14	0.000319	0.00306	1
1229	Fam179b	6	86713604..86780147	5.31	1.16568	21.9525	2.34	0.502295	21.4656	1.03	2.04	1.5e-06	2.28e-05	0.05
1230	Prpf39	6	86785771..86810316	19.96	2.86299	14.3436	9.32333	0.496521	5.32558	1.07	2.1	2.63e-08	5.13e-07	0.000859
1231	Mis18bp1	6	complement(86879719..86924146)	2.06333	0.178979	8.67424	0.403333	0.282902	70.1409	1.32	2.5	0.000633	0.00569	1
1232	Arf6	6	91697109..91698255	3.66333	1.40472	38.3454	10.7467	1.07965	10.0463	-1.3	-2.46	7.31e-05	0.000809	1
1233	Atl1	6	92229686..92370421	1.52333	0.443772	29.1316	0.623333	0.046188	7.40984	1.29	2.44	0.00318	0.02	1
1234	Pygl	6	complement(92597706..92643847)	1.32333	0.070946	5.36116	7.03333	1.1547	16.4175	-2.01	-4.03	4.21e-10	1.04e-08	1.37e-05
1235	Frmd6	6	93281408..93358840	1.35333	0.0208167	1.53818	3.43	0.32909	9.59445	-1.16	-2.24	7.26e-06	9.81e-05	0.24
1236	Pcnx4	6	95323579..95360127	7.45	0.427551	5.73894	1.57667	0.161658	10.2532	2.44	5.41	0	0	0
1237	Snapc1	6	96871625..96893444	9.89667	0.190351	1.92338	34.9033	2.09001	5.98799	-1.77	-3.4	0	0	0
1238	Esr2	6	complement(99164357..99214251)	23.8	1.77553	7.4602	4.48667	0.236714	5.27593	2.64	6.24	0	0	0
1239	Plekhg3	6	99625306..99655362	1.73	0.503885	29.1263	4.19333	0.0404145	0.96378	-1.3	-2.46	1.27e-07	2.27e-06	0.00415
1240	Sptb	6	complement(99659651..99783047)	11.6667	0.560476	4.80408	1.53667	0.317543	20.6644	2.83	7.12	0	0	0
1241	Mpp5	6	101923785..102028592	5.51	0.742226	13.4705	1.84	0.727461	39.5359	1.32	2.5	4.81e-08	9.09e-07	0.00157
1242	Actn1	6	complement(103375799..103470555)	12.0333	2.02129	16.7975	32.8233	2.49993	7.61631	-1.46	-2.76	0	0	0
1243	Galnt16	6	104068547..104250174	0.34	0.0916515	26.9563	4.86333	0.132791	2.73044	-3.73	-13.24	0	0	0
1244	Plekhd1	6	104340206..104371335	48.2033	3.3739	6.99932	15.7767	2.69045	17.0534	1.99	3.96	0	0	0
1245	Dpf3	6	complement(106721349..106971250)	27.18	4.7967	17.6479	5.79	1.5242	26.3248	2.1	4.29	0	0	0
1246	Dnal1	6	107596782..107625214	3.62667	0.628198	17.3216	1.72333	0.44456	25.7965	1.26	2.4	2.12e-05	0.000262	0.69
1247	Bbof1	6	108123816..108149607	1.57333	0.377536	23.9959	0.27	0.121244	44.905	2.5	5.68	3.01e-05	0.000361	0.98
1248	Dlst	6	108936664..108959803	31.52	2.17345	6.89547	70.4633	8.90851	12.6428	-1.09	-2.12	4.06e-12	1.25e-10	1.32e-07
1249	Mlh3	6	complement(109059341..109095557)	2.19333	0.333217	15.1922	1.17667	0.0750555	6.37866	1.22	2.33	0.000103	0.0011	1
1250	Flvcr2	6	109617355..109681495	60.89	2.65441	4.35936	16.8133	0.929534	5.52855	2.04	4.12	0	0	0
1251	Tgfb3	6	complement(109913757..109935533)	1.45333	0.263122	18.1047	4.92667	0.479201	9.72667	-1.33	-2.51	0.00175	0.01	1
1252	Gstz1	6	111176798..111187244	45.1967	0.517333	1.14463	22.3467	1.78979	8.00918	1.25	2.38	8.99e-15	3.47e-13	2.93e-10
1253	Ism2	6	complement(111310060..111329882)	5.43333	0.74272	13.6697	0.71	0.311769	43.9111	3.5	11.35	3.17e-13	1.09e-11	1.03e-08
1254	Cep128	6	complement(114759474..115157854)	6.34667	0.259294	4.08551	2.66	0.450333	16.9298	1.16	2.24	2.14e-09	4.83e-08	6.98e-05
1255	Ston2	6	complement(115399326..115513354)	0.843333	0.215948	25.6064	0.12	0.034641	28.8675	2.14	4.4	0.000753	0.00665	1
1256	Spata7	6	122603269..122648699	6.77	0.671044	9.91202	4.47667	0.715914	15.9921	1.01	2.01	0.000366	0.00347	1
1257	Tdp1	6	123897956..123963675	11.48	0.649692	5.65934	5.86667	0.975722	16.6316	1.17	2.26	1.91e-09	4.34e-08	6.23e-05
1258	Ccdc88c	6	complement(124905808..125027553)	0.16	0.01	6.25	2.77	0.6755	24.3863	-3.95	-15.48	0	0	0
1259	Tc2n	6	complement(125437775..125590049)	0.893333	0.0737111	8.25125	0.24	0.0866025	36.0844	1.85	3.61	0.00456	0.03	1
1260	Slc24a4	6	126018841..126153867	51.04	3.8885	7.61853	4.48333	0.323316	7.21151	3.88	14.72	0	0	0
1261	Rin3	6	126170720..126279682	0.453333	0.116762	25.7563	2.22	0.450333	20.2853	-2.28	-4.84	2.15e-10	5.47e-09	7.01e-06
1262	Serpina5	6	127766470..127772420	2.49667	0.680098	27.2402	0.113333	0.0635085	56.0369	4.43	21.61	1.85e-12	5.85e-11	6.05e-08
1263	Syne3	6	complement(128641214..128727374)	1.72333	0.410163	23.8005	14.36	1.64545	11.4586	-2.94	-7.69	0	0	0
1264	Ccnk	6	132090218..132113557	7.26667	0.554106	7.62531	16.7667	2.3094	13.7738	-1.19	-2.27	6.72e-10	1.62e-08	2.19e-05
1265	Hhipl1	6	132219088..132240356	0.14	0.185203	132.288	1.7	0.536936	31.5845	-3.21	-9.22	1.65e-05	0.000208	0.54
1266	Eml1	6	132383337..132450393	10.2	3.40378	33.3704	54.82	8.14064	14.8498	-2.19	-4.55	0	0	0
1267	Rpl35al1	6	135139292..135139621	31.4333	12.5298	39.8614	4.27333	7.40163	173.205	1.76	3.38	0.000312	0.003	1
1268	Cinp	6	complement(135290530..135304422)	4.00333	1.58639	39.6267	9.48667	0.548483	5.78162	-1.15	-2.22	0.000251	0.00247	1
1269	Tnfaip2	6	135890931..135903647	3.11	0.216564	6.96348	1.27333	0.127017	9.97516	1.54	2.91	7.75e-07	1.23e-05	0.03
1270	Bag5l1	6	complement(136276057..136279399)	0.446667	0.310698	69.5593	1.45667	0.305996	21.0066	-1.68	-3.2	0.0071	0.05	1
1271	Xrcc3	6	complement(136371555..136379348)	1.29667	0.244404	18.8486	0.08	0.138564	173.205	3.7	13.03	0.00125	0.01	1
1272	Tdrd9	6	136536736..136649859	1.63	0.0916515	5.62279	0.04	0.069282	173.205	5.1	34.27	4.25e-11	1.17e-09	1.39e-06
1273	Inf2	6	137164535..137177622	1.46667	0.188768	12.8705	4.34333	1.28749	29.6429	-1.5	-2.82	2.26e-07	3.87e-06	0.00738
1274	Jag2	6	complement(137711155..137733026)	1.00667	0.051316	5.09762	2.61	0.0519615	1.99086	-1.22	-2.33	5.43e-06	7.52e-05	0.18
1275	Crip2	6	137953545..137958490	5.81	1.03233	17.7681	15.97	0.069282	0.433826	-1.13	-2.19	9.02e-05	0.000979	1
1276	Zfp386	6	143901280..143917575	2.61	0.43715	16.749	0.936667	0.132791	14.1769	1.55	2.94	7.45e-06	0.0001	0.24
1277	Vipr2	6	143938040..144008072	0.263333	0.0305505	11.6015	1.50667	0.340637	22.6086	-2.18	-4.54	5.68e-06	7.83e-05	0.19
1278	Wdr60	6	complement(144069022..144123729)	5.78667	0.797768	13.7863	3.00667	0.011547	0.384047	1	2.01	9.89e-06	0.000129	0.32
1279	Dnah11	6	complement(145785275..146099053)	0.26	0.108167	41.6025	0.0333333	0.057735	173.205	2.04	4.11	0.000907	0.00784	1
1280	Sp4	6	complement(146135877..146195819)	1.1	0.314802	28.6183	0.226667	0.0635085	28.0185	1.71	3.28	0.000744	0.00658	1
1281	AABR07055146.1	7	complement(93329..100652)	0.326667	0.0862168	26.3929	3.02	0.294449	9.74995	-3.15	-8.88	4.47e-07	7.33e-06	0.01
1282	LOC100912293_2	7	complement(183900..186360)	0.576667	0.724592	125.652	5.04667	3.12346	61.8916	-2.77	-6.81	0.00205	0.02	1
1283	Arl13b	7	complement(1122567..1188209)	21.6933	2.10657	9.71067	7.93	0.155885	1.96576	1.38	2.6	1.11e-16	4.91e-15	3.62e-12
1284	AABR07055288.1	7	1149075..1149952	2.49333	0.810021	32.4875	0.293333	0.508068	173.205	1.86	3.63	0.00649	0.04	1
1285	AABR07055353.1	7	1720160..1722459	0.51	0.634114	124.336	4.24333	2.05537	48.4376	-2.8	-6.96	0.00118	0.00991	1
1286	LOC100911319	7	complement(2351933..2353875)	0.0333333	0.057735	173.205	1.11667	0.663953	59.4585	-3.75	-13.45	0.00689	0.05	1
1287	Prim1	7	2435553..2451165	67.7633	5.08374	7.5022	29.7867	1.7205	5.77609	1.22	2.34	9.99e-16	4.14e-14	3.26e-11
1288	Timeless	7	2643288..2667628	15.9033	1.60157	10.0707	6.18667	0.802517	12.9717	1.51	2.84	0	0	0
1289	Coq10a	7	complement(2780930..2786949)	5.13	0.744782	14.5182	1.62	0.571577	35.2825	1.8	3.48	2.04e-06	3.02e-05	0.07
1290	Esyt1	7	complement(2924603..2941122)	24.7233	1.88322	7.61719	59.3133	2.32672	3.92276	-1.4	-2.64	0	0	0
1291	Suox	7	complement(3098245..3102142)	1.97	0.558659	28.3583	0.383333	0.0288675	7.53066	1.44	2.71	0.00407	0.03	1
1292	Mmp19	7	3216497..3224201	6.12667	0.46801	7.6389	14.1633	0.635085	4.48401	-1.24	-2.36	1.49e-10	3.86e-09	4.85e-06
1293	Itga7	7	3355116..3384675	0.336667	0.0251661	7.47508	1.29667	0.508068	39.1826	-1.38	-2.6	0.00202	0.02	1
1294	LOC100910577	7	9897983..9900432	0.85	0.216333	25.451	0.0233333	0.0404145	173.205	2.63	6.18	0.00324	0.02	1
1295	AABR07055801.1	7	10168190..10169458	8.79	0.696563	7.92449	1.82333	1.80711	99.11	1.72	3.28	0.000125	0.00132	1
1296	Tle6	7	10962330..10988137	3.88333	0.713886	18.3833	2.09333	0.704367	33.6481	1.15	2.22	0.00078	0.00687	1
1297	Tle2	7	complement(10988532..11003785)	6.59333	1.25117	18.9763	1.92333	0.375278	19.5118	2.16	4.48	6.16e-14	2.23e-12	2.01e-09
1298	Celf5	7	11095468..11119941	0.256667	0.130512	50.8488	0	0	0	4.29	19.5	0.00324	0.02	1
1299	Matk	7	complement(11325254..11330278)	1.34667	0.5058	37.5594	13.36	0.190526	1.42609	-3.06	-8.32	0	0	0
1300	Zfr2	7	complement(11335478..11353713)	5.08333	0.908864	17.8793	2.13667	0.941081	44.0443	1.86	3.63	2.21e-07	3.79e-06	0.00721
1301	Zbtb7a	7	complement(11432049..11444786)	0.78	0.183303	23.5004	2.55667	0.0288675	1.12911	-1.67	-3.19	1.6e-06	2.42e-05	0.05
1302	Gadd45b	7	complement(11646269..11648322)	0.693333	0.0152753	2.20316	6.98	0.069282	0.992579	-2.98	-7.86	1.11e-11	3.26e-10	3.63e-07
1303	Mob3a	7	11878943..11896223	0.666667	0.183394	27.5091	2.92667	1.32213	45.1754	-1.98	-3.94	2.7e-06	3.94e-05	0.09
1304	Atp8b3	7	12043794..12063650	0.41	0.101489	24.7534	1.75	0.536936	30.682	-1.97	-3.91	4.27e-07	7.02e-06	0.01
1305	Plk5	7	complement(12212911..12221330)	1.85	0.521153	28.1704	0.303333	0.161658	53.2939	2.76	6.78	8.13e-06	0.000109	0.27
1306	Reep6	7	complement(12240060..12246729)	27.9167	0.686027	2.45741	5.91333	0.681273	11.521	2.26	4.78	0	0	0
1307	Pcsk4	7	12247498..12255719	1.37333	0.395769	28.8182	0.413333	0.092376	22.349	1.99	3.98	0.000553	0.00502	1
1308	Mum1	7	complement(12331416..12346475)	29.08	2.03738	7.00611	13.87	1.64545	11.8634	1.31	2.48	1.88e-14	7.12e-13	6.12e-10
1309	Efna2	7	complement(12382636..12393266)	1.03667	0.120968	11.669	0.0733333	0.127017	173.205	3.55	11.74	0.002	0.02	1
1310	Cirbp	7	complement(12401207..12405022)	41.5467	3.37546	8.1245	16.9167	2.00341	11.8428	1.44	2.71	6.66e-15	2.61e-13	2.17e-10
1311	Midn	7	complement(12414733..12424367)	8.78667	0.183394	2.08718	19.3667	1.13161	5.84306	-1.18	-2.27	1.94e-12	6.12e-11	6.34e-08
1312	Cbarp	7	12433933..12441048	1.93667	0.545008	28.1415	5.30667	0.352184	6.63663	-1.56	-2.95	8.51e-08	1.56e-06	0.00278
1313	Sbno2	7	12471824..12518654	7.35333	0.594755	8.08823	22.84	0.415692	1.82002	-1.58	-2.98	0	0	0
1314	Arid3a	7	complement(12574198..12601674)	0.773333	0.051316	6.63569	1.50667	0.0404145	2.68238	-1.07	-2.11	0.000508	0.00466	1
1315	Palm	7	complement(12708015..12793711)	2.91667	0.518298	17.7702	9.56333	1.86484	19.4999	-1.44	-2.71	3.65e-09	7.98e-08	0.000119
1316	Cnn2	7	12782491..12787750	8.20333	1.2067	14.7099	53.6833	16.9452	31.5652	-2.74	-6.7	0	0	0
1317	Plpp2	7	13062196..13070280	4.01	0.668132	16.6616	12.81	2.13042	16.6309	-1.49	-2.81	1.3e-09	3e-08	4.23e-05
1318	Vom2r53	7	13151592..13184257	1.35	0.406325	30.0981	0.06	0.103923	173.205	2.88	7.38	7.87e-06	0.000106	0.26
1319	Notch3	7	complement(14138495..14189688)	0.6	0.0953939	15.899	2.31667	1.63967	70.7773	-1.76	-3.4	6.86e-05	0.000764	1
1320	Zfp871	7	complement(15024693..15027933)	1.31	0.381182	29.0979	0.146667	0.080829	55.1107	2.11	4.31	0.000642	0.00576	1
1321	Cyp4f1	7	complement(15179467..15190796)	2.15333	1.0751	49.9271	0.393333	0.340637	86.6025	3.67	12.76	5.19e-07	8.42e-06	0.02
1322	Cyp4f6	7	complement(15198940..15225410)	14.3633	3.14093	21.8677	3.83667	0.375278	9.78135	1.77	3.41	9.53e-14	3.4e-12	3.11e-09
1323	Angptl4	7	complement(18627808..18634079)	12.64	2.19007	17.3265	74.6733	7.08986	9.4945	-2.3	-4.93	0	0	0
1324	Syn3	7	23403891..23808602	0.986667	0.479826	48.631	0.133333	0.23094	173.205	2.27	4.83	0.00194	0.02	1
1325	Timp3	7	complement(23544215..23594133)	7.17667	0.909194	12.6687	24.9933	4.52643	18.1105	-1.87	-3.65	0	0	0
1326	LOC100910996	7	complement(25737979..25743537)	13.23	1.63698	12.3732	3.51667	1.30481	37.1036	2.74	6.7	4.99e-09	1.07e-07	0.000163
1327	Appl2	7	26256459..26306126	116.533	2.9161	2.50237	26.83	1.80133	6.71388	2.32	4.98	0	0	0
1328	Slc41a2	7	26522314..26607861	1.06333	0.253246	23.8162	2.34333	0.525389	22.4206	-1.26	-2.39	1.8e-05	0.000226	0.59
1329	Chst11	7	complement(26645422..26859716)	2.79333	0.393107	14.0731	9.04667	1.17202	12.9553	-1.75	-3.37	8.94e-14	3.2e-12	2.92e-09
1330	Txnrd1	7	complement(26946125..26984400)	13.85	1.64721	11.8932	29.5533	2.05537	6.95477	-1.08	-2.11	1.04e-11	3.06e-10	3.4e-07
1331	Glt8d2	7	27174882..27192882	1.09333	0.430155	39.3434	4.06333	0.594671	14.635	-1.79	-3.46	0.000287	0.00278	1
1332	Nt5dc3	7	27309966..27363394	3.57667	0.992891	27.7602	8.13	1.59349	19.6001	-1.17	-2.25	1.05e-05	0.000136	0.34
1333	Igf1	7	28412198..28486609	93.3633	3.5938	3.84927	14.85	0.69282	4.66546	2.64	6.25	0	0	0
1334	Parpbp	7	complement(28654707..28715224)	1.72667	0.270617	15.6728	0.533333	0.011547	2.16506	1.39	2.63	6.98e-05	0.000776	1
1335	Gnptab	7	28956512..29022868	6.80333	0.548574	8.06331	15.64	0.103923	0.66447	-1.33	-2.52	2.78e-15	1.12e-13	9.05e-11
1336	Uhrf1bp1l	7	30408519..30455783	12.75	0.504777	3.95904	29.25	1.14315	3.90822	-1.44	-2.71	6.66e-16	2.8e-14	2.17e-11
1337	Elk3	7	complement(34086220..34121694)	0.27	0.12	44.4444	0.956667	0.565803	59.1432	-1.64	-3.11	0.00699	0.05	1
1338	Ntn4	7	34533543..34649481	0.63	0.137477	21.8218	3.11	1.00459	32.3019	-1.7	-3.25	0.000592	0.00535	1
1339	Btg1	7	37812831..37815088	4.3	1.19616	27.8177	7.77667	0.958401	12.3241	-1.24	-2.36	0.000184	0.00186	1
1340	Dcn	7	38742051..38782323	21	2.57027	12.2394	9.25	5.10955	55.2384	1.02	2.03	1.18e-05	0.000153	0.39
1341	Cep290	7	40217269..40306327	2.67	0.252389	9.45276	0.583333	0.300222	51.4667	1.66	3.17	3e-10	7.49e-09	9.78e-06
1342	Dusp6	7	41475163..41479392	0.443333	0.253837	57.2565	5.71333	0.635085	11.1158	-4.34	-20.2	0	0	0
1343	Kitlg	7	42269784..42351054	12.1733	1.12367	9.23058	0.676667	0.11547	17.0645	3.7	12.96	0	0	0
1344	Tmtc2	7	complement(47181981..47586137)	41.0333	4.20134	10.2388	15.7867	1.32213	8.37499	1.58	2.98	0	0	0
1345	Mettl25	7	complement(47847822..47928674)	8.77333	0.954428	10.8787	3.46	0.866025	25.0296	1.08	2.12	3.57e-06	5.1e-05	0.12
1346	Ppfia2	7	48867664..49042455	0.846667	0.1861	21.9804	0.11	0.034641	31.4918	2.38	5.19	0.000143	0.00148	1
1347	E2f7	7	53275676..53316481	1.56	0.236432	15.1559	0.94	0.0519615	5.52782	1.1	2.15	0.00422	0.03	1
1348	Glipr1	7	complement(54767827..54778848)	0.913333	0.225906	24.7342	3.67	2.63272	71.7362	-2.1	-4.29	0.00015	0.00155	1
1349	Tbc1d15	7	complement(58164198..58219790)	51.3167	1.70462	3.32177	18.4333	0.611991	3.32003	1.34	2.53	0	0	0
1350	Kcnmb4	7	complement(59461799..59514939)	0.503333	0.173877	34.5452	1.92667	0.825611	42.8518	-1.98	-3.94	0.00116	0.00972	1
1351	Wif1	7	63094911..63165159	0.986667	0.185023	18.7523	0.26	0.225167	86.6025	2.55	5.85	0.000596	0.00538	1
1352	Helb	7	complement(64860666..64887448)	2.53333	0.162583	6.41776	0.973333	0.369504	37.9628	1.07	2.11	0.00058	0.00525	1
1353	Hmga2	7	complement(65159944..65275408)	4.96667	1.70447	34.3183	0.36	0.311769	86.6025	4.32	19.96	2.82e-07	4.75e-06	0.00918
1354	Lrig3	7	69213147..69263142	2.9	0.495177	17.0751	0.543333	0.057735	10.6261	2.16	4.47	4.86e-10	1.19e-08	1.59e-05
1355	Kif5a	7	complement(70513343..70556827)	0.2	0.03	15	0.836667	0.178979	21.3919	-1.69	-3.24	0.000306	0.00295	1
1356	Shmt2	7	complement(70824715..70829815)	17.7633	2.91205	16.3936	50.74	2.30363	4.54006	-1.49	-2.81	0	0	0
1357	Stat6	7	70946228..70964484	5.76667	0.955737	16.5735	20.9233	1.01614	4.85648	-1.73	-3.33	0	0	0
1358	Nab2	7	complement(70961575..70969905)	1.28	0.34	26.5625	3.8	0.623538	16.4089	-1.87	-3.66	5.81e-12	1.76e-10	1.89e-07
1359	Zbtb39	7	71036565..71044045	0.516667	0.160416	31.0483	1.51667	0.282902	18.6529	-1.16	-2.24	0.0015	0.01	1
1360	Cpq	7	71709157..72167417	6.66333	0.955737	14.3432	2.3	1.21244	52.7146	1.13	2.19	0.00044	0.00411	1
1361	Matn2	7	72985495..73207695	37.13	0.948736	2.55517	2.32	0.571577	24.6369	3.7	13	0	0	0
1362	Rida	7	complement(73256508..73270308)	95.7167	2.45635	2.56627	31.5067	7.56329	24.0054	1.62	3.08	0	0	0
1363	Nipal2	7	complement(73339706..73450262)	6.78667	0.337095	4.96703	1.88667	0.184752	9.79251	1.51	2.85	1.1e-07	1.98e-06	0.00358
1364	Rgs22	7	complement(74783019..74901997)	0.733333	0.215716	29.4158	0.0866667	0.011547	13.3235	2.51	5.69	2.06e-05	0.000256	0.67
1365	Rnf19a	7	complement(75058758..75098331)	21.58	0.687241	3.18462	8.02333	0.583124	7.26785	1.45	2.73	0	0	0
1366	LOC102555534	7	75852610..75858812	0.843333	0.205264	24.3396	0.27	0.0173205	6.415	1.71	3.28	0.00293	0.02	1
1367	Zfpm2	7	79638046..79964405	2.42667	0.130512	5.37823	0.183333	0.0288675	15.7459	3.33	10.08	1.48e-14	5.63e-13	4.82e-10
1368	Csmd3	7	complement(86673993..88071472)	0.216667	0.0665833	30.7307	0	0	0	7.76	217.46	0.0057	0.04	1
1369	Aard	7	91588458..91593297	3.72333	0.40104	10.771	0	0	0	4.94	30.74	3.05e-08	5.88e-07	0.000994
1370	Ext1	7	complement(92605728..92882068)	208.013	14.4003	6.92276	90.84	0.259808	0.286006	1.19	2.28	3.33e-15	1.34e-13	1.09e-10
1371	Enpp2	7	complement(94480396..94563001)	12.51	1.20752	9.65242	2.01667	0.513842	25.4798	2.47	5.53	0	0	0
1372	Dscc1	7	complement(94758800..94774569)	8.22	0.360971	4.39137	2.41667	0.150111	6.21149	1.9	3.74	9.54e-10	2.25e-08	3.11e-05
1373	Deptor	7	94795214..94995809	6.64	0.622174	9.37008	77.8167	2.63849	3.39065	-3.54	-11.66	0	0	0
1374	Mtbp	7	95309928..95387680	6.89	0.826559	11.9965	2.86	0.155885	5.45051	1.02	2.03	8.23e-06	0.00011	0.27
1375	Has2	7	complement(96438046..96464049)	0.44	0.05	11.3636	0.0866667	0.023094	26.6469	2.66	6.31	0.000692	0.00617	1
1376	Atad2	7	97984862..98026052	19.6133	1.08744	5.54441	6.63333	0.756329	11.4019	1.46	2.75	1.11e-16	4.91e-15	3.62e-12
1377	Fbxo32	7	complement(98063735..98098268)	5.63667	0.628835	11.1561	1.26667	0.646632	51.0499	2.43	5.39	6.55e-15	2.57e-13	2.14e-10
1378	Anxa13	7	complement(98217642..98270110)	3.97667	0.37072	9.32238	0.573333	0.057735	10.0701	3.49	11.26	1.27e-10	3.34e-09	4.15e-06
1379	Mtss1	7	complement(98820812..98960837)	1.8	0.127671	7.09286	9.20667	1.37409	14.925	-2.25	-4.76	0	0	0
1380	Sqle	7	99609191..99624732	19.8033	1.83091	9.24547	82.0067	2.29208	2.79499	-2.04	-4.11	0	0	0
1381	AABR07058124.4	7	complement(101138549..101138860)	5.08	1.24591	24.5259	0.273333	0.473427	173.205	3.39	10.49	0.000736	0.00652	1
1382	Fam84b	7	complement(101139376..101140308)	4.65333	1.16006	24.9296	0.496667	0.046188	9.2996	3.19	9.15	1.18e-07	2.12e-06	0.00386
1383	Myc	7	102586313..102591240	0.406667	0.126623	31.1368	6.03667	0.0404145	0.669484	-3.69	-12.89	0	0	0
1384	Pvt1	7	102648881..102870006	0.11	0.034641	31.4918	1.83	0.467654	25.5548	-3.88	-14.69	1.34e-13	4.72e-12	4.37e-09
1385	Ndrg1	7	complement(107734323..107775714)	3.1	0.322335	10.3979	14.5733	3.9433	27.0583	-1.75	-3.36	1.68e-10	4.33e-09	5.48e-06
1386	St3gal1	7	complement(107895045..107963142)	3.04	0.19	6.25	21.68	0.190526	0.878808	-2.74	-6.66	0	0	0
1387	Rn60_7_1084.1	7	108377970..108382543	69.5067	17.8684	25.7075	7.97333	1.46647	18.3922	3.33	10.02	0	0	0
1388	Dennd3	7	114724610..114812708	1.58667	0.120139	7.57177	0.646667	0.057735	8.9281	1.22	2.32	0.000246	0.00242	1
1389	Slc45a4	7	complement(114821971..114848414)	2.32333	0.181475	7.81099	8.33333	0.392598	4.71118	-1.74	-3.33	9.99e-16	4.14e-14	3.26e-11
1390	Mroh5	7	complement(115033025..115045802)	1.01667	0.125033	12.2984	0.0633333	0.109697	173.205	3.68	12.78	0.00138	0.01	1
1391	Bai1	7	115766486..115828514	16.41	3.54797	21.6208	2.23	0.207846	9.32045	3.02	8.11	0	0	0
1392	Zfp41	7	116653664..116661942	2.55	0.348281	13.6581	0.91	0.173205	19.0335	1.81	3.52	4.59e-07	7.52e-06	0.01
1393	Nrbp2	7	complement(117145961..117151694)	57.0533	5.01204	8.78483	9.46333	1.20666	12.7509	2.55	5.84	0	0	0
1394	Plec	7	complement(117230319..117289961)	1.44	0.255147	17.7185	5.22	0.433013	8.29526	-1.98	-3.94	0	0	0
1395	Oplah	7	complement(117353786..117369159)	5.9	0.305123	5.17158	3.45333	0.092376	2.67498	1.01	2.02	2.91e-06	4.22e-05	0.09
1396	Hgh1	7	117434419..117437205	2.85333	0.604759	21.1948	7.53667	0.282902	3.75367	-1.38	-2.61	4.87e-08	9.19e-07	0.00159
1397	Bop1	7	complement(117514533..117538342)	10.22	0.987472	9.66215	37.2533	0.127017	0.340955	-1.86	-3.62	0	0	0
1398	Kifc2	7	117723263..117730702	1.34	0.06245	4.66045	0.433333	0.0288675	6.66173	2.07	4.21	3.64e-06	5.2e-05	0.12
1399	Gpt	7	117759083..117761931	4.41667	1.24837	28.265	2.3	0.779423	33.888	1.27	2.41	0.0003	0.0029	1
1400	Myh9	7	complement(118741110..118792625)	16.37	4.64733	28.3893	43.31	22.2915	51.4696	-1.46	-2.75	8.33e-11	2.23e-09	2.72e-06
1401	Myh9l1	7	complement(118992356..119071712)	24.6	3.01144	12.2416	89.92	9.64752	10.729	-1.74	-3.34	0	0	0
1402	Ncf4	7	119482272..119499425	0.966667	0.38371	39.6941	2.97	0.103923	3.49909	-1.59	-3.01	0.000326	0.00312	1
1403	Csf2rb	7	119554354..119568776	0.663333	0.110604	16.674	1.60333	1.07965	67.3375	-1.88	-3.67	5.5e-06	7.61e-05	0.18
1404	Tst	7	complement(119616324..119623072)	2.67	1.3318	49.8803	12.79	0.103923	0.812534	-2.07	-4.21	1.01e-09	2.37e-08	3.29e-05
1405	Kctd17	7	119647375..119658148	2.34333	0.480139	20.4896	8.49	0.190526	2.24412	-1.73	-3.32	4.44e-09	9.59e-08	0.000145
1406	Il2rb	7	complement(119701251..119716238)	1.28	0.199249	15.5663	3.84333	0.548483	14.271	-1.19	-2.28	0.000363	0.00344	1
1407	Sh3bp1	7	120125633..120138196	4.69667	1.83533	39.0773	7.53333	2.20548	29.2763	-1.76	-3.39	9.23e-06	0.000122	0.3
1408	Lgals1	7	120153184..120156289	197.92	15.9539	8.06079	570.987	26.46	4.63408	-1.35	-2.55	0	0	0
1409	Maff	7	120580743..120592095	0.146667	0.106927	72.9046	1.61333	0.663953	41.1541	-4	-16.02	3.28e-09	7.19e-08	0.000107
1410	Kdelr3	7	120749752..120760160	17.0467	1.92838	11.3123	40.92	3.67195	8.97348	-1.2	-2.29	2.38e-10	6.03e-09	7.78e-06
1411	Cbx6	7	complement(121050302..121058029)	4.26	0.2498	5.86385	2.03667	0.340637	16.7252	1.04	2.05	0.000248	0.00244	1
1412	Pdgfb	7	complement(121214628..121232741)	0.233333	0.165025	70.7251	1.69333	0.871799	51.4842	-2.6	-6.08	0.00024	0.00237	1
1413	Mgat3	7	121408829..121435022	0.35	0.111355	31.8158	5.27	1.54153	29.251	-3.48	-11.13	0	0	0
1414	Atf4	7	121480723..121482772	11.9267	2.46244	20.6465	26.3067	0.663953	2.5239	-1.23	-2.34	1.21e-09	2.83e-08	3.96e-05
1415	Slc25a17	7	complement(122539293..122581777)	27.33	1.35126	4.94423	15.5367	1.27017	8.17531	1.07	2.1	7.31e-09	1.53e-07	0.000239
1416	Tef	7	123043503..123058604	1.70667	0.481802	28.2306	0.476667	0.011547	2.42245	1.97	3.92	4.85e-07	7.9e-06	0.02
1417	Csdc2	7	123168811..123183335	12.83	1.85032	14.4219	6.27	0.883346	14.0885	1.35	2.55	2.34e-10	5.93e-09	7.63e-06
1418	Srebf2	7	123381077..123438603	22.4467	1.43354	6.38642	53.9733	1.44338	2.67424	-1.25	-2.38	0	0	0
1419	sept3	7	123510804..123526542	2.42333	0.436845	18.0266	9.34667	0.46188	4.94166	-2.06	-4.17	6.88e-10	1.65e-08	2.25e-05
1420	Cyp2d4	7	complement(123599266..123608436)	0.55	0.278388	50.616	0	0	0	4.05	16.51	0.00645	0.04	1
1421	Tspo	7	124460358..124470609	9.35667	2.13327	22.7994	46.6433	0.90644	1.94334	-2.25	-4.75	0	0	0
1422	Ttll12	7	complement(124472758..124491004)	6.26	0.651076	10.4006	12.52	0.484974	3.8736	-1.01	-2.01	1.26e-07	2.25e-06	0.00412
1423	Efcab6	7	complement(124758378..124929025)	1.09667	0.320052	29.1841	0.233333	0.0635085	27.2179	2.1	4.29	5.42e-06	7.51e-05	0.18
1424	Fbln1	7	126096793..126176468	71.16	7.06906	9.93404	15.1133	1.39141	9.20653	2.17	4.49	0	0	0
1425	Zbed4	7	129749714..129787093	0.543333	0.158219	29.1201	1.32333	0.132791	10.0346	-1.36	-2.57	0.000128	0.00134	1
1426	Pim3	7	129860114..129863441	9.69	1.50429	15.5242	31.2333	0.90644	2.90216	-1.69	-3.23	0	0	0
1427	Shank3	7	130474279..130534679	0.126667	0.0503322	39.736	0.593333	0.352184	59.3568	-1.96	-3.89	0.00259	0.02	1
1428	Rabl2a	7	complement(130556047..130564719)	5.79333	1.01195	17.4674	2.72333	0.490748	18.0201	1.11	2.15	0.000207	0.00207	1
1429	Alg10	7	131330913..131336183	3.52333	0.535942	15.2112	1.82667	0.646632	35.3996	1.01	2.01	0.00415	0.03	1
1430	Abcd2	7	complement(132294562..132343169)	0.966667	0.369504	38.2246	0.216667	0.0981495	45.2998	1.64	3.12	0.000269	0.00263	1
1431	Lrrk2	7	132857628..133018584	1.76333	0.351046	19.9081	0.783333	0.109697	14.0038	1.04	2.06	8.94e-05	0.000971	1
1432	Gxylt1	7	complement(134447578..134495835)	3.63667	0.396274	10.8966	1.72	0.381051	22.1541	1.06	2.09	1.5e-06	2.27e-05	0.05
1433	Irak4	7	135803698..135832652	0.69	0.156205	22.6384	3.17667	0.334863	10.5413	-1.89	-3.7	9.24e-08	1.69e-06	0.00301
1434	Twf1	7	complement(135838648..135850542)	1.62667	0.416813	25.6238	4.58667	0.958401	20.8954	-1.24	-2.36	2.03e-05	0.000252	0.66
1435	Tmem117	7	136182224..136403012	3.06667	0.0971253	3.16713	1.44333	0.548483	38.0011	1.87	3.66	3.82e-06	5.43e-05	0.12
1436	Ano6	7	137142170..137335208	8.07	0.112694	1.39646	18.91	0.311769	1.6487	-1.09	-2.12	5.89e-13	1.96e-11	1.92e-08
1437	Slc38a1	7	complement(137975549..138039984)	1.81	0.998749	55.1795	5.52667	0.161658	2.92506	-1.33	-2.52	0.000217	0.00216	1
1438	Slc38a4	7	complement(138459504..138512952)	5.74	0.720208	12.5472	2.37667	1.12006	47.1273	1.05	2.07	1.3e-05	0.000167	0.43
1439	Amigo2	7	complement(138704126..138707221)	1.84667	0.459819	24.8999	0.123333	0.21362	173.205	3.24	9.47	3.78e-09	8.25e-08	0.000123
1440	Slc48a1	7	139271698..139279499	4.86333	0.695725	14.3055	2.66333	0.490748	18.4261	1.31	2.49	0.00176	0.01	1
1441	Vdr	7	complement(139342063..139394166)	0.08	0.0458258	57.2822	0.413333	0.0404145	9.77771	-2.55	-5.85	0.000248	0.00244	1
1442	Tmem106c	7	139444994..139450589	19.2467	2.3099	12.0016	9.78	0.259808	2.65652	1.22	2.33	1.88e-08	3.73e-07	0.000612
1443	Cacnb3	7	140315368..140324902	1.67333	0.320208	19.136	4.96667	0.0981495	1.97617	-1.42	-2.68	4.15e-07	6.84e-06	0.01
1444	Dhh	7	complement(140575288..140580783)	22.1567	1.88386	8.50246	2.52	0.415692	16.4957	3.1	8.59	0	0	0
1445	Tuba1a	7	complement(140637287..140640953)	6.68	2.38346	35.6806	16.83	1.59349	9.46813	-1.15	-2.22	1.98e-06	2.95e-05	0.06
1446	Tuba1c	7	140716113..140723714	9.68333	0.571431	5.90118	28.6	3.75855	13.1418	-1.49	-2.81	4.44e-16	1.88e-14	1.45e-11
1447	Aqp2	7	141237768..141245165	1.09	0.693974	63.6673	0	0	0	4.44	21.77	7.02e-07	1.12e-05	0.02
1448	Slc11a2	7	complement(142025815..142063212)	36.85	0.961301	2.60869	13.58	0.69282	5.10177	1.45	2.73	0	0	0
1449	Cela1	7	complement(142305338..142318620)	0.126667	0.219393	173.205	2.85	0.848705	29.7791	-4.2	-18.41	1.71e-06	2.56e-05	0.06
1450	Galnt6	7	complement(142322172..142352382)	1.02667	0.209841	20.4391	10.9933	1.43183	13.0245	-3.15	-8.86	0	0	0
1451	Slc4a8	7	142397371..142464158	0.0166667	0.0288675	173.205	0.09	0.155885	173.205	-3.72	-13.22	0.00592	0.04	1
1452	Acvrl1	7	142776252..142787335	0.15	0.06	40	0.836667	0.409919	48.9943	-2.25	-4.76	0.000841	0.00733	1
1453	Grasp	7	142869752..142878347	0.633333	0.249867	39.4526	3.41667	0.0635085	1.85879	-2.13	-4.38	2.11e-06	3.12e-05	0.07
1454	Nr4a1	7	142905758..142920216	2.84333	0.415251	14.6044	7.17667	0.964175	13.4349	-1.87	-3.65	2.54e-10	6.41e-09	8.29e-06
1455	Krt80	7	complement(142994119..143016040)	0.0366667	0.0321455	87.6696	0.6	0.190526	31.7543	-3.83	-14.19	5.08e-05	0.000581	1
1456	Krt79	7	complement(143528204..143538579)	0.03	0.0519615	173.205	0.183333	0.317543	173.205	-3.64	-12.47	0.00731	0.05	1
1457	Krt8	7	complement(143596511..143603803)	2.42	0.0556776	2.30073	9.29667	3.98949	42.9131	-1.27	-2.41	0.0034	0.03	1
1458	Krt18	7	143629455..143633131	0.503333	0.107858	21.4287	4.73333	2.80015	59.1581	-2.38	-5.22	0.000635	0.00571	1
1459	Igfbp6	7	143749221..143754054	14.2467	2.36849	16.6249	6.19333	0.871799	14.0764	1.26	2.39	2.2e-06	3.24e-05	0.07
1460	Soat2	7	143754892..143767989	1.08667	0.299054	27.5203	0.04	0.069282	173.205	4.49	22.45	4.49e-05	0.000519	1
1461	Csad	7	complement(143781702..143793970)	16.3933	0.964693	5.88467	4.64	1.24708	26.8767	1.76	3.4	0	0	0
1462	Rarg	7	complement(143839980..143863186)	1.09667	0.349476	31.8671	3.32333	0.80829	24.3217	-1.44	-2.71	5.59e-06	7.72e-05	0.18
1463	Amhr2	7	144052061..144060685	60.5233	5.18152	8.56119	18.92	1.17779	6.22513	1.84	3.59	0	0	0
1464	Prr13	7	144064931..144098101	26.5667	5.14083	19.3507	99.32	6.02754	6.0688	-1.88	-3.67	0	0	0
1465	Itga5	7	complement(144970444..144993652)	6.97667	0.792233	11.3555	26.3333	0.715914	2.71866	-1.89	-3.7	0	0	0
1466	RGD1563200	7	complement(145056693..145062956)	43.96	7.28978	16.5828	17.12	0.0173205	0.101171	1.22	2.33	3.12e-09	6.87e-08	0.000102
1467	Pdgfd	8	4440876..4669014	2.50667	0.585178	23.3449	17.12	1.02191	5.9691	-2.64	-6.25	0	0	0
1468	LOC102553498	8	complement(4886697..4896715)	2.39333	0.15695	6.5578	0.36	0.0866025	24.0563	3.13	8.76	4.29e-06	6.05e-05	0.14
1469	Dync2h1	8	complement(5217217..5429581)	7.31	0.492443	6.73656	1.87667	0.513842	27.3806	1.79	3.47	0	0	0
1470	Mmp3	8	5676665..5698579	0.123333	0.0404145	32.7685	1.13333	0.646632	57.0558	-3.38	-10.44	7.56e-06	0.000102	0.25
1471	Mmp10	8	5734348..5742243	0.03	0.0519615	173.205	0.176667	0.305996	173.205	-4.3	-19.68	0.0011	0.00924	1
1472	Birc2	8	complement(6013207..6034142)	5.23	0.276225	5.28154	2.32	0.311769	13.4383	1.04	2.05	1.18e-05	0.000152	0.38
1473	Birc3	8	complement(6048969..6076598)	1.77333	0.115902	6.53584	0.65	0.121244	18.6529	1.34	2.53	0.00163	0.01	1
1474	Cep57	8	complement(12335432..12355091)	6.35	1.22425	19.2796	2.64333	0.687047	25.9917	1.64	3.12	8.85e-09	1.84e-07	0.000289
1475	Amotl1	8	complement(13042641..13109487)	1.35667	0.083865	6.18169	3.38667	0.167432	4.94385	-1.04	-2.06	0.0027	0.02	1
1476	Slc36a4	8	14239594..14269162	1.65667	0.270986	16.3573	3.99333	0.178979	4.48193	-1.31	-2.48	4.88e-06	6.8e-05	0.16
1477	Muc16	8	complement(18437787..18508971)	0.606667	0.28746	47.3835	0.11	0.034641	31.4918	2.22	4.66	0.000442	0.00412	1
1478	Zfp426	8	complement(21477329..21492801)	2.49667	0.387857	15.535	1.01667	0.0981495	9.65405	1.41	2.65	6.79e-05	0.000758	1
1479	Zfp266	8	complement(21511839..21523540)	6.43	0.240624	3.74221	2.84	0.32909	11.5877	1.2	2.3	1.39e-10	3.63e-09	4.53e-06
1480	Zfp846	8	21611319..21617736	1.98	0.217945	11.0073	0.596667	0.109697	18.3849	1.88	3.67	0.000545	0.00495	1
1481	LOC500956	8	21890319..21896031	6.53	1.38481	21.2069	3.16333	0.167432	5.29288	1.52	2.87	1.47e-05	0.000188	0.48
1482	Ppan	8	21905865..21909842	20.05	1.01489	5.06179	42.9867	3.747	8.71666	-1.06	-2.08	2.27e-11	6.42e-10	7.4e-07
1483	Qtrt1	8	22446661..22454439	3.27667	1.05453	32.183	5.94667	1.49534	25.1458	-1.04	-2.05	0.00255	0.02	1
1484	LOC691141	8	22559098..22576154	0.106667	0.136137	127.629	0.976667	0.334863	34.2863	-3.09	-8.49	0.00177	0.01	1
1485	Ldlr	8	22750336..22774903	30.7833	4.29872	13.9645	175.13	7.75959	4.43076	-2.51	-5.71	0	0	0
1486	Dock6	8	complement(22822412..22874645)	1.84	0.384318	20.8868	9.46667	0.23094	2.43951	-2.17	-4.49	0	0	0
1487	Angptl8	8	22856539..22858565	2.46	0.61	24.7967	42.0167	7.41895	17.6572	-3.66	-12.65	0	0	0
1488	AABR07069454.1	8	23178097..23181310	10.1133	1.52507	15.0798	4.09667	0.127017	3.1005	1.41	2.65	8.5e-10	2.02e-08	2.77e-05
1489	Zfp872	8	23193181..23197319	6.06667	0.698665	11.5165	2.06	1.40296	68.1049	1.21	2.31	0.000909	0.00785	1
1490	Thyn1	8	28045093..28054040	31.3167	2.32087	7.41097	19.8967	6.46632	32.4995	1.03	2.04	5.93e-06	8.14e-05	0.19
1491	Ncapd3	8	28075551..28144741	13.2767	0.50797	3.82603	5.37333	0.150111	2.79363	1.2	2.29	2.3e-12	7.2e-11	7.51e-08
1492	Zbtb44	8	32165810..32217476	2.27	0.225167	9.91923	1.55333	0.652406	42.0004	1	2	0.00562	0.04	1
1493	Aplp2	8	complement(32298532..32328839)	148.697	11.1027	7.46671	68.0667	1.25862	1.8491	1.09	2.13	1.12e-12	3.62e-11	3.65e-08
1494	Arhgap32	8	33239139..33392305	1.9	0.166433	8.75964	5.83333	0.323316	5.54256	-1.69	-3.22	0	0	0
1495	Kcnj5	8	complement(33433905..33463467)	0.846667	0.208407	24.615	0	0	0	8.34	323.25	0.00288	0.02	1
1496	Kirrel3	8	36125999..36254753	2.81333	0.922894	32.8043	0.11	0.034641	31.4918	4.67	25.37	7.11e-15	2.77e-13	2.32e-10
1497	Pknox2	8	complement(39361218..39551700)	0.466667	0.0550757	11.8019	3.62667	0.352184	9.71095	-2.7	-6.49	0	0	0
1498	Slc37a2	8	complement(39708638..39734594)	5.47667	0.501631	9.15942	2.46333	0.0635085	2.57815	1.37	2.58	3.78e-10	9.36e-09	1.23e-05
1499	LOC100911068_2	8	39878955..39890942	0	0	0	0.456667	0.79097	173.205	-6.83	-113.52	0.00416	0.03	1
1500	Msantd2	8	39960542..39993630	6.15333	1.43291	23.2867	2.71	0.277128	10.2261	1.26	2.39	2.7e-05	0.000327	0.88
1501	Esam	8	39997875..40008809	0.733333	0.118462	16.154	2.54333	1.42606	56.0703	-1.55	-2.93	0.00428	0.03	1
1502	Spa17	8	complement(40067076..40078165)	17.7333	5.42729	30.605	6.89333	2.52302	36.6009	1.88	3.68	8.63e-08	1.58e-06	0.00282
1503	RGD1311744	8	complement(43315592..43336304)	4.27333	0.679877	15.9098	1.81667	0.531162	29.2383	1.18	2.27	1.04e-05	0.000135	0.34
1504	Gramd1b	8	complement(44165367..44327551)	52.7867	3.35446	6.35476	172.803	6.14301	3.55491	-1.72	-3.29	0	0	0
1505	Clmp	8	44847157..44975457	2.27667	0.358515	15.7474	6.66333	0.438786	6.58509	-1.63	-3.09	5.87e-14	2.13e-12	1.92e-09
1506	Ubash3b	8	complement(45223992..45375435)	2.62333	0.499233	19.0305	6.30667	0.0750555	1.1901	-1.09	-2.12	1.05e-07	1.9e-06	0.00343
1507	AABR07070043.1	8	45561390..45562574	0	0	0	2.57333	0.635085	24.6795	-7.28	-155.77	0.00095	0.00816	1
1508	Sc5d	8	complement(46525400..46537050)	3.50333	0.257358	7.3461	10.1067	0.219393	2.17078	-1.55	-2.93	1.11e-16	4.91e-15	3.62e-12
1509	Nectin1	8	48094673..48157305	2.27	0.317648	13.9933	1.06	0.259808	24.5102	1.29	2.45	2.91e-05	0.00035	0.95
1510	Thy1	8	48382121..48386935	0.0766667	0.132791	173.205	1.86	1.22976	66.1159	-4.13	-17.56	0.000118	0.00125	1
1511	Usp2	8	48406260..48430885	2.16	0.487545	22.5715	0.85	0	0	1.7	3.26	4.2e-05	0.000489	1
1512	Mcam	8	48472824..48481001	4.74	0.685493	14.4619	13.07	8.76418	67.0557	-1.37	-2.58	3.74e-05	0.00044	1
1513	Nlrx1	8	complement(48584071..48597867)	1.79333	0.155027	8.64462	1.03	0.0173205	1.6816	1.05	2.07	0.00439	0.03	1
1514	H2afx	8	48665652..48666981	7.03667	2.77073	39.3756	3.50667	0.132791	3.7868	1.01	2.01	0.00229	0.02	1
1515	Bcl9l	8	48805684..48834312	2.37333	0.323471	13.6294	5.92	0.554256	9.36244	-1.17	-2.25	8.79e-10	2.08e-08	2.87e-05
1516	Phldb1	8	complement(48997184..49045154)	4.29333	0.480451	11.1906	16.5133	0.80829	4.89477	-2.07	-4.19	0	0	0
1517	Tmem25	8	complement(49100759..49106177)	0.736667	0.166233	22.5655	0.196667	0.046188	23.4854	1.97	3.91	0.00416	0.03	1
1518	Mpzl3	8	49354115..49376687	0.446667	0.070946	15.8834	1.45333	0.11547	7.94519	-1.45	-2.73	0.00048	0.00443	1
1519	Jaml	8	49378644..49410088	0.0833333	0.0723418	86.8101	1.70333	0.271355	15.9308	-4.17	-17.95	1.42e-09	3.29e-08	4.64e-05
1520	Scn2b	8	49418965..49427689	0.57	0.145258	25.4839	2.29667	0.386825	16.8429	-1.78	-3.43	0.00341	0.03	1
1521	Cadm1	8	52127399..52189722	10.2833	1.50699	14.6547	26.1533	2.86943	10.9716	-1.17	-2.25	9.78e-11	2.59e-09	3.19e-06
1522	Ttc12	8	complement(53770681..53816447)	5.23333	0.477214	9.11874	13.06	0.32909	2.51983	-1.18	-2.27	1.34e-08	2.72e-07	0.000438
1523	Ncam1	8	complement(53839098..53901358)	1.71667	0.436616	25.4339	0.443333	0.092376	20.8367	1.93	3.8	4.91e-07	7.98e-06	0.02
1524	Tex12_1	8	complement(54965583..54998864)	6.88667	0.453689	6.58793	1.27	0.588897	46.3699	2.51	5.69	0	0	0
1525	Il18	8	54993859..55016299	12.97	3.75352	28.94	4.05	1.78401	44.0497	1.66	3.15	2.26e-06	3.32e-05	0.07
1526	Dixdc1	8	complement(55091235..55162421)	0.176667	0.051316	29.0468	0.95	0.294449	30.9946	-2.16	-4.47	9.72e-06	0.000128	0.32
1527	Cryab	8	55178289..55182545	0.686667	0.500533	72.8932	5.74333	0.617765	10.7562	-3.3	-9.87	1.49e-12	4.73e-11	4.85e-08
1528	Alg9	8	55202725..55265478	12.6067	0.413562	3.2805	30.48	0.883346	2.89812	-1.18	-2.26	3.97e-14	1.47e-12	1.3e-09
1529	Btg4	8	55504359..55508259	1.76667	0.972231	55.0319	0.26	0.069282	26.6469	3.37	10.32	5.69e-05	0.000646	1
1530	Fdx1	8	complement(56373723..56393233)	127.097	33.9405	26.7045	421.16	38.694	9.18749	-1.94	-3.84	0	0	0
1531	Kdelc2	8	57964988..57982600	13.29	1.67203	12.5811	7.14333	0.080829	1.13153	1.07	2.1	4.81e-09	1.04e-07	0.000157
1532	Cyp19a1	8	complement(58744849..58772408)	282.953	7.69608	2.71991	28.1233	4.0299	14.3294	3.53	11.52	0	0	0
1533	Dmxl2	8	complement(58932580..59077690)	1.14667	0.120139	10.4772	0.376667	0.023094	6.13115	1.36	2.57	1.32e-05	0.00017	0.43
1534	Cib2	8	complement(59123079..59139946)	1.86	1.01573	54.6089	0.326667	0.0288675	8.83699	2.76	6.79	0.000168	0.00172	1
1535	Acsbg1	8	complement(59184113..59239954)	338.943	13.3603	3.94176	28.9267	0.421466	1.45701	3.47	11.05	0	0	0
1536	Chrnb4	8	complement(59609693..59629133)	0.256667	0.150111	58.4848	7.45333	0.698594	9.3729	-4.69	-25.79	0	0	0
1537	Ube2q2	8	59711549..59766889	22.38	3.31009	14.7904	38.2967	1.25285	3.27143	-1.53	-2.89	1.41e-06	2.14e-05	0.05
1538	Scaper	8	complement(60126624..60570058)	3.94667	0.487887	12.362	1.01667	0.046188	4.54308	1.7	3.25	3.83e-11	1.06e-09	1.25e-06
1539	Nxpe2	8	complement(60334597..60359440)	28.3233	2.9847	10.538	11.7667	3.59112	30.5194	1.28	2.43	7.74e-09	1.62e-07	0.000253
1540	Snx33	8	complement(61584656..61595032)	2.42667	0.593745	24.4675	0.906667	0.248261	27.3817	1.9	3.72	4.68e-07	7.66e-06	0.02
1541	Sema7a	8	62723788..62745868	30.6433	1.90846	6.22799	114.513	13.8275	12.075	-1.75	-3.38	0	0	0
1542	Cyp11a1	8	62779875..62809893	168.143	33.2963	19.8023	1487.96	30.0973	2.02272	-3.08	-8.48	0	0	0
1543	Ccdc33	8	complement(62811173..62893087)	0.773333	0.051316	6.63569	2.52333	0.456107	18.0756	-1.54	-2.91	2.53e-05	0.000307	0.82
1544	Islr2	8	complement(62984552..62987182)	1.42	0.20664	14.5521	7.45333	0.964175	12.9362	-2.11	-4.33	7.03e-13	2.34e-11	2.29e-08
1545	Pml	8	complement(63004870..63034226)	3.16	0.945727	29.9281	9.04333	1.31059	14.4923	-1.33	-2.52	3.02e-08	5.82e-07	0.000984
1546	Hcn4	8	63600663..63639654	0.01	0.0173205	173.205	0.106667	0.046188	43.3013	-3.8	-13.94	0.00267	0.02	1
1547	Pkm	8	64481172..64502722	4.50667	1.62715	36.1055	30.6	3.30822	10.8112	-2.53	-5.77	0	0	0
1548	Rn50_8_0646.1	8	complement(64811941..64833697)	61.88	7.23368	11.6898	10.2033	0.975722	9.56278	2.72	6.58	0	0	0
1549	Tle3	8	66296883..66342176	4.34	0.524309	12.0809	19.0333	1.0681	5.61172	-2.24	-4.72	0	0	0
1550	Coro2b	8	complement(67376294..67492037)	0.556667	0.0702377	12.6175	5.19333	0.889119	17.1204	-3.37	-10.32	0	0	0
1551	Itga11	8	67615635..67683973	0.62	0.10583	17.0694	2.16333	0.819837	37.897	-1.57	-2.98	5.08e-05	0.000581	1
1552	Zwilch	8	complement(69091955..69121192)	19.6333	0.285365	1.45347	7.87667	0.438786	5.57071	1.2	2.3	1.51e-09	3.47e-08	4.93e-05
1553	Map2k1	8	complement(69134223..69164758)	13.6767	2.19628	16.0586	37.9933	1.25862	3.31275	-1.5	-2.84	0	0	0
1554	RGD1562747	8	69484174..69489891	10.7833	0.865236	8.02383	26.6133	0.56003	2.10432	-1.45	-2.74	1.11e-16	4.91e-15	3.62e-12
1555	Megf11	8	69971778..70184742	3.29333	0.381881	11.5956	0.56	0.103923	18.5577	2.42	5.36	1.91e-12	6.04e-11	6.25e-08
1556	Hacd3	8	complement(70471572..70509874)	44.1133	0.990269	2.24483	109.087	2.55766	2.34461	-1.28	-2.44	0	0	0
1557	Plekho2	8	complement(71094090..71118927)	2.36333	0.245425	10.3847	14.0667	2.03227	14.4474	-2.49	-5.62	0	0	0
1558	Ns5atp9	8	71514281..71526182	14.03	4.25792	30.3487	4.1	1.45492	35.4859	1.43	2.69	0.0012	0.01	1
1559	Car12	8	72405748..72460240	26.9967	1.1834	4.3835	8.36	1.55885	18.6465	2.03	4.09	0	0	0
1560	Lactb	8	complement(72750171..72766389)	1.33333	0.122202	9.16515	2.81333	0.715914	25.4472	-1.02	-2.03	0.00461	0.03	1
1561	Tpm1	8	complement(72814740..72842228)	12.93	2.22695	17.2231	34.53	8.08868	23.4251	-1.22	-2.34	6.87e-09	1.45e-07	0.000224
1562	Tln2	8	complement(73014137..73194837)	4.47333	0.345302	7.71912	2.25333	0.317543	14.0921	1.07	2.1	5.13e-08	9.68e-07	0.00167
1563	Rora	8	75516904..75607212	1.32667	0.436157	32.8762	10.8867	1.48379	13.6294	-3.15	-8.87	0	0	0
1564	Anxa2	8	75687100..75723594	46.5233	3.16993	6.81363	350.967	45.5241	12.9711	-2.8	-6.95	0	0	0
1565	Gtf2a2	8	76422359..76435473	36.93	11.8296	32.0326	13.5033	1.62235	12.0145	1.66	3.16	2.54e-11	7.15e-10	8.28e-07
1566	Zfp280d	8	78858570..78949447	8.61667	1.22806	14.2522	2.72	0.32909	12.0989	1.31	2.48	3.83e-09	8.36e-08	0.000125
1567	Mns1	8	79054237..79075122	3.26333	0.512868	15.7161	0.51	0.0519615	10.1885	2.57	5.95	1.45e-08	2.94e-07	0.000474
1568	Tex9	8	complement(79083522..79119720)	6.38333	0.156312	2.44875	3.47667	0.127017	3.65341	1.05	2.07	0.00023	0.00228	1
1569	Unc13c	8	complement(80203609..80631926)	0.25	0.0458258	18.3303	0	0	0	3.58	11.92	0.000301	0.00291	1
1570	Gnb5	8	82257849..82285184	8.56333	0.165025	1.92711	38.3467	2.396	6.24827	-1.92	-3.79	0	0	0
1571	Mapk6	8	complement(82328020..82351108)	3.76333	0.632166	16.798	8.3	0.69282	8.34723	-1.2	-2.3	9.2e-09	1.9e-07	0.0003
1572	Scg3	8	complement(82582352..82641536)	8.98333	0.70812	7.88259	3.13667	0.178979	5.70601	1.78	3.44	1.34e-12	4.29e-11	4.36e-08
1573	Hcrtr2	8	complement(83307684..83421612)	0.933333	0.0763763	8.18317	0	0	0	5.6	48.63	4.28e-05	0.000497	1
1574	Elovl5	8	85259982..85285983	74.87	0.468081	0.625192	178.24	2.45951	1.37989	-1.19	-2.28	1.11e-16	4.91e-15	3.62e-12
1575	Gsta4	8	85497557..85518879	34.2367	11.0278	32.2106	12.13	2.47683	20.4191	1.51	2.85	7.73e-10	1.85e-08	2.52e-05
1576	Gsta5	8	85553734..85565179	37.23	10.6251	28.5391	81.7433	3.34863	4.09652	-1.06	-2.08	5.42e-09	1.16e-07	0.000177
1577	Col12a1	8	complement(87040799..87158368)	45.2233	3.68419	8.14665	11.76	1.2644	10.7517	1.8	3.47	0	0	0
1578	Phip	8	complement(90392143..90483077)	17.78	3.94156	22.1685	5.75667	0.548483	9.52778	1.26	2.4	5.57e-09	1.19e-07	0.000182
1579	Ttk	8	91368111..91405993	12.28	1.52895	12.4508	5.18667	0.531162	10.2409	1.03	2.04	5.16e-07	8.37e-06	0.02
1580	Fam46a	8	complement(92937739..92942076)	1.48667	0.0568624	3.82483	0.363333	0.0981495	27.0136	1.99	3.96	1.21e-05	0.000156	0.39
1581	Pgm3	8	complement(94225515..94243215)	5.06	0.259422	5.12693	11.8367	0.958401	8.09689	-1.09	-2.12	1.58e-08	3.17e-07	0.000514
1582	Me1	8	complement(94256839..94368834)	34.4067	5.57357	16.1991	142.293	0.756329	0.531528	-2.48	-5.59	0	0	0
1583	Prss35	8	94423808..94440503	2.27	1.05532	46.4899	7.42333	1.2413	16.7216	-2.43	-5.37	5.54e-10	1.34e-08	1.81e-05
1584	Mrap2	8	94801336..94857443	4.07667	0.939273	23.0402	0.97	0.571577	58.9254	2.52	5.74	1.25e-08	2.55e-07	0.000408
1585	Cep162	8	complement(94863282..94922017)	2.10667	0.23029	10.9315	0.816667	0.392598	48.0732	1.29	2.45	6.95e-05	0.000773	1
1586	Nt5e	8	95968652..96012696	6.55	0.298664	4.55975	57.3233	6.32776	11.0387	-3.37	-10.35	0	0	0
1587	Snx14	8	complement(96023445..96088405)	30.1267	4.56995	15.1691	10.84	0.987269	9.10765	1.37	2.58	7.77e-16	3.25e-14	2.54e-11
1588	Plscr1	8	99625545..99725217	0.73	0.115326	15.798	2.25333	0.889119	39.458	-1.38	-2.61	0.00313	0.02	1
1589	RGD1309079	8	complement(102088505..102159828)	1.59667	0.0503322	3.15233	5.23	0.969948	18.5459	-1.7	-3.25	7.28e-14	2.63e-12	2.38e-09
1590	Chst2	8	complement(103188651..103190243)	13.58	1.59603	11.7528	50.71	13.3888	26.4026	-2.03	-4.08	0	0	0
1591	LOC100909709	8	complement(103503985..103554468)	0.53	0.0458258	8.64637	0.16	0.0866025	54.1266	2.22	4.65	0.000952	0.00817	1
1592	Pls1	8	complement(103557364..103608913)	1.41	1.05418	74.7647	0.32	0.0866025	27.0633	2.1	4.27	0.000133	0.00139	1
1593	Tfdp2	8	104040934..104176446	5.90333	0.253246	4.28987	2.84667	0.404145	14.1971	1.08	2.12	9.25e-06	0.000122	0.3
1594	Pxylp1	8	complement(104724743..104790639)	5.43333	0.61403	11.3012	2.93333	0.652406	22.2411	1.21	2.32	3.16e-06	4.56e-05	0.1
1595	Slc25a36	8	complement(104966124..104995725)	9.36333	0.345012	3.68471	3.29333	0.473427	14.3753	1.41	2.65	3.01e-05	0.000361	0.98
1596	Clstn2	8	complement(105323837..105462168)	0.543333	0.365559	67.2808	1.12333	0.0057735	0.513962	-1.81	-3.5	0.000979	0.00836	1
1597	Cep70	8	107495366..107548269	6.53333	0.535755	8.20033	1.58	0.536936	33.9833	1.95	3.86	1.38e-13	4.84e-12	4.49e-09
1598	Cldn18	8	complement(107934860..107952530)	0.47	0.121244	25.7965	1.41333	0.0057735	0.408503	-2.09	-4.27	0.000323	0.0031	1
1599	Ppp2r3a	8	complement(109482614..109621408)	2.10333	0.274287	13.0406	0.97	1.35974e-16	1.40179e-14	1.09	2.12	0.000201	0.00202	1
1600	Slco2a1	8	111495331..111577833	0.52	0.072111	13.8675	1.38	1.45492	105.429	-1.49	-2.81	0.0028	0.02	1
1601	Rab6b	8	111600532..111668808	0.486667	0.20502	42.1275	2.15333	0.698594	32.4424	-2.08	-4.22	5.13e-08	9.67e-07	0.00167
1602	Cdv3	8	complement(111839091..111850393)	7.38	1.33372	18.072	23.4533	2.26321	9.64986	-1.53	-2.9	7.55e-15	2.93e-13	2.46e-10
1603	Twf2	8	114897011..114909531	9.72333	0.364737	3.75116	29.6167	1.31059	4.42516	-1.4	-2.63	9.22e-13	3.01e-11	3.01e-08
1604	Acy1	8	complement(115134765..115140080)	35.1333	2.9932	8.51954	82.63	10.5309	12.7446	-1.1	-2.14	5.57e-12	1.69e-10	1.82e-07
1605	Pcbp4	8	115155470..115165706	3.04	0.137477	4.52228	11.5533	0.646632	5.59693	-2.08	-4.21	0	0	0
1606	Parp3	8	complement(115173453..115179191)	3.03333	0.928565	30.612	19.88	3.11769	15.6826	-2.48	-5.58	0	0	0
1607	Rrp9	8	115179893..115188588	19.2533	0.616468	3.20188	43.29	3.36018	7.76202	-1.31	-2.47	6.99e-15	2.73e-13	2.28e-10
1608	Rad54l2	8	complement(115394971..115451405)	1.87	0.357631	19.1247	2.09333	0.889119	42.4739	-1.04	-2.06	0.0048	0.03	1
1609	Dock3	8	complement(115629583..115981910)	10.9967	1.43392	13.0396	3.78	0.0173205	0.458214	1.44	2.71	3.33e-16	1.43e-14	1.09e-11
1610	Zmynd10	8	116302513..116306870	5.14667	1.94279	37.7485	0.746667	0.0057735	0.773237	2.25	4.77	2.47e-08	4.83e-07	0.000805
1611	Hyal1	8	116332796..116335435	0.413333	0.125033	30.25	1.48	1.4376	97.1353	-1.92	-3.78	0.0042	0.03	1
1612	Slc38a3	8	complement(116406241..116422366)	0.39	0.115326	29.5707	3.72667	2.72509	73.1241	-2.32	-5	0.00165	0.01	1
1613	Sema3f	8	complement(116437696..116469915)	0.53	0.180278	34.0146	1.92	0.103923	5.41266	-1.42	-2.67	0.000793	0.00697	1
1614	Uba7	8	116754178..116764126	2.81	0.15	5.33808	0.53	0.225167	42.4843	2.12	4.36	7.42e-12	2.22e-10	2.42e-07
1615	Bsn	8	complement(116873721..116965396)	0.0433333	0.0152753	35.2506	0.113333	0.109697	96.7911	-1.77	-3.42	0.00639	0.04	1
1616	Ip6k2	8	117574161..117599848	13.7067	1.83745	13.4055	6.59667	0.663953	10.065	1.25	2.38	1.11e-08	2.28e-07	0.000362
1617	Shisa5	8	117780891..117795919	14.3467	1.40969	9.82592	30.4633	1.33945	4.39693	-1.09	-2.13	5.54e-11	1.51e-09	1.81e-06
1618	Cspg5	8	118333706..118347582	8.48667	0.889963	10.4866	1.77	0.883346	49.9065	2.88	7.38	6.66e-15	2.61e-13	2.17e-10
1619	Nradd	8	complement(118890399..118893702)	8.25333	2.46711	29.8923	22.57	3.5507	15.732	-1.21	-2.31	8.23e-07	1.3e-05	0.03
1620	Ccrl2	8	complement(119324613..119326938)	1.11333	0.165025	14.8226	0.373333	0.0981495	26.2901	1.66	3.17	0.00637	0.04	1
1621	Cmtm6	8	122789453..122807560	3.83333	0.841982	21.9647	8.19333	0.271355	3.3119	-1.02	-2.02	2.23e-06	3.28e-05	0.07
1622	Tgfbr2	8	complement(124312754..124399494)	0.876667	0.061101	6.9697	2.14333	0.733235	34.21	-1.3	-2.46	0.000419	0.00392	1
1623	Itga9	8	127271289..127572988	4.29667	0.750822	17.4745	21.34	3.08305	14.4473	-1.99	-3.98	4.65e-13	1.57e-11	1.52e-08
1624	Plcd1	8	complement(127753539..127782070)	1.19667	0.410041	34.2652	6.11	0.398372	6.51999	-1.99	-3.97	4.3e-09	9.31e-08	0.00014
1625	Myd88	8	complement(128022473..128026841)	1.69	0.117898	6.97623	7.15	1.03923	14.5347	-2.1	-4.29	3.33e-16	1.43e-14	1.09e-11
1626	Xylb	8	128044084..128076946	3.41667	0.439242	12.8559	7.97	0.6755	8.47553	-1.07	-2.1	1.16e-06	1.79e-05	0.04
1627	Csrnp1	8	complement(128659868..128672284)	0.313333	0.023094	7.37043	1.84667	0.473427	25.6369	-2.85	-7.19	9.11e-10	2.15e-08	2.97e-05
1628	Tcaim	8	131845696..131875786	6.23	0.763937	12.2622	1.93	0.190526	9.87179	1.82	3.52	2.52e-09	5.64e-08	8.23e-05
1629	Kif15	8	132032944..132103927	9.08	0.965039	10.6282	2.65667	0.271355	10.2141	1.63	3.1	1.11e-16	4.91e-15	3.62e-12
1630	Tmem42	8	132105443..132108462	4.44333	0.735822	16.5601	1.39667	0.057735	4.13377	1.81	3.51	2.19e-07	3.77e-06	0.00715
1631	Clec3b	8	132241134..132246694	8.70333	2.49674	28.6872	3.01667	1.57039	52.0572	1.44	2.71	0.000194	0.00195	1
1632	Lztfl1	8	complement(132775587..132790839)	8.9	1.11718	12.5526	2.97333	1.21821	40.9712	1.24	2.36	6.51e-05	0.000731	1
1633	Plcl2	9	complement(1782536..1984654)	2.48667	0.190351	7.65485	0.763333	0.0750555	9.8326	1.31	2.48	7.08e-05	0.000786	1
1634	AABR07066435.1	9	complement(8817001..8854495)	3.16667	0.391706	12.3697	0.19	0.069282	36.4642	4.24	18.86	9.88e-09	2.04e-07	0.000322
1635	AABR07066470.1	9	9086130..9104818	1.54667	0.925005	59.8063	0.226667	0.392598	173.205	2.23	4.71	0.00311	0.02	1
1636	MGC116197	9	complement(9128419..9143189)	10.78	4.10245	38.0561	1.47667	0.404145	27.3687	3.33	10.05	4.44e-16	1.88e-14	1.45e-11
1637	Cd70	9	9842585..9845728	21.7633	1.31717	6.05224	0.103333	0.178979	173.205	7.4	168.72	9.53e-14	3.4e-12	3.11e-09
1638	Tubb4a	9	9961021..9968486	1.32	0.24	18.1818	0.566667	0.0750555	13.2451	1.58	3	0.00428	0.03	1
1639	Rfx2	9	10216205..10283407	2.86667	1.06105	37.0135	1.11333	0.0057735	0.518578	1.02	2.02	0.00288	0.02	1
1640	Prr22	9	complement(10287086..10290035)	8.59667	0.817333	9.50756	3.17	0.190526	6.01027	1.73	3.32	7.88e-11	2.12e-09	2.57e-06
1641	Nrtn	9	10305470..10306597	19.42	4.37043	22.5048	2.17333	0.721688	33.2065	3.77	13.68	0	0	0
1642	Catsperd	9	complement(10390308..10427746)	9.21333	1.43005	15.5215	3.31333	0.57735	17.4251	1.52	2.87	2.12e-11	6.02e-10	6.9e-07
1643	Znrf4	9	10535340..10536528	3.19667	1.12305	35.1318	1.68667	0.248261	14.719	1.45	2.72	0.00441	0.03	1
1644	Uhrf1	9	complement(10738222..10757954)	79.77	3.66042	4.58872	32.8933	2.67891	8.14422	1.28	2.42	0	0	0
1645	AABR07066529.1	9	10787455..10789519	6.43667	0.374344	5.8158	15.95	0.467654	2.932	-1.02	-2.02	2.54e-06	3.71e-05	0.08
1646	Sema6b	9	10941613..10951252	0.99	0.0888819	8.97797	2.29333	1.13161	49.3433	-1.06	-2.09	0.00627	0.04	1
1647	Lrg1	9	10952374..10954681	6.20667	1.28939	20.7743	13.2	4.10496	31.0982	-1	-2	0.000274	0.00267	1
1648	Plin5	9	10956056..10961782	1.05667	0.319427	30.2296	0.323333	0.178979	55.3542	1.85	3.61	0.00704	0.05	1
1649	Chaf1a	9	complement(11001129..11027506)	48.56	3.09005	6.36336	26.46	2.25167	8.5097	1.02	2.03	2.12e-11	6.02e-10	6.91e-07
1650	Fsd1	9	complement(11067369..11080155)	1.04	0.432666	41.6025	19.5233	1.58194	8.10282	-3.87	-14.67	0	0	0
1651	Shd	9	complement(11089106..11096704)	10.44	1.35746	13.0025	2.18333	0.127017	5.81758	2.4	5.28	0	0	0
1652	Uxs1	9	complement(11164715..11339790)	159.357	7.44592	4.67249	1176.06	27.5569	2.34316	-2.9	-7.46	0	0	0
1653	LOC100912293_3	9	12472372..12588253	6.91	0.242693	3.5122	0.47	0.0866025	18.4261	4.26	19.16	0	0	0
1654	Dazl	9	12633990..12650938	1.75	0.357631	20.4361	0.68	0.138564	20.3771	1.14	2.21	0.00327	0.02	1
1655	Frs3	9	complement(15297895..15306465)	1.85667	0.464363	25.0106	0.89	0.32909	36.9764	1.37	2.58	0.00366	0.03	1
1656	Usp49	9	complement(15317413..15375365)	0.563333	0.271355	48.1695	0.146667	0.023094	15.7459	2.01	4.04	0.00121	0.01	1
1657	Bysl	9	15393330..15403117	30.63	1.28035	4.18006	59.8667	5.53679	9.24853	-1.12	-2.17	2.08e-12	6.52e-11	6.78e-08
1658	Rps19	9	complement(16802319..16807966)	0	0	0	42.1267	31.0961	73.8157	-9.75	-859.06	7.19e-06	9.73e-05	0.23
1659	Vegfa	9	17340341..17355681	3.57333	0.551574	15.4358	59.8933	10.9408	18.2671	-3.99	-15.86	0	0	0
1660	Runx2	9	18564927..18773092	0.503333	0.0862168	17.1292	15.2267	0.663953	4.36046	-4.81	-28.02	0	0	0
1661	Clic5	9	complement(19121677..19372673)	0.396667	0.161967	40.832	1.81	0.173205	9.56934	-2.42	-5.35	6.18e-10	1.49e-08	2.02e-05
1662	Enpp4	9	19448269..19457946	1.23	0.193132	15.7018	0.48	0.225167	46.9097	1.59	3.01	9.07e-05	0.000984	1
1663	Enpp5	9	complement(19469706..19476646)	6.69333	0.306159	4.57409	1.67	0.259808	15.5573	2.34	5.05	2.98e-13	1.03e-11	9.72e-09
1664	Cyp39a1	9	complement(19804079..19880346)	1.59667	0.325628	20.3942	0.466667	0.127017	27.2179	2	4	8.01e-06	0.000107	0.26
1665	Slc25a27	9	19880473..19907458	1.44	0.259422	18.0154	0.4	0.0866025	21.6506	2.31	4.95	2.8e-07	4.73e-06	0.00913
1666	Adgrf5	9	complement(20091099..20195566)	0.176667	0.0665833	37.6886	3.05333	0.167432	5.48357	-4.05	-16.62	0	0	0
1667	LOC100911515	9	20213588..20217176	0	0	0	0.813333	1.40873	173.205	-6.65	-100.74	0.00573	0.04	1
1668	LOC100911625	9	20251521..20260505	0.843333	0.746615	88.5314	9.86	7.36122	74.6574	-3.45	-10.92	2.87e-07	4.83e-06	0.00935
1669	Cenpq	9	23354770..23368328	7.13667	1.70907	23.9478	2.65667	0.941081	35.4234	1.47	2.76	0.000188	0.0019	1
1670	Paqr8	9	27034022..27051002	0.593333	0.245832	41.4323	3.85667	0.144338	3.74255	-2.47	-5.54	3.53e-08	6.74e-07	0.00115
1671	B3gat2	9	29984077..30068649	2.67333	0.996511	37.276	1.14333	0.0981495	8.58451	1.33	2.52	0.00101	0.00858	1
1672	AABR07067267.1	9	37057128..37059847	0.226667	0.392598	173.205	3.57667	0.79097	22.1147	-3.98	-15.77	1.51e-10	3.91e-09	4.92e-06
1673	Zfp451	9	38396449..38451656	13.25	1.69873	12.8206	4.42667	0.011547	0.260851	1.55	2.93	5.55e-16	2.35e-14	1.81e-11
1674	Bag2	9	38456468..38467118	3.03333	0.135031	4.45157	7.84	0.502295	6.40682	-1.26	-2.4	3.34e-06	4.8e-05	0.11
1675	Plekhb2	9	41348449..41381101	8.47333	0.753016	8.88689	26.63	1.85329	6.95942	-1.65	-3.13	0	0	0
1676	Arid5a	9	42871950..42884855	0.12	0.0556776	46.398	0.783333	0.23094	29.4817	-3.18	-9.08	3.49e-06	4.99e-05	0.11
1677	Rn50_9_0428.1	9	complement(43143868..43166640)	2.87667	1.03055	35.8245	0	0	0	4.6	24.32	0.0013	0.01	1
1678	Aff3	9	complement(44839960..45292047)	7.09	0.72808	10.2691	2.14667	0.334863	15.5992	1.74	3.34	6e-15	2.36e-13	1.96e-10
1679	Lonrf2	9	complement(45466688..45505767)	8.35667	0.469716	5.62086	0.826667	0.109697	13.2697	3.64	12.49	0	0	0
1680	Chst10	9	complement(45528928..45559140)	1.56	0.671044	43.0156	0.62	0.294449	47.4917	1.97	3.92	0.000175	0.00178	1
1681	Npas2	9	45901741..46081880	1.41	0.111355	7.89754	21.9533	2.5057	11.4138	-3.58	-11.95	0	0	0
1682	Rpl31	9	46086984..46090997	12.1533	4.25237	34.9893	38.5167	11.6105	30.1441	-1.13	-2.19	0.000337	0.00322	1
1683	Tbc1d8	9	complement(46090019..46206605)	1.89	0.193132	10.2186	0.836667	0.057735	6.9006	1.33	2.52	3.68e-05	0.000434	1
1684	Rfx8	9	complement(46414564..46475040)	1.67333	0.302875	18.1001	0.236667	0.409919	173.205	1.9	3.72	0.00167	0.01	1
1685	Il1r2	9	46840992..46881264	0.153333	0.134288	87.5793	1.54	0.0519615	3.37412	-2.8	-6.96	0.00165	0.01	1
1686	Il1r1	9	46962288..47036670	0.466667	0.196044	42.0095	0.873333	0.369504	42.3096	-1.23	-2.34	0.00591	0.04	1
1687	Il1rl1	9	47134034..47182170	0.146667	0.0550757	37.5516	0.74	0.640859	86.6025	-2.48	-5.56	0.000168	0.00172	1
1688	RGD1305645	9	50526811..50548046	2.41667	0.308923	12.783	0.613333	0.21362	34.8293	2.51	5.71	0.000814	0.00712	1
1689	Gulp1	9	51263622..51538072	2.38	0.469361	19.7211	8.62667	1.50111	17.4008	-1.7	-3.25	1.33e-11	3.88e-10	4.35e-07
1690	Slc40a1_2	9	complement(52894365..52912293)	3.53333	0.175024	4.9535	1.29333	0.386825	29.9091	1.7	3.26	2.62e-07	4.45e-06	0.00856
1691	Osgepl1	9	complement(53084045..53097979)	4.80667	0.372872	7.75739	1.91333	0.236714	12.3718	1.52	2.86	9.01e-06	0.000119	0.29
1692	Stat1	9	complement(54287541..54484533)	7.5	0.31241	4.16547	23.6833	0.993042	4.193	-1.47	-2.77	0	0	0
1693	Nabp1	9	55050203..55057658	1.32	0.242693	18.3859	5.6	0.606218	10.8253	-2.45	-5.48	4.39e-13	1.48e-11	1.43e-08
1694	Sdpr	9	complement(55243255..55256340)	2.8	0.36756	13.1271	0.2	0.103923	51.9615	3.4	10.59	4.45e-14	1.64e-12	1.45e-09
1695	Tmeff2	9	complement(55384100..55673829)	1.51	0.517977	34.3031	3.01333	0.594671	19.7346	-1.02	-2.03	0.000801	0.00702	1
1696	Hecw2	9	complement(60457215..60672246)	3.68333	0.422532	11.4715	0.28	0.34641	123.718	3.53	11.59	0	0	0
1697	Ccdc150	9	60883981..60987349	0.626667	0.266333	42.5	0.0466667	0.080829	173.205	2	4.01	0.00372	0.03	1
1698	Pgap1	9	complement(61066175..61134963)	8.62333	1.07593	12.477	2.91333	0.178979	6.14343	1.25	2.38	2.21e-08	4.35e-07	0.00072
1699	Coq10b	9	61655963..61675873	4.84	0.975038	20.1454	8.92333	0.80829	9.05817	-1.3	-2.47	2.66e-05	0.000323	0.87
1700	Hspd1	9	complement(61680530..61690956)	29.5167	8.35543	28.3075	71.6767	13.3079	18.5666	-1.04	-2.05	4.13e-08	7.84e-07	0.00135
1701	Hspe1	9	61692154..61694599	81.6267	17.343	21.2468	215.993	34.8258	16.1235	-1.21	-2.31	7.84e-10	1.87e-08	2.56e-05
1702	Mob4	9	61720583..61744531	32.3967	3.04692	9.40505	90.9067	4.98253	5.48093	-1.53	-2.88	0	0	0
1703	Sgo2	9	64898459..64923012	2.58667	0.273008	10.5544	0.833333	0.254034	30.4841	2.18	4.53	4.02e-09	8.75e-08	0.000131
1704	Aox2	9	65177511..65265149	0.233333	0.0404145	17.3205	0.92	0.121244	13.1786	-2.31	-4.95	5.56e-07	8.98e-06	0.02
1705	Als2	9	complement(65961346..66033871)	10.95	0.930161	8.49462	5.43	1.10851	20.4146	1.03	2.05	3.1e-09	6.82e-08	0.000101
1706	RGD1562029	9	66335492..66447837	0.01	0.0173205	173.205	0.46	0.0866025	18.8266	-4.83	-28.36	0.000929	0.008	1
1707	Bmpr2	9	66568074..66676494	72.3	4.82078	6.66774	34.2833	3.19852	9.32967	1.05	2.06	9.83e-12	2.9e-10	3.21e-07
1708	Carf	9	66888393..66926377	3.29667	0.375011	11.3755	0.913333	0.0635085	6.95349	1.79	3.47	6.08e-09	1.29e-07	0.000198
1709	Nrp2	9	69497121..69612087	0.323333	0.217332	67.2162	2.25667	0.057735	2.55842	-2.63	-6.21	1.41e-12	4.52e-11	4.61e-08
1710	Adam23	9	70133969..70290117	7.18333	0.61403	8.54799	1.55667	0.739008	47.4738	2.04	4.12	1.39e-14	5.32e-13	4.53e-10
1711	Klf7_1	9	complement(70740480..70787913)	0.213333	0.0152753	7.16027	0.513333	0.092376	17.9953	-1.82	-3.52	0.00279	0.02	1
1712	Idh1	9	complement(71882105..71900044)	37.1433	1.33452	3.59288	188.843	28.8098	15.2559	-2.1	-4.3	0	0	0
1713	Pth2r	9	72052966..72157773	0.193333	0.051316	26.5428	2.22333	0.0404145	1.81774	-4.01	-16.15	1.21e-12	3.88e-11	3.93e-08
1714	Kansl1l	9	complement(73713430..73799427)	5.2	0.33	6.34615	1.08333	0.109697	10.1258	1.97	3.92	2.29e-11	6.48e-10	7.47e-07
1715	Cps1	9	74124016..74236274	0.943333	0.136137	14.4315	0.03	0.0519615	173.205	3.84	14.36	4.75e-10	1.16e-08	1.55e-05
1716	Igfbp2	9	80118029..80144789	18.3267	2.60527	14.2157	6.23667	1.10274	17.6815	1.31	2.48	3.37e-08	6.46e-07	0.0011
1717	Igfbp5	9	complement(80150211..80167033)	12.1033	1.0551	8.71742	4.21	0.536936	12.7538	1.54	2.91	0	0	0
1718	Arpc2	9	81518176..81548871	83.16	1.99947	2.40437	235.54	0.623538	0.264727	-1.52	-2.87	0	0	0
1719	Tmbim1	9	complement(81569289..81586553)	3.58667	0.475219	13.2496	11.7567	0.080829	0.687517	-1.9	-3.73	0	0	0
1720	Usp37	9	complement(81716876..81772851)	11.6467	0.964175	8.27855	2.59333	0.340637	13.1351	2.11	4.3	0	0	0
1721	Cyp27a1	9	81968332..81998169	5.81	0.669552	11.5241	16.9833	1.18934	7.00299	-1.28	-2.42	1.27e-09	2.95e-08	4.15e-05
1722	Ptprn	9	complement(82446633..82461903)	27.2967	4.0616	14.8795	56.1533	1.18934	2.11802	-1.45	-2.74	6.55e-12	1.97e-10	2.14e-07
1723	Serpine2	9	complement(85560863..85626094)	705.953	98.3378	13.9298	185.3	21.1657	11.4224	2.03	4.08	0	0	0
1724	Dock10	9	complement(86312501..86571870)	0.646667	0.0960902	14.8593	1.33	0.363731	27.3482	-1.92	-3.77	2.75e-07	4.65e-06	0.00897
1725	AABR07068163.1	9	86775393..86781781	3.07667	0.614519	19.9735	0.44	0.034641	7.87296	2.96	7.76	1.49e-05	0.00019	0.49
1726	Col4a3	9	88357556..88485830	8.20667	0.463069	5.6426	3.05667	0.802517	26.2546	1.5	2.84	6e-15	2.36e-13	1.96e-10
1727	Dner	9	complement(91965866..92291220)	6.58	1.36173	20.6949	2.96667	0.271355	9.14679	1.19	2.28	1.15e-07	2.07e-06	0.00375
1728	Sp140	9	92618352..92665430	7.28	0.353836	4.86039	16.7167	1.35677	8.11629	-1.07	-2.09	5.62e-09	1.2e-07	0.000183
1729	Nppc	9	complement(93731436..93735636)	12.9267	2.13066	16.4827	6.94333	0.958401	13.8032	1.03	2.05	0.000278	0.00271	1
1730	Efhd1	9	94362299..94408885	2.55333	0.371663	14.556	0.346667	0.184752	53.2939	2.8	6.97	1.84e-07	3.2e-06	0.00599
1731	Ngef	9	complement(94569286..94601852)	4.32333	1.40433	32.4825	1.48667	0.663953	44.6605	1.52	2.86	2.82e-05	0.00034	0.92
1732	Usp40	9	complement(95072112..95143142)	17.4067	1.30451	7.49428	6.92333	0.248261	3.58585	1.37	2.59	0	0	0
1733	Hjurp	9	complement(95349086..95362014)	4.95	0.553805	11.188	1.44	2.71948e-16	1.88853e-14	1.71	3.27	9.13e-09	1.89e-07	0.000298
1734	Trpm8	9	95398237..95482890	0.613333	0.0702377	11.4518	0.136667	0.0404145	29.5716	2.73	6.63	9.72e-05	0.00105	1
1735	Ackr3	9	97355924..97367445	5.01667	1.46814	29.2652	1.62	0.0866025	5.34584	1.29	2.45	0.000212	0.00211	1
1736	Col6a3	9	complement(97926787..98004546)	5.74667	0.404516	7.03914	13.1167	5.03449	38.3824	-1.08	-2.11	2.28e-07	3.89e-06	0.00744
1737	Hes6	9	complement(98549705..98551438)	6.43	0.338674	5.26709	26.71	4.35117e-15	1.62904e-14	-1.7	-3.24	8.78e-11	2.34e-09	2.86e-06
1738	Per2	9	complement(98555169..98597359)	0.726667	0.271539	37.3677	1.47	0.207846	14.1392	-1.16	-2.23	0.001	0.00854	1
1739	Ankmy1	9	complement(100038846..100070650)	3.75667	0.721965	19.2182	1.65333	0.369504	22.349	1.34	2.53	2.74e-05	0.000331	0.89
1740	Kif1a	9	complement(100171772..100253609)	0.72	0.069282	9.6225	17.44	5.76773	33.0718	-4.3	-19.76	0	0	0
1741	Pask	9	complement(100450586..100479868)	2.66	0.421426	15.8431	1.01	0.207846	20.5788	1.62	3.06	8.81e-07	1.38e-05	0.03
1742	St8sia4	9	complement(103117506..103207190)	1.15667	0.332916	28.7824	0	0	#DIV/0!	2.71	6.53	0.00129	0.01	1
1743	Nudt12	9	complement(105680670..105693357)	1.81667	0.387341	21.3215	0.313333	0.046188	14.7409	2.2	4.59	1.01e-07	1.83e-06	0.00329
1744	Vapa	9	complement(113300832..113331319)	63.7267	2.67405	4.19612	130.463	10.0401	7.69574	-1.13	-2.19	1.52e-12	4.82e-11	4.94e-08
1745	Rab31	9	complement(113370033..113504605)	1.85333	0.416333	22.464	6.16333	0.542709	8.80545	-1.72	-3.29	1.16e-12	3.76e-11	3.79e-08
1746	Ankrd12	9	113605657..113682482	0.71	0.150997	21.2671	0.34	0.034641	10.1885	1.1	2.15	0.00128	0.01	1
1747	Ddx11	9	114111580..114132492	14.9433	1.89753	12.6982	6.73667	0.860252	12.7697	1.03	2.05	2.93e-07	4.92e-06	0.00955
1748	Ptprm	9	complement(114846095..115555261)	6.67333	0.495008	7.41771	15.1567	1.73782	11.4657	-1.05	-2.07	1.48e-11	4.29e-10	4.83e-07
1749	Lama1	9	115916907..116042123	116.58	7.37549	6.32655	45.6467	2.72509	5.96997	1.37	2.58	0	0	0
1750	L3mbtl4	9	116652530..116981172	8.83667	1.92962	21.8365	2.35	0.190526	8.10747	1.31	2.48	5.59e-05	0.000636	1
1751	Myl12a	9	complement(119325283..119332967)	88.2533	3.74676	4.24546	193.89	12.8518	6.62841	-1.04	-2.05	1.52e-12	4.82e-11	4.96e-08
1752	Lpin2	9	119517101..119591533	6.51	0.371618	5.70842	2.57667	0.288675	11.2034	1.1	2.14	2.85e-08	5.52e-07	0.000929
1753	Ndc80	9	complement(119839016..119871382)	18.29	3.59259	19.6424	5.8	0.710141	12.2438	1.52	2.88	1.89e-15	7.73e-14	6.16e-11
1754	Mettl4	9	119873170..119897268	1.22333	0.191398	15.6456	0.37	0.0173205	4.68122	1.39	2.63	0.00119	0.00998	1
1755	Adcyap1	9	complement(121706979..121725716)	1.34	0.754255	56.2877	2.02	0.744782	36.8704	-1.73	-3.31	0.000656	0.00587	1
1756	Tyms	9	complement(121918947..121931564)	27.9567	2.01894	7.22169	11.4833	0.21362	1.86026	1.29	2.44	6.45e-12	1.94e-10	2.1e-07
1757	Nde1	10	complement(860521..896938)	9.66333	0.665833	6.8903	4.01	0.294449	7.34286	1.27	2.42	6.42e-09	1.36e-07	0.000209
1758	Marf1	10	908806..953474	4.40333	0.190088	4.3169	2.45	0.034641	1.41392	1.07	2.09	7.83e-08	1.44e-06	0.00256
1759	LOC688442	10	1563390..1567731	2.95	1.34726	45.6697	1.58333	0.496521	31.3592	1.31	2.48	0.00611	0.04	1
1760	Snx29	10	complement(3840622..4249739)	23.53	2.80262	11.9109	12.0933	1.27017	10.5031	1.14	2.2	1.22e-10	3.22e-09	3.99e-06
1761	Litaf	10	4719713..4763510	2.26333	0.323471	14.2918	15.4767	3.97217	25.6655	-2.47	-5.54	0	0	0
1762	Atf7ip2	10	complement(5476966..5511955)	3.83	1.08347	28.2889	0.746667	0.011547	1.54647	2.67	6.35	7.44e-07	1.18e-05	0.02
1763	Abat	10	complement(7093405..7200499)	2.41667	0.375544	15.5398	1.02667	0.21362	20.8071	1.31	2.48	0.000266	0.0026	1
1764	Eef2kmt	10	10530365..10540428	4.87	0.540278	11.094	1.85333	0.057735	3.1152	1.12	2.18	0.00113	0.00947	1
1765	Ppl	10	10644572..10690223	0.426667	0.0251661	5.89831	1.3	0.0866025	6.66173	-1.67	-3.19	1.55e-07	2.73e-06	0.00506
1766	Rogdi	10	10761477..10766095	87.9933	2.09163	2.37704	38.7433	6.03331	15.5725	1.07	2.1	1.79e-11	5.14e-10	5.83e-07
1767	LOC360479	10	complement(10794445..10808585)	0.513333	0.106927	20.8299	0.0166667	0.0288675	173.205	4.6	24.19	0.00124	0.01	1
1768	Nmral1	10	11046024..11055158	8.13667	1.96118	24.103	2.62	0.831384	31.7322	1.68	3.19	2.94e-06	4.27e-05	0.1
1769	LOC100910875	10	11338306..11343070	0.443333	0.196554	44.3354	1.05	0.103923	9.89743	-1.98	-3.95	0.0026	0.02	1
1770	Hcfc1r1	10	12994683..12995457	38.2067	3.89757	10.2013	95.3067	3.97217	4.16778	-1.12	-2.17	1.14e-07	2.05e-06	0.00371
1771	Tnfrsf12a	10	complement(12995904..12997930)	8.34	1.71485	20.5617	78.7133	17.8632	22.694	-3.59	-12	0	0	0
1772	Pkmyt1	10	13061170..13073283	5.69333	1.23387	21.6722	2.18667	0.409919	18.7463	1.36	2.57	4.22e-07	6.95e-06	0.01
1773	LOC100158225	10	complement(13586648..13591953)	4.96	0.798999	16.1089	1.63667	1.12006	68.4354	1.27	2.41	7.82e-05	0.00086	1
1774	Caskin1	10	13854339..13874254	2.22333	0.295691	13.2995	0.74	0.0173205	2.34061	1.51	2.85	5.57e-07	8.98e-06	0.02
1775	Nubp2	10	complement(14244203..14247886)	9.11667	0.267644	2.93577	27.46	2.28631	8.32595	-1.41	-2.65	2.27e-13	7.88e-12	7.42e-09
1776	Ift140	10	14373679..14461160	12.0567	0.446132	3.70029	6.48333	0.496521	7.65843	1.12	2.17	3.38e-11	9.42e-10	1.1e-06
1777	Baiap3	10	complement(14599197..14613878)	0.793333	0.205508	25.9043	0.326667	0.109697	33.5806	2.1	4.29	5.3e-05	0.000605	1
1778	Mcrip2	10	complement(15230801..15235740)	11.3633	0.685736	6.03463	34.9733	1.80711	5.1671	-1.41	-2.66	3.41e-10	8.48e-09	1.11e-05
1779	Tmem8a	10	15484795..15495377	1.00333	0.456216	45.4701	2.76	0.987269	35.7706	-1.48	-2.78	1.8e-05	0.000226	0.59
1780	Atp6v0e1	10	complement(16769666..16792909)	4.01667	0.761337	18.9544	13.0767	0.288675	2.20756	-1.5	-2.83	4.87e-11	1.33e-09	1.59e-06
1781	Ergic1	10	complement(16821880..16910641)	27.1667	1.21496	4.47225	75.83	9.90733	13.0652	-1.24	-2.37	7.22e-15	2.81e-13	2.35e-10
1782	Dusp1	10	16970626..16973418	1.61333	0.102632	6.36149	6.50333	0.011547	0.177555	-1.86	-3.64	2.91e-10	7.29e-09	9.5e-06
1783	Sh3pxd2b	10	17209212..17291876	0.52	0.0519615	9.9926	4.82	0.138564	2.87477	-2.99	-7.97	4.44e-16	1.88e-14	1.45e-11
1784	Gabrp	10	complement(18485514..18506337)	1.12667	1.5885	140.991	0.0633333	0.109697	173.205	3.92	15.14	0.00349	0.03	1
1785	Lcp2	10	18996523..19043286	0.563333	0.0814453	14.4577	2.69667	0.0981495	3.63966	-2.52	-5.73	4.85e-12	1.48e-10	1.58e-07
1786	Tenm2	10	complement(20844899..21265026)	0.336667	0.111505	33.1203	0	0	0	7.96	248.38	0.00455	0.03	1
1787	Gabrb2	10	27973681..28187565	1.14667	0.358097	31.2294	0	0	0	7.56	189.08	0.00713	0.05	1
1788	Fabp6	10	complement(29191623..29196563)	2.93333	0.715914	24.4062	29.9533	21.795	72.7631	-3	-8.02	4.59e-06	6.43e-05	0.15
1789	Clint1	10	30833914..31007820	23.42	0.41	1.75064	88.1267	4.11073	4.66457	-1.95	-3.86	0	0	0
1790	Adam19	10	31146107..31240582	2.68333	0.40501	15.0936	37.8633	1.57039	4.14753	-3.71	-13.1	0	0	0
1791	Havcr1	10	31813814..31848379	18.3633	2.9275	15.9421	3.12	0.744782	23.8712	2.62	6.14	0	0	0
1792	Zfp62	10	34489940..34493088	1.04667	0.26839	25.6424	0.24	0.069282	28.8675	2.05	4.13	0.000325	0.00312	1
1793	Col23a1_1	10	34903343..34933539	0.8	0.350286	43.7857	54.52	0.381051	0.69892	-5.83	-56.87	0	0	0
1794	Nhp2	10	34975708..34979082	0	0	#DIV/0!	3.17667	2.41332	75.9703	-6.79	-110.83	0.00278	0.02	1
1795	Flt4	10	35078726..35121599	0.543333	0.0814453	14.9899	1.90333	0.334863	17.5935	-1.61	-3.05	4.96e-06	6.9e-05	0.16
1796	Gfpt2	10	35279236..35325508	7.47333	1.8516	24.7761	67.8467	6.81273	10.0414	-3.36	-10.29	0	0	0
1797	Rasgef1c	10	35392762..35459267	0.0133333	0.023094	173.205	0.44	0.415692	94.4755	-4.81	-27.99	0.000967	0.00827	1
1798	Adamts2	10	36098051..36304409	3.1	0.069282	2.2349	8.55	2.23435	26.1327	-1.59	-3.02	0	0	0
1799	Zfp354c	10	complement(36307670..36323055)	1.12667	0.192959	17.1266	0.123333	0.0288675	23.4061	2.33	5.02	3.69e-07	6.1e-06	0.01
1800	Znf454	10	complement(36361312..36372436)	0.42	0.183576	43.7085	0.106667	0.011547	10.8253	2.04	4.13	0.00554	0.04	1
1801	Zfp2	10	complement(36388137..36402619)	2.4	0.430929	17.9554	0.703333	0.236714	33.656	1.97	3.91	1.38e-05	0.000176	0.45
1802	Col23a1_2	10	36741434..37028367	0.213333	0.195533	91.6563	15.5367	1.87639	12.0772	-5.85	-57.81	0	0	0
1803	Rad50	10	complement(39001498..39054142)	7.05667	0.355012	5.03087	2.69667	0.600444	22.2662	1.12	2.18	1.76e-08	3.5e-07	0.000573
1804	Pdlim4	10	complement(39390581..39405311)	37.6	8.41857	22.3898	268.267	19.6184	7.31301	-2.78	-6.88	0	0	0
1805	P4ha2	10	39435227..39464188	24.91	0.398497	1.59975	167.697	20.2534	12.0774	-2.59	-6.04	0	0	0
1806	Fnip1	10	39850818..39870188	2.15	0.365923	17.0197	0.926667	0.150111	16.199	1.08	2.11	0.00036	0.00342	1
1807	Gpx3	10	40247436..40255422	5.22333	0.130128	2.49129	21.2833	5.32317	25.011	-1.76	-3.39	1.42e-09	3.28e-08	4.63e-05
1808	Tnip1	10	complement(40255776..40296470)	20.56	0.878408	4.27241	64.5433	2.85211	4.41891	-1.52	-2.87	0	0	0
1809	Anxa6	10	complement(40320581..40375605)	106.993	10.031	9.37536	683.54	24.3526	3.56272	-2.37	-5.16	0	0	0
1810	Gm2a	10	40438356..40450930	20.8867	2.75827	13.2059	81.6833	0.167432	0.204976	-1.71	-3.26	0	0	0
1811	Faxdc2	10	complement(43502931..43512287)	6.32667	2.80093	44.2719	3.12667	0.305996	9.78664	1.25	2.37	0.00229	0.02	1
1812	Map2k3	10	45089464..45110787	5.31	0.796053	14.9916	15.1633	1.8302	12.0699	-1.9	-3.74	5.47e-13	1.83e-11	1.78e-08
1813	Top3a	10	complement(46981958..47018537)	14.1167	1.22231	8.65861	7.59	1.17779	15.5177	1.03	2.04	7.39e-08	1.36e-06	0.00241
1814	LOC108348082	10	47182433..47203753	6.01	0.978724	16.2849	14.7	0.744782	5.06654	-1.11	-2.15	8.34e-08	1.53e-06	0.00272
1815	LOC102553715_1	10	47765432..47768483	11.6167	1.9711	16.9679	3.36333	2.29208	68.1491	1.58	2.99	8.48e-08	1.55e-06	0.00277
1816	LOC100912585	10	complement(47766680..47775055)	0.47	0.105357	22.4163	0.0633333	0.109697	173.205	2.16	4.48	0.0012	0.00999	1
1817	Epn2	10	complement(47795524..47857326)	60.5	5.40974	8.94172	8.87	0.623538	7.02974	2.82	7.07	0	0	0
1818	Ulk2	10	complement(48050803..48129377)	16.9967	0.623244	3.66686	5.97333	0.409919	6.86248	1.46	2.74	0	0	0
1819	Lrrc75a	10	complement(48930416..48944304)	6.68667	0.993042	14.8511	15.5767	3.23316	20.7564	-1.08	-2.12	0.000272	0.00265	1
1820	Zfp286a	10	complement(49185812..49196177)	0.83	0.21	25.3012	0.15	0.0173205	11.547	2.59	6.03	0.000152	0.00156	1
1821	Pmp22	10	49538588..49568583	11.6567	0.852311	7.31179	4.95	0.588897	11.8969	1.47	2.77	1.58e-09	3.62e-08	5.14e-05
1822	Dnah9	10	complement(52351192..52710862)	0.246667	0.141539	57.3807	0.0266667	0.046188	173.205	2.59	6.02	0.000132	0.00138	1
1823	Gas7	10	54126486..54236476	10.2	2.15933	21.1699	32.3533	4.28971	13.259	-1.44	-2.71	9.99e-16	4.14e-14	3.26e-11
1824	Usp43	10	complement(54406980..54467956)	1.04333	0.516269	49.4826	4.45667	0.975722	21.8935	-1.7	-3.26	1.59e-05	0.000201	0.52
1825	LOC100912917	10	complement(55571118..55589978)	15.5333	0.799646	5.14793	8.22667	0.178979	2.17559	1.03	2.04	9.07e-13	2.97e-11	2.96e-08
1826	Ctc1	10	55596148..55616889	26.0333	0.823731	3.16414	11.9233	0.854478	7.16644	1.22	2.33	2.22e-16	9.63e-15	7.24e-12
1827	Kcnab3	10	55927223..55933653	4.94	1.48987	30.1592	10.2467	0.80829	7.88833	-1.27	-2.41	6.07e-07	9.75e-06	0.02
1828	Dnah2	10	complement(56029029..56154548)	0.173333	0.092376	53.2939	0.0566667	0.0057735	10.1885	2.31	4.95	0.00166	0.01	1
1829	Sat2	10	56227692..56229850	13.6433	1.89268	13.8726	3.31333	0.998816	30.1454	2.58	5.97	1.16e-13	4.11e-12	3.78e-09
1830	Kctd11	10	complement(56489552..56491715)	0.05	0.043589	87.178	0.823333	0.305996	37.1655	-3.75	-13.43	8.53e-05	0.00093	1
1831	Acap1	10	complement(56492300..56506446)	0.196667	0.20306	103.251	2.08	1.12583	54.1266	-2.91	-7.54	2.15e-05	0.000266	0.7
1832	Eif5a	10	complement(56527085..56531483)	62.45	4.67484	7.48573	159.393	12.0493	7.55948	-1.23	-2.34	4.44e-16	1.88e-14	1.45e-11
1833	Rnf167	10	57268375..57272660	58.7567	6.85939	11.6742	31.27	3.9664	12.6844	1.14	2.2	7.59e-13	2.5e-11	2.48e-08
1834	Eno3	10	57278307..57283653	5.09333	0.879905	17.2756	2.65667	0.652406	24.5573	1.06	2.08	0.00138	0.01	1
1835	Wscd1	10	58332588..58371196	0.156667	0.0814453	51.9863	2.66333	0.669726	25.1462	-3.74	-13.32	9.2e-13	3.01e-11	3e-08
1836	Pitpnm3	10	complement(58618645..58693754)	0.0566667	0.0493288	87.0509	0.216667	0.0288675	13.3235	-2.27	-4.83	0.00467	0.03	1
1837	Tax1bp3	10	59743544..59748062	9.63	0.707602	7.34789	49.0267	2.79438	5.6997	-2.17	-4.52	0	0	0
1838	Rap1gap2	10	complement(61177936..61361250)	4.36333	0.875233	20.0588	1.83	0.121244	6.62533	1.36	2.57	2.88e-08	5.56e-07	0.000938
1839	Cluh	10	61432819..61454444	15.3367	1.59845	10.4224	37.8067	2.40178	6.35279	-1.22	-2.33	3.33e-16	1.43e-14	1.09e-11
1840	Dph1	10	complement(62019379..62032407)	4.80667	0.315331	6.56027	11.0167	0.756329	6.86531	-1.29	-2.45	2.69e-13	9.29e-12	8.79e-09
1841	Smyd4	10	62191656..62238113	1.25667	0.409186	32.5612	0.326667	0.092376	28.2784	1.94	3.83	8.57e-05	0.000934	1
1842	Tlcd2	10	62303662..62306888	2.89667	0.732757	25.2966	0.786667	0.421466	53.5761	2.66	6.34	2.67e-08	5.19e-07	0.000871
1843	Ankrd13b	10	62674561..62690845	2.45333	0.162583	6.62704	5.12	0.259808	5.07437	-1.02	-2.03	0.00011	0.00118	1
1844	Coro6	10	complement(62691953..62699723)	0.976667	0.146401	14.9899	0.226667	0.196299	86.6025	3.1	8.56	8.25e-05	0.000903	1
1845	Slc6a4	10	complement(63153651..63176463)	0.4	0.153948	38.487	1.88	0.173205	9.21304	-2	-4.01	2.29e-06	3.36e-05	0.07
1846	Pitpna	10	63731767..63772049	38.8733	2.77049	7.12698	77.3067	2.90407	3.75656	-1.05	-2.07	1.92e-11	5.5e-10	6.26e-07
1847	Myo1c	10	63803309..63819614	29.02	2.90153	9.99839	73.25	3.15233	4.30353	-1.31	-2.48	0	0	0
1848	Doc2b	10	complement(63928064..63952726)	16.8733	1.32851	7.87342	2.84	0.571577	20.1259	2.96	7.8	0	0	0
1849	Rph3al	10	complement(63989644..64108554)	15.4967	2.97399	19.1912	1.73667	1.12006	64.4948	3.12	8.69	0	0	0
1850	Fam57a	10	64360390..64366586	6.21	0.322335	5.19058	18.1033	0.340637	1.88162	-1.47	-2.77	2.79e-10	7.01e-09	9.12e-06
1851	Nxn	10	complement(64412833..64550145)	11.7067	0.555008	4.74095	34.9167	2.90407	8.31715	-1.35	-2.55	9.27e-11	2.46e-09	3.02e-06
1852	Rn60_10_0648.2	10	complement(64762907..64790306)	0.54	0.460326	85.2456	0.0933333	0.080829	86.6025	2.99	7.95	0.00245	0.02	1
1853	Proca1	10	65454658..65469490	0.0966667	0.0321455	33.254	1.58333	0.981495	61.9892	-3.15	-8.89	0.00204	0.02	1
1854	Aldoc	10	65586504..65590126	0.903333	0.212211	23.4919	12.76	3.60267	28.2341	-3.38	-10.44	0	0	0
1855	LOC497963	10	66189786..66313190	16.74	1.41524	8.45423	1.47	0.207846	14.1392	3.89	14.81	0	0	0
1856	Atad5	10	67427066..67473649	2.88667	0.381357	13.211	1.08667	0.282902	26.0339	1.71	3.27	2.15e-10	5.47e-09	7.02e-06
1857	Rhbdl3	10	67677071..67731670	12.7033	2.015	15.862	0.95	0.034641	3.64642	3.61	12.24	0	0	0
1858	RGD1310429	10	complement(67739103..67751002)	4.82333	0.683691	14.1747	2.55333	0.046188	1.80893	1.01	2.02	0.0045	0.03	1
1859	Rn50_10_0698.6	10	70100661..70101169	7.64	4.11441	53.8536	22.8033	3.52761	15.4697	-1.28	-2.44	0.00181	0.01	1
1860	Slfn4	10	70411738..70435156	1.29333	0.231157	17.8729	3.24333	0.0288675	0.890057	-1.2	-2.3	1.53e-06	2.32e-05	0.05
1861	Heatr9	10	complement(70726071..70735742)	0	0	0	0.57	0.0173205	3.03869	-6.55	-93.89	0.00327	0.02	1
1862	Dusp14	10	complement(71363688..71383602)	0.523333	0.280951	53.6849	4.89	1.28172	26.211	-2.83	-7.09	2.12e-09	4.78e-08	6.9e-05
1863	Dhrs11	10	complement(72144042..72153375)	13.08	1.95233	14.9261	5.24333	1.62235	30.9413	1.41	2.67	5.76e-08	1.08e-06	0.00188
1864	Myo19	10	72197977..72227462	1.52333	0.228108	14.9743	4.61333	0.0750555	1.62693	-1.44	-2.71	1.1e-08	2.26e-07	0.000358
1865	Brip1	10	complement(73507100..73629581)	5.16	0.545252	10.5669	1.16333	0.219393	18.859	2.38	5.21	0	0	0
1866	Tex14	10	74724549..74849194	1.02	0.245764	24.0945	0.123333	0.127017	102.987	2.09	4.26	1.66e-05	0.000209	0.54
1867	Pctp	10	complement(77491454..77512032)	1.04	0.305123	29.3387	2.70333	0.427239	15.8042	-1.33	-2.51	0.00103	0.00872	1
1868	Stxbp4	10	complement(78009338..78168609)	5.33333	0.804508	15.0845	1.94667	0.271355	13.9394	1.11	2.17	0.000131	0.00137	1
1869	Utp18	10	complement(81562409..81587858)	9.37333	0.300056	3.20116	18.9833	2.22857	11.7396	-1.02	-2.03	1.92e-07	3.34e-06	0.00627
1870	Nme2	10	complement(81648216..81653717)	46.19	7.04892	15.2607	123.247	5.06336	4.10832	-1.23	-2.35	1.95e-13	6.78e-12	6.36e-09
1871	Nme1	10	complement(81657153..81666523)	27.8233	1.79692	6.45833	62.7833	6.43168	10.2443	-1.16	-2.24	3.61e-10	8.96e-09	1.18e-05
1872	Luc7l3	10	complement(81991147..82027119)	5.49667	1.31508	23.925	2.50333	0.265581	10.6091	1.22	2.32	3.36e-06	4.82e-05	0.11
1873	Eme1	10	complement(82367084..82374171)	1.98	0.416053	21.0128	0.933333	0.132791	14.2276	1.43	2.7	0.000281	0.00273	1
1874	Ppp1r9b	10	82800704..82816731	17.8933	1.29562	7.2408	38.9933	2.82902	7.25513	-1.07	-2.1	2.09e-12	6.55e-11	6.81e-08
1875	Nxph3	10	complement(83328410..83332851)	0	0	0	0.79	0.155885	19.7322	-7.26	-153.67	0.000901	0.00779	1
1876	Lrrc46	10	complement(84971676..84976170)	2.34667	0.805998	34.3465	0.606667	0.44456	73.2791	1.73	3.32	0.0034	0.03	1
1877	Srcin1	10	complement(85460059..85517683)	1.00333	0.345302	34.4155	3.88	0.103923	2.67843	-1.69	-3.22	1.05e-07	1.91e-06	0.00344
1878	Lasp1	10	85744568..85785133	9.76333	0.531539	5.44423	23.0333	0.773649	3.35883	-1.15	-2.22	4.1e-14	1.51e-12	1.34e-09
1879	Pgap3	10	complement(86343064..86355006)	21.15	0.618304	2.92342	11.4967	0.525389	4.56992	1	2	8.86e-09	1.84e-07	0.000289
1880	Top2a	10	complement(86901007..86932154)	52.3267	3.65931	6.9932	18.33	0.0173205	0.0944927	1.35	2.55	2.22e-16	9.63e-15	7.24e-12
1881	Igfbp4	10	86950557..86962578	13.05	0.920489	7.05356	36.3833	4.00681	11.0128	-1.3	-2.47	9.08e-13	2.97e-11	2.96e-08
1882	Tns4	10	complement(86977505..87001256)	1.58667	0.493997	31.1343	6.08667	0.617765	10.1495	-1.71	-3.27	8.09e-09	1.69e-07	0.000264
1883	Krt14	10	complement(88055823..88122233)	0.0266667	0.046188	173.205	0.733333	0.323316	44.0886	-4.12	-17.39	0.000701	0.00625	1
1884	Krt19	10	complement(88055841..88060561)	3.23667	1.57665	48.7122	0.68	1.17779	173.205	1.6	3.03	0.00436	0.03	1
1885	Hap1	10	complement(88257976..88266210)	15.59	1.0949	7.02307	3	0.536936	17.8979	2.5	5.64	0	0	0
1886	Acly	10	complement(88392248..88442845)	55.99	2.71028	4.84064	158.5	5.83701	3.68266	-1.4	-2.64	0	0	0
1887	Stat5b	10	complement(88686207..88754829)	8.24667	0.979915	11.8826	20.98	0.848705	4.0453	-1.21	-2.32	1.91e-11	5.49e-10	6.24e-07
1888	Naglu	10	88979383..88986867	44.09	0.872296	1.97844	17.8867	0.57735	3.22782	1.56	2.94	0	0	0
1889	Hsd17b1	10	88987558..88989757	358.663	20.9995	5.85492	107.6	11.8299	10.9943	1.85	3.62	0	0	0
1890	Psmc3ip	10	complement(89002116..89005213)	32.6967	1.06039	3.24312	13.26	3.44678	25.9938	1.56	2.94	6.83e-14	2.46e-12	2.23e-09
1891	Vat1	10	complement(89366899..89374516)	8.03333	1.12611	14.018	18.3267	2.72509	14.8696	-1.06	-2.08	3.41e-08	6.52e-07	0.00111
1892	Rnd2	10	89376530..89380101	17.6167	2.4847	14.1043	1.13333	0.0057735	0.509427	4.23	18.75	0	0	0
1893	Brca1	10	complement(89394803..89454681)	4.15	0.355106	8.55676	1.25	0.034641	2.77128	1.63	3.11	1.32e-13	4.66e-12	4.31e-09
1894	Rdm1	10	89539556..89550500	5.50333	0.569766	10.3531	2.45333	0.092376	3.76533	1.1	2.14	9.16e-05	0.000993	1
1895	RGD1561590	10	89635675..89636193	0.886667	0.768462	86.6686	4.21	1.48956	35.3816	-2.26	-4.8	0.0015	0.01	1
1896	Etv4	10	complement(89685058..89700283)	0.163333	0.144684	88.5818	1.06	0.277128	26.1442	-2.49	-5.61	0.000567	0.00514	1
1897	Dusp3	10	complement(89904560..89918427)	0.44	0.176918	40.2087	1.04667	0.023094	2.20643	-1.18	-2.26	0.00455	0.03	1
1898	Slc25a39	10	complement(90351900..90356242)	40.16	2.74993	6.84743	83.0033	0.975722	1.17552	-1.01	-2.01	1.55e-14	5.92e-13	5.07e-10
1899	Plcd3	10	complement(91164812..91186054)	0.793333	0.306159	38.5915	3.63	1.02191	28.1518	-1.95	-3.85	6.81e-08	1.26e-06	0.00222
1900	Fmnl1	10	91254058..91281418	2.38667	0.395011	16.5507	15.9633	1.51266	9.47583	-2.47	-5.53	0	0	0
1901	Map3k14	10	complement(91303428..91353601)	0.463333	0.145717	31.4496	1.24333	0.44456	35.7555	-1.25	-2.38	0.00321	0.02	1
1902	Arhgap27	10	complement(91419912..91448477)	0.683333	0.176163	25.7799	2.73667	0.456107	16.6665	-1.5	-2.83	0.000902	0.0078	1
1903	Plekhm1	10	complement(91451865..91500661)	1.13	0.310966	27.5191	2.77667	0.167432	6.02995	-1.27	-2.41	1.51e-06	2.28e-05	0.05
1904	Ace	10	94170766..94187822	2.15	0.707602	32.9117	6.25667	3.02532	48.3535	-1.9	-3.73	6.35e-11	1.72e-09	2.07e-06
1905	Limd2	10	complement(94350817..94352880)	7.50333	1.65059	21.998	18.47	0.571577	3.09462	-1.13	-2.2	2.26e-06	3.32e-05	0.07
1906	Ftsj3	10	complement(94439077..94445503)	10.45	0.554617	5.30734	22.45	1.10851	4.93769	-1.02	-2.03	4.29e-10	1.06e-08	1.4e-05
1907	Prr29	10	94566928..94569366	1.16667	1.132	97.0289	0.09	0.155885	173.205	3.43	10.75	0.0064	0.04	1
1908	AABR07030598.1	10	95240517..95242746	0.856667	0.757914	88.4724	10.0633	0.542709	5.39294	-3.2	-9.22	1.08e-05	0.00014	0.35
1909	Prkca	10	complement(96191133..96584947)	9.98	0.642106	6.43393	4.23333	0.080829	1.90935	1.1	2.14	1.12e-08	2.31e-07	0.000367
1910	Cep112	10	96663740..97146424	4.42	0.250599	5.66967	1.46667	0.300222	20.4697	1.42	2.68	4.34e-07	7.13e-06	0.01
1911	Slc16a6	10	complement(97735548..97756521)	0.933333	0.0929157	9.95526	9.31333	0.964175	10.3526	-3.29	-9.75	0	0	0
1912	Wipi1	10	complement(97859727..97896525)	13.7833	0.225019	1.63254	58.0467	5.58298	9.61808	-1.86	-3.64	0	0	0
1913	Prkar1a	10	97940705..97957336	235.1	7.02934	2.98994	500.11	12.0551	2.41048	-1.06	-2.09	1.1e-12	3.58e-11	3.6e-08
1914	Fam20a	10	complement(97962693..98018014)	1.18	0.196723	16.6715	11.7333	3.24471	27.6538	-3.03	-8.17	0	0	0
1915	Abca8	10	complement(98237141..98294522)	4.00667	0.38175	9.52788	1.34333	0.317543	23.6384	1.63	3.11	9.78e-11	2.59e-09	3.19e-06
1916	Abca9	10	complement(98412263..98469799)	3	0.858079	28.6026	1.36	0.277128	20.3771	1.08	2.12	0.000146	0.00151	1
1917	Abca6	10	complement(98478067..98544447)	1.92667	0.190351	9.87979	0.17	0.0173205	10.1885	3.34	10.13	6.33e-15	2.49e-13	2.06e-10
1918	Cdc42ep4	10	complement(102244681..102269272)	0.47	0.06	12.766	2.47667	0.767876	31.0044	-1.95	-3.87	5.77e-06	7.95e-05	0.19
1919	Sdk2	10	complement(102303028..102576878)	0.0533333	0.0152753	28.6411	0.313333	0.0404145	12.8983	-2.35	-5.09	0.000733	0.00651	1
1920	Slc9a3r1	10	103713045..103730145	3.70667	0.744737	20.0918	9.12	1.87061	20.5111	-1.05	-2.07	0.000405	0.0038	1
1921	Fdxr	10	complement(103817704..103826448)	116.083	15.0105	12.9308	360.203	16.0792	4.46392	-1.44	-2.7	1.11e-16	4.91e-15	3.62e-12
1922	Fads6	10	complement(103832838..103848035)	6.88	1.14896	16.6999	37.19	2.35559	6.33393	-2.2	-4.59	0	0	0
1923	Cdr2l	10	103934797..103948322	1.73	0.292062	16.8822	8.12	1.38564	17.0645	-1.99	-3.98	7.54e-13	2.49e-11	2.46e-08
1924	Nt5c	10	complement(104052831..104054805)	12.4367	0.610928	4.91232	35.17	1.21244	3.44736	-1.32	-2.49	1.27e-09	2.95e-08	4.15e-05
1925	Galk1	10	complement(104560303..104564480)	18.3067	1.38193	7.54879	45.8667	1.89371	4.12873	-1.21	-2.31	4.16e-13	1.41e-11	1.36e-08
1926	Unc13d	10	complement(104613928..104628676)	0.416667	0.151438	36.345	2.07667	0.334863	16.125	-1.88	-3.67	7.7e-06	0.000103	0.25
1927	Ten1	10	105073077..105095094	6.98667	0.838113	11.9959	16.9133	0.854478	5.0521	-1.14	-2.21	3.79e-05	0.000445	1
1928	AABR07030823.1	10	complement(105282095..105283854)	4.86	7.02304	144.507	0.463333	0.271355	58.5657	4.09	17.05	1.15e-06	1.77e-05	0.04
1929	Prpsap1	10	complement(105430520..105452228)	31.4867	0.946273	3.00531	70.62	4.74582	6.72022	-1.12	-2.17	1.11e-16	4.91e-15	3.62e-12
1930	Sphk1	10	105498728..105504393	1.07333	0.188237	17.5376	8.49333	2.25744	26.579	-3.42	-10.68	0	0	0
1931	Rhbdf2	10	complement(105573752..105600913)	2.55333	0.363639	14.2417	21.5867	2.1362	9.8959	-2.88	-7.34	0	0	0
1932	Mxra7	10	complement(105745276..105771972)	10.3567	0.240069	2.31802	67.4967	9.72258	14.4045	-2.43	-5.39	0	0	0
1933	Jmjd6	10	complement(105781753..105787803)	9.24333	0.695869	7.52833	21.62	1.33368	6.16873	-1.08	-2.12	1.26e-08	2.57e-07	0.000411
1934	Sec14l1	10	106065712..106112857	14.1133	0.695006	4.92446	100.223	0.542709	0.5415	-2.71	-6.54	0	0	0
1935	sept9	10	106264434..106348490	47.3933	2.99072	6.31043	212.177	11.0043	5.18638	-2.12	-4.34	0	0	0
1936	Tmc6	10	complement(106767161..106781950)	5.44667	0.714516	13.1184	16.12	0.0519615	0.322342	-1.4	-2.64	2.34e-12	7.3e-11	7.62e-08
1937	Tk1	10	complement(106817601..106828884)	55.9433	1.04006	1.85914	209.357	6.6453	3.17415	-1.62	-3.07	0	0	0
1938	Socs3	10	complement(106975178..106976040)	0.13	0.112694	86.6879	2.55667	0.802517	31.3892	-3.83	-14.19	4.61e-05	0.000532	1
1939	Pgs1	10	106991935..107030260	4.14	0.463573	11.1974	13.1367	1.41451	10.7676	-1.67	-3.19	1.11e-16	4.91e-15	3.62e-12
1940	Lgals3bp	10	complement(107415326..107424710)	17.8967	2.70809	15.1318	7.20667	1.69164	23.4732	1.44	2.72	1.34e-11	3.91e-10	4.38e-07
1941	C1qtnf1	10	107455845..107477162	0.903333	0.228108	25.2518	31.7733	6.76655	21.2963	-5	-32.02	0	0	0
1942	Cbx4	10	complement(108190995..108196217)	42.5733	4.58634	10.7728	102.633	5.01717	4.88844	-1.11	-2.16	1.46e-12	4.65e-11	4.75e-08
1943	Tbc1d16	10	complement(108258240..108321644)	2.52333	0.366924	14.5412	7.66	0.398372	5.20067	-1.42	-2.67	1.48e-08	2.99e-07	0.000483
1944	Ccdc40	10	108340240..108372862	0.76	1.13635	149.52	0.143333	0.0635085	44.3083	2.91	7.53	0.00327	0.02	1
1945	Card14	10	108440950..108468310	2.23	0.177764	7.97147	0.483333	0.21362	44.1972	1.88	3.68	1.02e-06	1.58e-05	0.03
1946	Sgsh	10	complement(108469856..108473377)	59.8733	3.3518	5.59814	14.7433	1.82443	12.3746	1.93	3.8	0	0	0
1947	Slc26a11	10	108480368..108503706	23.4867	2.18875	9.31912	5.02333	1.07965	21.4926	2.1	4.29	0	0	0
1948	Rnf213	10	108527740..108624688	10.49	1.67663	15.9832	1.74	0.069282	3.98173	2.64	6.23	0	0	0
1949	Aatk	10	complement(109188112..109224370)	0.03	0.03	100	0.63	0.0866025	13.7464	-3.78	-13.71	3.64e-05	0.00043	1
1950	LOC100361457	10	complement(109519134..109520846)	0.676667	1.17202	173.205	7.19333	6.22961	86.6025	-3.22	-9.32	0.00209	0.02	1
1951	Hgs	10	109638767..109657456	40.6133	4.14652	10.2098	78.0667	2.52302	3.23188	-1.02	-2.03	1.92e-11	5.51e-10	6.28e-07
1952	Pcyt2	10	complement(109788350..109795697)	25.4967	1.45789	5.71795	120.903	4.99985	4.13541	-2.04	-4.12	0	0	0
1953	Sirt7	10	complement(109796020..109802739)	7.60333	0.892711	11.7411	20.7533	0.023094	0.111279	-1.41	-2.66	4.08e-13	1.39e-11	1.33e-08
1954	Fasn	10	complement(109987735..110005901)	52.0267	5.39363	10.367	147.253	12.4419	8.44932	-1.63	-3.09	0	0	0
1955	Slc16a3	10	110138586..110148358	0.29	0.135277	46.6474	5.35667	2.3094	43.1127	-3.71	-13.07	3.64e-14	1.35e-12	1.19e-09
1956	LOC619574	10	complement(110424974..110431792)	5.52	0.931826	16.8809	12.2233	1.77824	14.5479	-1.03	-2.04	2.06e-07	3.57e-06	0.00674
1957	Fn3krp	10	110614713..110623519	6.13667	0.600528	9.78589	2.40667	0.317543	13.1943	1.53	2.88	5.61e-09	1.2e-07	0.000183
1958	Znf750	10	complement(110698891..110701137)	0.1	0.034641	34.641	1.32667	0.525389	39.6022	-3.49	-11.24	2.95e-06	4.28e-05	0.1
1959	Metrnl	10	110893232..110907243	65.5367	1.87703	2.86409	138.39	6.23538	4.50566	-1.21	-2.31	8.44e-15	3.27e-13	2.75e-10
1960	Robo1	11	9642365..10143317	1.10667	0.190351	17.2004	8.68	1.14315	13.17	-3.13	-8.77	0	0	0
1961	Robo2	11	complement(11062790..11585765)	2.53667	0.378726	14.9301	0.37	0.0519615	14.0437	2.76	6.78	0	0	0
1962	Nrip1	11	complement(14658225..14741563)	1.05667	0.169214	16.0139	0.573333	0.046188	8.05605	1.1	2.15	0.000992	0.00846	1
1963	Cxadr	11	16826399..16873562	2.81333	1.20952	42.9923	10.8967	1.84752	16.9549	-2.15	-4.43	1.38e-12	4.42e-11	4.5e-08
1964	Btg3	11	complement(16873646..16889201)	6.72	0.622334	9.26093	16.35	0.121244	0.741551	-1.47	-2.77	2.27e-10	5.75e-09	7.39e-06
1965	RGD1563888	11	complement(17076980..17130120)	1.15333	0.283608	24.5903	8.73333	0.600444	6.87532	-2.96	-7.81	0	0	0
1966	App	11	complement(24425005..24641858)	180.89	17.1237	9.46636	399.51	57.8678	14.4847	-1.01	-2.02	2.52e-09	5.64e-08	8.24e-05
1967	Adamts1	11	complement(25342126..25350974)	5.92667	0.427239	7.20876	99.9233	16.2928	16.3053	-4.17	-18.03	0	0	0
1968	Ltn1	11	complement(27022986..27080701)	4.94333	0.424774	8.59287	19.84	1.33368	6.72217	-2.04	-4.11	0	0	0
1969	Tiam1	11	complement(29933163..30051103)	8.41	0.578187	6.87499	0.963333	0.0635085	6.59258	2.8	6.95	0	0	0
1970	Mrap	11	30904733..30915225	21.89	4.53477	20.7162	232.153	12.6902	5.46628	-3.3	-9.84	0	0	0
1971	Kcne2	11	32440237..32447259	74.89	11.7117	15.6385	14.5567	1.09697	7.53583	2.44	5.44	0	0	0
1972	Runx1	11	complement(32769165..33003021)	3.84	0.217945	5.67565	21.6633	4.84397	22.3602	-2.93	-7.6	0	0	0
1973	Chaf1b	11	34101197..34121378	7.75667	0.641275	8.2674	3.67667	0.254034	6.90936	1.29	2.45	1e-06	1.55e-05	0.03
1974	Brwd1	11	complement(36337635..36430413)	8.79333	1.45607	16.5588	3.55333	0.375278	10.5613	1.14	2.21	1.24e-09	2.89e-08	4.06e-05
1975	Bace2	11	37798370..37880821	20.1267	2.42863	12.0667	8.62	0.883346	10.2476	1.18	2.26	2.68e-09	5.97e-08	8.74e-05
1976	LOC103690343	11	38727048..38773607	1.33333	0.25658	19.2435	0.15	0.034641	23.094	2.74	6.69	4.21e-07	6.93e-06	0.01
1977	Cpox	11	complement(44039669..44049648)	7.94667	0.367741	4.62761	14.9133	0.369504	2.47768	-1.02	-2.02	7.18e-08	1.33e-06	0.00234
1978	Dcbld2	11	complement(44241111..44292884)	6.55333	0.480139	7.32664	20.33	0.744782	3.66346	-1.64	-3.12	0	0	0
1979	Tmem45a	11	46009322..46093973	2.33667	0.534821	22.8882	9.96	1.59349	15.9989	-1.74	-3.33	1.15e-08	2.36e-07	0.000376
1980	Cep97	11	47146308..47174713	1.85333	0.1861	10.0414	0.97	0.190526	19.6418	1.39	2.61	0.000246	0.00243	1
1981	Hmgb2	11	complement(49708407..49709039)	5.47333	1.01002	18.4534	2.71	0.069282	2.55653	1.36	2.57	0.00522	0.04	1
1982	Cblb	11	complement(51037393..51202820)	4.70333	0.146401	3.11271	15.57	2.92717	18.8	-1.8	-3.48	0	0	0
1983	Cd47	11	complement(53514595..53575175)	34.8133	2.60418	7.4804	111.877	1.50111	1.34175	-1.58	-2.99	0	0	0
1984	Myh15	11	complement(54204775..54344615)	0.0433333	0.0152753	35.2506	14.9867	0.975722	6.5106	-8.61	-389.54	0	0	0
1985	Dzip3	11	54404446..54472447	8.56667	0.702662	8.20228	4.47667	0.629312	14.0576	1.12	2.18	1.18e-09	2.74e-08	3.84e-05
1986	Phldb2	11	57265732..57481589	1.22333	0.325935	26.6432	6.73333	1.61658	24.0086	-2.95	-7.72	0	0	0
1987	Lsamp	11	complement(58803140..59110562)	3.36333	1.52844	45.4442	0.87	0.207846	23.8904	1.81	3.51	0.000498	0.00458	1
1988	AC108574.1	11	60043639..60051725	0.24	0.117898	49.1243	1.17333	0.271355	23.1268	-2.03	-4.09	0.000264	0.00258	1
1989	Spice1	11	complement(61251696..61294022)	5.65	1.45866	25.8171	1.20333	0.542709	45.1005	1.65	3.14	5.7e-08	1.07e-06	0.00186
1990	Gramd1c	11	61605937..62634803	0.133333	0.0208167	15.6125	0.476667	0.046188	9.68979	-1.81	-3.5	0.00162	0.01	1
1991	Ccdc191	11	complement(61678045..61748768)	1.69333	0.357258	21.0979	0.936667	0.178979	19.108	1.04	2.05	0.00456	0.03	1
1992	B4galt4	11	complement(64557977..64583994)	4.12667	0.975209	23.6319	1.47333	0.438786	29.7819	1.28	2.43	0.000249	0.00245	1
1993	Arhgap31	11	64601029..64714252	16.5233	0.690821	4.18088	4.12667	0.011547	0.279814	1.78	3.43	0	0	0
1994	Pla1a	11	64882288..64919579	3.94333	0.295014	7.48134	11.8267	0.21362	1.80625	-1.45	-2.74	4.13e-10	1.02e-08	1.35e-05
1995	Stxbp5l	11	66316606..66566331	0.413333	0.221435	53.5729	0.0866667	0.0750555	86.6025	3.61	12.21	0.00218	0.02	1
1996	Polq	11	complement(66585881..66695353)	0.86	0.180278	20.9625	0.226667	0.0404145	17.8299	1.71	3.28	6.63e-06	9.02e-05	0.22
1997	Iqcb1	11	complement(66824065..66878551)	4.08333	0.332466	8.14201	1.59667	0.375278	23.5038	1.19	2.28	6.95e-05	0.000773	1
[truncated: 939 more rows]
