# Supplementary material for: Differentially regulated genes in Esr2-mutant rat granulosa cells
Source: Data Brief. 2018 May 31;19:1008–11. doi: 10.1016/j.dib.2018.05.098 (PMC5997925; doi:10.1016/j.dib.2018.05.098)
Supplement: Supplementary file 4 — Supplementary Table 3. Differentially expressed genes common to gonadotropin stimulated Δ3 and Δ4 mutant granulosa cells. [file mmc4.xlsx]

## Sheet: Sheet1
				∆3 VS WT											∆4 VS WT
				∆3			WT								∆4			WT
Sl	Name	Chromosome	Region	Mean RPKM	±SD	CV	Mean RPKM	±SD	CV	Log₂ fold change	Fold change	P-value	FDR p-value	Bonferroni	Mean RPKM	±SD	CV	Mean RPKM	±SD	CV	Log₂ fold change	Fold change	P-value	FDR p-value	Bonferroni
1	Phactr2	1	complement(7355154..7480825)	4.86	1.10036	22.6412	2.98018	2.65846	89.2048	2.21	4.64	2.18e-07	7.02e-06	0.00711	5.32	0.860174	16.1687	3.60679	2.17063	60.1817	2.28	4.87	1.16e-07	2.08e-06	0.00379
2	Aig1	1	complement(7816838..8038665)	9.15667	2.76811	30.2305	5.96239	4.51739	75.7648	-1.69	-3.22	4.64e-13	3.55e-11	1.51e-08	2.93667	0.82282	28.0189	14.7383	15.5323	105.387	-3.38	-10.38	0	0	0
3	Adgrg6	1	complement(8593075..8751198)	0.793333	0.0493288	6.21792	0.421331	0.526091	124.864	-1.77	-3.4	8.54e-12	5.8e-10	2.79e-07	1.09667	0.237136	21.6233	1.27089	1.51777	119.426	-1.38	-2.6	1.45e-08	2.93e-07	0.000472
4	Tnfaip3	1	complement(14402913..14412807)	5.74333	0.660782	11.5052	3.20206	3.59391	112.237	-2.05	-4.14	5.49e-09	2.34e-07	0.000179	4.07667	0.947488	23.2417	11.1347	13.9728	125.489	-2.66	-6.33	9.77e-15	3.76e-13	3.19e-10
5	Pde7b	1	complement(15893533..16203909)	17.24	1.30572	7.57377	9.27286	11.2672	121.508	2.07	4.19	2.33e-15	2.33e-13	7.61e-11	20.7	3.31208	16.0004	11.9286	9.19966	77.1229	2.26	4.79	0	0	0
6	Epb41l2	1	complement(20893995..20962526)	19.2467	2.51142	13.0486	10.879	11.8336	108.774	-1.02	-2.02	2.73e-08	1.03e-06	0.000891	18.07	1.82107	10.0779	21.476	20.1719	93.9275	-1.17	-2.26	2.38e-11	6.72e-10	7.76e-07
7	Enpp3	1	21613148..21684480	38.97	13.3221	34.1855	26.146	18.1358	69.3636	-2.95	-7.73	0	0	0	22.8267	3.60535	15.7945	124.467	170.78	137.208	-3.75	-13.43	0	0	0
8	Ctgf	1	complement(21851660..21854773)	33.8133	9.30887	27.5302	21.5611	17.3273	80.3636	1.33	2.51	5.5e-12	3.83e-10	1.79e-07	32.81	7.18186	21.8892	25.6441	14.1467	55.1656	1.22	2.33	8.58e-12	2.55e-10	2.8e-07
9	Stx7	1	complement(22241661..22281788)	20.3667	6.14575	30.1755	13.2562	10.0557	75.8566	-1.13	-2.18	1.8e-07	5.88e-06	0.00586	15.3867	1.81564	11.8001	24.9375	21.4456	85.9976	-1.58	-3	3.22e-15	1.3e-13	1.05e-10
10	Vnn1	1	complement(22614783..22625204)	16.5933	3.30541	19.9201	9.94937	9.39598	94.4379	-2.65	-6.27	0	0	0	6.07667	0.830682	13.67	44.3029	59.8719	135.142	-4.14	-17.69	0	0	0
11	Vnn3	1	complement(22649081..22661377)	0.63	0.481352	76.4051	0.555676	0.10511	18.9157	-4.33	-20.05	0	0	0	0.03	0.0519615	173.205	4.97378	7.65275	153.862	-8.44	-347.76	0	0	0
12	RGD1562660	1	complement(24981823..24982606)	12.7367	3.70748	29.1087	8.22208	6.3846	77.6519	1.67	3.18	0.000677	0.0094	1	10.85	2.08461	19.213	9.72805	5.21396	53.5972	1.38	2.61	0.00677	0.05	1
13	Cep72	1	31835000..31864628	7.61	1.06785	14.0322	4.33892	4.626	106.616	1.29	2.44	2.83e-06	7.42e-05	0.09	8.68	0.783135	9.02229	5.42928	3.77711	69.5693	1.4	2.63	4.1e-09	8.89e-08	0.000134
14	Adamts16	1	35067490..35198939	1.31667	1.04357	79.2583	1.18012	0.19311	16.3636	4.13	17.45	9.34e-08	3.24e-06	0.00305	1.95	0.495076	25.3885	1.22674	0.158645	12.9322	4.63	24.69	5.06e-12	1.54e-10	1.65e-07
15	LOC501406	1	complement(38582629..38586563)	4.7	0.940638	20.0136	2.82032	2.65827	94.2542	1.72	3.28	2.8e-05	0.00058	0.91	7.19667	0.240278	3.33873	3.44688	2.17047	62.9691	2.27	4.83	5.17e-11	1.41e-09	1.69e-06
16	AABR07001207.1	1	complement(38814643..38835507)	0.863333	0.291605	33.7766	0.577469	0.404273	70.0078	3.33	10.05	0.000169	0.0028	1	2.01333	0.456545	22.6761	0.671646	0.32913	49.0034	4.46	22.02	4.7e-08	8.89e-07	0.00153
17	Akap12	1	40816107..40906581	0.193333	0.164418	85.0439	0.178876	0.0204461	11.4303	-2.36	-5.14	3.47e-06	8.95e-05	0.11	0.06	0.0173205	28.8675	0.485917	0.532008	109.485	-4.1	-17.09	1.8e-13	6.28e-12	5.89e-09
18	Esr1	1	41192824..41594796	0.57	0.04	7.01754	0.305	0.374767	122.874	2.5	5.66	2.51e-05	0.000528	0.82	0.69	0.1249	18.1014	0.393333	0.305996	77.7955	2.66	6.3	5.9e-06	8.11e-05	0.19
19	Syne1	1	complement(41608418..42077535)	0.396667	0.0702377	17.707	0.233452	0.23082	98.8726	-1.66	-3.17	4.33e-15	4.18e-13	1.41e-10	0.253333	0.0288675	11.3951	0.612301	0.67618	110.433	-2.36	-5.14	0	0	0
20	Fbxo5	1	complement(42461291..42467586)	2.80333	1.1218	40.0166	1.96257	1.18902	60.5852	1.29	2.45	0.00203	0.02	1	4.19	0.571664	13.6435	2.24171	0.969873	43.2649	1.85	3.6	2.82e-07	4.75e-06	0.00919
21	Acat2	1	47972399..47992653	38.2867	17.1315	44.7452	27.7091	14.959	53.9859	-1.4	-2.64	1.25e-09	6.07e-08	4.08e-05	24.5133	3.12957	12.7668	55.1894	48.7585	88.3476	-2.1	-4.29	0	0	0
22	AABR07001634.1	1	complement(54439977..54441579)	4.45667	1.33193	29.8862	2.8943	2.20952	76.3406	5.15	35.45	1.32e-10	7.4e-09	4.29e-06	5.30667	0.568888	10.7202	3.4162	1.80503	52.8374	5.29	39.23	4.79e-12	1.47e-10	1.56e-07
23	Wdr27	1	complement(56808450..56942556)	2.03	0.431393	21.2509	1.2307	1.13039	91.8493	1.52	2.86	0.00038	0.00575	1	1.98333	0.409919	20.6682	1.49713	0.922956	61.6483	1.42	2.67	0.000251	0.00246	1
24	Mzf1	1	65522118..65533212	1.27	0.305123	24.0254	0.787561	0.682271	86.6308	1.96	3.89	0.000123	0.00214	1	1.18667	0.414287	34.9118	0.948374	0.557072	58.7397	1.73	3.31	0.000486	0.00448	1
25	Zfp606	1	complement(66231763..66254989)	1.17667	0.417892	35.5149	0.797279	0.536535	67.2958	1.65	3.14	0.00363	0.04	1	1.69667	0.347035	20.4539	0.924853	0.439044	47.4718	2.16	4.46	3.34e-05	0.000397	1
26	Zfp551	1	66898946..66904539	1.32667	0.306649	23.1142	0.816658	0.721262	88.3187	3.95	15.47	8.06e-10	4.03e-08	2.63e-05	1.92333	0.623244	32.4044	0.987772	0.589872	59.7175	4.32	19.91	9.73e-13	3.17e-11	3.18e-08
27	Aurkc	1	complement(69958452..69963592)	9.04667	2.06904	22.8708	5.55785	4.93393	88.7739	1.73	3.33	4.05e-06	0.000103	0.13	7.2	1.66304	23.0978	6.7219	4.0295	59.9458	1.28	2.43	0.000172	0.00175	1
28	Peg3	1	70222964..70237443	1.98333	0.537153	27.0833	1.26024	1.0226	81.1434	1.51	2.85	3.98e-06	0.000101	0.13	2.51333	0.141892	5.64557	1.5035	0.836884	55.6625	1.81	3.52	3.06e-10	7.64e-09	9.98e-06
29	AABR07002337.1	1	complement(71206130..71223665)	0.373333	0.10504	28.1356	0.239187	0.189712	79.3156	4.12	17.37	0.00491	0.05	1	0.423333	0.251462	59.4006	0.282791	0.153946	54.4381	4.16	17.91	0.00459	0.03	1
30	Zfp444	1	complement(71379559..71400388)	1.80667	0.351331	19.4464	1.079	1.02908	95.3734	1.27	2.41	0.000304	0.00473	1	1.92	0.290517	15.1311	1.31933	0.838321	63.5413	1.26	2.4	0.000374	0.00354	1
31	Nlrp9	1	complement(71859390..71909138)	2.23667	0.732757	32.7611	1.48471	1.06342	71.625	1.78	3.43	6.89e-05	0.00129	1	2.04333	0.245425	12.011	1.73647	0.869246	50.0581	1.59	3.01	3.12e-05	0.000374	1
32	Ccdc106	1	complement(72331491..72335855)	2.88667	0.253837	8.79344	1.57025	1.86169	118.56	1.44	2.7	0.00472	0.05	1	3.27	1.11301	34.0371	2.01017	1.52103	75.6667	1.53	2.89	0.00428	0.03	1
33	Tnni3	1	72882806..72886488	117.873	23.5638	19.9908	70.7186	66.6869	94.299	3.62	12.28	0	0	0	201.98	24.302	12.0319	86.4357	54.4487	62.9933	4.34	20.22	0	0	0
34	Ttyh1	1	complement(73734624..73753128)	27.5067	2.24502	8.16175	14.8758	17.8627	120.078	3.93	15.29	0	0	0	59.1433	7.17087	12.1246	19.0872	14.5858	76.4164	4.96	31.09	0	0	0
35	Lig1	1	75356220..75394758	50.9	8.16217	16.0357	29.5311	30.2202	102.334	1.01	2.02	1.2e-08	4.85e-07	0.000391	68.9867	2.98999	4.33415	36.6541	24.6747	67.3178	1.38	2.6	0	0	0
36	Ehd2	1	complement(77847600..77865870)	10.45	2.0459	19.578	6.24795	5.9426	95.1128	1.48	2.8	4.81e-08	1.75e-06	0.00157	11.8033	0.646555	5.47773	7.64863	4.85211	63.4376	1.59	3.01	1.15e-11	3.37e-10	3.76e-07
37	Hif3a	1	complement(78976318..78997869)	0.583333	0.0737111	12.6362	0.328522	0.360357	109.69	3.64	12.44	0.00163	0.02	1	0.863333	0.528141	61.1747	0.412348	0.293273	71.1227	4.09	17.04	0.000518	0.00474	1
38	Mill1	1	79631668..79657941	3.67	0.0818535	2.23034	1.87593	2.5372	135.251	1.14	2.2	6.15e-05	0.00116	1	8.64	2.20991	25.5777	2.47395	2.07162	83.7372	2.28	4.86	0	0	0
39	Dmpk	1	79989019..79999364	2.65	0.417612	15.759	1.53381	1.57854	102.916	1.1	2.14	0.00278	0.03	1	2.72667	0.53351	19.5664	1.90587	1.28887	67.6263	1.02	2.03	0.00347	0.03	1
40	Six5	1	80000165..80003232	7.32	0.597578	8.16364	3.95879	4.75347	120.074	1.46	2.75	1.33e-06	3.73e-05	0.04	7.11	0.223383	3.14182	5.07919	3.88119	76.4136	1.33	2.51	1.49e-07	2.63e-06	0.00485
41	Cd3eap	1	complement(80267725..80271001)	0.773333	0.292632	37.8403	0.532983	0.339907	63.7746	-1.41	-2.66	0.00151	0.02	1	0.87	0.130767	15.0307	1.05866	0.941681	88.9507	-1.25	-2.37	0.00302	0.02	1
42	Relb	1	complement(80517411..80544825)	3.85333	0.483873	12.5573	2.1686	2.38257	109.866	1.21	2.31	0.000947	0.01	1	3.98333	0.451811	11.3425	2.72907	1.9444	71.2476	1.16	2.24	0.000965	0.00826	1
43	PVR	1	complement(80820050..80835701)	5.74333	1.5119	26.3244	3.62762	2.99208	82.4806	-1.31	-2.48	9.15e-07	2.65e-05	0.03	2.16333	0.515881	23.8466	7.57508	7.15707	94.4818	-2.77	-6.82	0	0	0
44	Zfp94	1	complement(81122790..81152384)	3.05333	0.972128	31.8383	2.01273	1.47163	73.1163	1.02	2.03	0.0011	0.01	1	3.54333	0.60302	17.0184	2.35849	1.20062	50.9065	1.18	2.27	1.84e-05	0.000231	0.6
45	Plaur	1	81328183..81344708	10.23	1.71764	16.7903	5.97382	6.01914	100.759	-2.99	-7.96	0	0	0	5.81	0.78256	13.4692	33.7625	48.3193	143.115	-3.87	-14.65	0	0	0
46	Cadm4	1	81365138..81370109	0.92	0.401497	43.641	0.660749	0.366637	55.4881	-3.1	-8.6	7.47e-13	5.59e-11	2.44e-08	0.686667	0.215484	31.3812	3.4905	4.90812	140.614	-3.67	-12.71	0	0	0
47	NEWGENE_68440	1	81750928..81756627	60.5533	27.1818	44.889	43.8676	23.5972	53.792	1.21	2.32	5.77e-06	0.000142	0.19	58.3133	18.5125	31.7467	49.4284	19.2661	38.9778	1.15	2.22	9.06e-06	0.00012	0.3
48	Grik5	1	complement(81885521..81946714)	9.20667	1.50014	16.2941	5.35341	5.44933	101.792	2.32	5	0	0	0	9.91667	0.475219	4.79213	6.63894	4.45033	67.0337	2.31	4.95	0	0	0
49	Lipe	1	complement(82248046..82266727)	2.19333	0.266333	12.1428	1.22983	1.36259	110.795	-1.67	-3.18	1.72e-09	8.06e-08	5.61e-05	1.35333	0.151767	11.2143	3.43989	3.94732	114.752	-2.47	-5.53	0	0	0
50	Tgfb1	1	82480195..82497199	9.64	1.71834	17.8251	5.67917	5.60146	98.6316	-1	-2	1.45e-06	4.04e-05	0.05	6.74	0.513907	7.62473	10.8061	9.72341	89.9807	-1.59	-3.02	0	0	0
51	Akt2	1	84411726..84450162	59.3967	7.06106	11.888	33.2289	37.0069	111.37	-1.17	-2.26	3.71e-09	1.62e-07	0.000121	60.2033	1.6781	2.78739	71.3659	71.0497	99.5569	-1.23	-2.35	8.88e-16	3.71e-14	2.9e-11
52	Dyrk1b	1	85112247..85120839	6.32667	0.770022	12.171	3.54834	3.92914	110.732	1.05	2.07	7.58e-05	0.0014	1	8.19	0.703776	8.59311	4.47556	3.20909	71.7026	1.34	2.54	2.28e-09	5.13e-08	7.45e-05
53	Nfkbib	1	complement(86941074..86948845)	8.39333	1.85605	22.1134	5.12469	4.62256	90.2016	-1.89	-3.7	0	0	0	7.94667	0.594755	7.48433	14.7098	16.9206	115.029	-2.03	-4.08	0	0	0
54	Ech1	1	87009730..87016005	133.087	25.1871	18.9254	79.1369	76.2965	96.4108	1.52	2.87	0	0	0	132.07	7.69231	5.82442	97.1213	62.2968	64.1433	1.46	2.74	0	0	0
55	Actn4	1	complement(87078020..87147333)	85.13	11.1359	13.081	48.1329	52.3217	108.703	-1.45	-2.73	1.21e-14	1.11e-12	3.95e-10	61.1233	7.16997	11.7303	117.649	125.961	107.065	-2.01	-4.02	0	0	0
56	LOC100361913	1	complement(87190381..87191588)	0.0733333	0.127017	173.205	0.100175	0.0379601	37.8937	-4.2	-18.32	5.1e-05	0.000978	1	0.126667	0.219393	173.205	0.866783	1.32808	153.219	-3.79	-13.81	9.65e-05	0.00104	1
57	Map4k1	1	87938042..87959569	5.27333	0.221886	4.2077	2.74761	3.57191	130.001	1.28	2.42	2.41e-05	0.000508	0.79	6.27667	0.481698	7.67443	3.58841	2.91549	81.2476	1.43	2.69	1.75e-08	3.5e-07	0.000571
58	Atp4a	1	89162639..89175811	0.166667	0.119304	71.5821	0.142985	0.0334908	23.4226	-3.35	-10.21	2.39e-07	7.66e-06	0.00781	0.0466667	0.0057735	12.3718	0.755323	1.06087	140.452	-5.22	-37.35	2.67e-11	7.5e-10	8.71e-07
59	Sbsn	1	89202527..89206994	1.72	0.374032	21.7461	1.04702	0.951743	90.9005	-2.35	-5.08	1.11e-16	1.26e-14	3.62e-12	1.61	0.348712	21.6591	3.94801	5.06954	128.407	-2.49	-5.62	0	0	0
60	Dmkn	1	89215266..89229696	3.23333	2.33076	72.0853	2.78205	0.638217	22.9406	-1.88	-3.68	2.93e-07	9.26e-06	0.00955	1.25333	0.15695	12.5226	6.1647	5.87628	95.3215	-3.27	-9.66	0	0	0
61	Hamp	1	complement(89368021..89369960)	2.01	1.32729	66.0344	1.66865	0.482749	28.9306	-2.17	-4.49	0.000256	0.00405	1	1.46667	0.886585	60.449	4.16576	4.33859	104.149	-2.56	-5.9	3.3e-05	0.000393	1
62	Fxyd1	1	complement(89484199..89488223)	34.05	15.2734	44.8557	24.6617	13.2771	53.8369	2.19	4.57	5.47e-10	2.83e-08	1.79e-05	29.14	6.73981	23.1291	27.7911	10.8407	39.0078	1.94	3.83	5.96e-09	1.27e-07	0.000194
63	Scn1b	1	complement(89550738..89560719)	1.30667	0.726108	55.5695	1.01639	0.410517	40.3898	-3.25	-9.48	0	0	0	1.26333	0.181475	14.3648	5.07093	7.02866	138.607	-3.31	-9.94	0	0	0
64	Gramd1a	1	complement(89563976..89590490)	60.3367	2.73708	4.53635	31.5369	40.7291	129.147	-1.38	-2.61	7.28e-13	5.46e-11	2.37e-08	42.2	3.45397	8.18476	79.5979	88.0853	110.663	-1.99	-3.98	0	0	0
65	Gpi	1	complement(90063411..90091287)	126.213	15.262	12.0922	70.7376	78.4545	110.909	-1.36	-2.56	1.56e-13	1.29e-11	5.09e-09	118.273	3.36024	2.84108	165.328	172.973	104.624	-1.52	-2.87	0	0	0
66	Kctd15	1	complement(90506697..90520344)	1.74333	0.0702377	4.02893	0.906786	1.18306	130.467	1.93	3.8	2.79e-05	0.000578	0.91	2.23667	0.8536	38.1639	1.18452	0.965001	81.4675	2.2	4.59	1.26e-06	1.93e-05	0.04
67	AABR07002969.1	1	90820595..90848674	20.0067	2.10239	10.5084	11.0545	12.6602	114.525	-1.17	-2.24	1.82e-06	4.94e-05	0.06	17.8533	2.36766	13.2617	24.0997	24.3037	100.846	-1.4	-2.64	4.53e-10	1.11e-08	1.48e-05
68	LOC108348128	1	complement(90951771..90957082)	1.12667	0.495008	43.9357	0.810838	0.44665	55.085	3.13	8.75	3.68e-05	0.000736	1	1.04333	0.377536	36.1855	0.917225	0.365654	39.8653	2.91	7.49	0.000127	0.00134	1
69	Rhpn2	1	91596397..91657395	0.71	0.182483	25.7018	0.446241	0.373011	83.5895	1.77	3.4	0.00255	0.03	1	0.803333	0.251462	31.3024	0.534161	0.304562	57.0169	1.83	3.57	0.00228	0.02	1
70	Dpy19l3	1	complement(92002927..92069160)	2.02667	0.265393	13.095	1.14603	1.24541	108.672	-1.06	-2.09	7.48e-08	2.63e-06	0.00244	2.08333	0.153731	7.37911	2.29402	2.17466	94.7971	-1.09	-2.13	1.4e-08	2.83e-07	0.000456
71	Pold1	1	complement(100537900..100554488)	16.6567	2.87961	17.288	9.76814	9.74185	99.7309	1.17	2.25	1.85e-10	1.02e-08	6.03e-06	19.3367	0.195021	1.00856	12.0621	7.95227	65.9278	1.33	2.52	0	0	0
72	Fcgrt	1	complement(101086877..101095594)	36.0233	6.31305	17.5249	21.1682	21.0083	99.2448	2.39	5.23	0	0	0	39.7367	3.88757	9.78334	26.1188	17.1523	65.6702	2.45	5.48	0	0	0
73	Ccdc155	1	complement(101180657..101198801)	1.93	0.226495	11.7355	1.07825	1.20456	111.715	2.53	5.76	1.63e-05	0.00036	0.53	1.97667	0.622682	31.5016	1.36217	0.983519	72.2026	2.43	5.4	6.58e-05	0.000737	1
74	Tead2	1	101213788..101230477	6.25667	1.1115	17.7651	3.68408	3.63818	98.7541	1.14	2.21	0.00045	0.00665	1	5.93667	0.83002	13.9812	4.54272	2.97153	65.4129	1.01	2.01	0.00176	0.01	1
75	Gys1	1	101427195..101447092	6.17	0.629603	10.2043	3.3998	3.91765	115.232	-1.37	-2.59	2.68e-10	1.44e-08	8.74e-06	6.33	0.764133	12.0716	8.21653	8.79072	106.988	-1.43	-2.69	5.35e-14	1.95e-12	1.75e-09
76	Ppp1r15a	1	complement(101511901..101514974)	1.26	0.685055	54.3694	0.972527	0.406548	41.8032	-1.68	-3.2	4.72e-06	0.000118	0.15	0.913333	0.0152753	1.67247	2.09835	1.97106	93.9338	-2.19	-4.55	1.07e-09	2.49e-08	3.48e-05
77	Car11	1	101682172..101687293	7.66667	1.92786	25.146	4.79726	4.05795	84.5889	3.05	8.28	3.18e-13	2.46e-11	1.04e-08	9.09	1.7512	19.2651	5.75484	3.31427	57.5909	3.2	9.19	2.22e-16	9.63e-15	7.24e-12
78	Tph1	1	complement(102669868..102699442)	0.786667	0.210317	26.7352	0.498492	0.407541	81.7547	4.02	16.18	2.26e-06	6.04e-05	0.07	1.25	0.176918	14.1534	0.595661	0.333722	56.0254	4.62	24.52	9.47e-09	1.96e-07	0.000309
79	Ldha	1	102900286..102909707	15.0333	5.65601	37.6231	10.3447	6.63077	64.0984	-1.64	-3.11	5e-15	4.79e-13	1.63e-10	16.9333	4.19469	24.7718	23.5398	23.3306	99.1113	-1.49	-2.8	6e-15	2.36e-13	1.96e-10
80	E2f8	1	complement(104187100..104202591)	2.47333	0.523482	21.165	1.49841	1.37875	92.0146	1.31	2.48	0.00159	0.02	1	3.31	0.181934	5.4965	1.82227	1.12479	61.7244	1.68	3.21	3.52e-06	5.04e-05	0.11
81	Htatip2	1	105094411..105109461	4.15667	1.83568	44.1624	2.99618	1.64118	54.7759	-1.35	-2.55	1.02e-05	0.000236	0.33	4.51333	0.593745	13.1554	5.74078	4.8934	85.2392	-1.22	-2.34	2.78e-06	4.04e-05	0.09
82	Oca2	1	114679537..114987433	26.39	4.88515	18.5114	15.6376	15.2062	97.2416	2.27	4.82	0	0	0	38.1667	2.09104	5.4787	19.2217	12.4158	64.5927	2.74	6.69	0	0	0
83	Trpm1	1	124983452..125099573	0.626667	0.243379	38.8371	0.435023	0.271025	62.3014	2.3	4.94	0.000256	0.00405	1	0.583333	0.165025	28.29	0.500015	0.22226	44.4506	2.08	4.23	0.00117	0.00977	1
84	Aldh1a3	1	complement(127301128..127337882)	0.476667	0.011547	2.42245	0.244107	0.328889	134.732	-1.54	-2.91	0.00145	0.02	1	0.213333	0.0723418	33.9102	0.676071	0.783495	115.889	-2.79	-6.92	6.41e-07	1.02e-05	0.02
85	Igf1r	1	128924966..129206516	14.98	1.31924	8.80669	8.14962	9.65961	118.528	-1.22	-2.33	2.56e-12	1.84e-10	8.36e-08	11.1167	1.62263	14.5964	18.2397	18.764	102.874	-1.72	-3.31	0	0	0
86	Arrdc4	1	complement(129766100..129780356)	1.46	0.291376	19.9573	0.875688	0.826342	94.3649	1.19	2.28	0.00307	0.03	1	2.11	0.65643	31.1104	1.07046	0.674705	63.0296	1.64	3.12	1.26e-05	0.000162	0.41
87	Slco3a1	1	complement(135790810..136073540)	13.4533	1.26619	9.41171	7.35976	8.61761	117.091	1.81	3.5	4.44e-16	4.8e-14	1.45e-11	10.44	0.68695	6.57998	9.38984	7.03529	74.9245	1.36	2.57	9.57e-12	2.83e-10	3.12e-07
88	Mfge8	1	complement(140845465..140860894)	555.643	27.8199	5.0068	291.732	373.228	127.935	-1.28	-2.43	2.51e-10	1.35e-08	8.19e-06	157.543	10.0671	6.39004	695.154	746.927	107.448	-3.19	-9.11	0	0	0
89	Abhd2	1	140998240..141087405	9.21	1.40424	15.2469	5.30712	5.5195	104.002	-1.37	-2.58	5.15e-07	1.56e-05	0.02	7.02	1.91737	27.3129	12.4081	12.9036	103.994	-1.85	-3.62	7.87e-12	2.35e-10	2.57e-07
90	Cib1	1	complement(142014958..142020525)	51.3	9.53473	18.5862	30.4174	29.5325	97.0909	-1.66	-3.16	0	0	0	41.15	5.36866	13.0466	78.8816	86.501	109.659	-2.03	-4.09	0	0	0
91	Hddc3	1	142136452..142138737	4.9	1.54444	31.5192	3.22222	2.37274	73.6367	1.24	2.36	0.000413	0.00617	1	5.50333	0.187705	3.41076	3.78148	1.93733	51.2321	1.34	2.53	9.03e-05	0.00098	1
92	Blm	1	complement(142246790..142332588)	4.09333	1.12394	27.4577	2.60863	2.09968	80.4896	1.07	2.1	4.51e-05	0.000878	1	6.34667	0.280416	4.41832	3.10242	1.71342	55.2285	1.66	3.15	8.44e-15	3.27e-13	2.75e-10
93	Zscan2	1	142679345..142695475	6.69333	0.474798	7.0936	3.58407	4.39717	122.687	1.1	2.14	4.75e-05	0.000917	1	7.41	0.686367	9.26272	4.62271	3.5922	77.7076	1.17	2.25	2.2e-07	3.77e-06	0.00716
94	Alpk3	1	142883040..142931940	1.44333	0.270247	18.7238	0.85679	0.829497	96.8145	2.7	6.49	1e-11	6.76e-10	3.28e-07	0.893333	0.3646	40.8135	1.05119	0.676322	64.3385	1.96	3.89	2.1e-05	0.00026	0.69
95	Whamm	1	143401986..143430356	2.82667	0.531539	18.8044	1.6791	1.6229	96.6529	-1.03	-2.04	6.23e-05	0.00117	1	2.29	0.127671	5.57517	3.28607	3.01063	91.6181	-1.4	-2.65	5.08e-09	1.09e-07	0.000166
96	Cemip	1	complement(146069771..146226462)	3.08667	2.10182	68.0934	2.59424	0.696394	26.8438	-4.65	-25.07	0	0	0	0.67	0.087178	13.0116	29.1428	45.9861	157.796	-6.88	-117.71	0	0	0
97	Fah	1	complement(146713676..146736261)	7.01667	0.898016	12.7983	3.95734	4.32654	109.329	1.22	2.32	0.000414	0.00618	1	6.80333	2.12427	31.224	4.97823	3.53357	70.9804	1.09	2.13	0.00109	0.00917	1
98	LOC690082	1	complement(146966527..146968689)	0.396667	0.130128	32.8054	0.263397	0.188471	71.5539	-3.26	-9.6	1.3e-09	6.3e-08	4.24e-05	0.13	0.0953939	73.3799	1.61226	2.34011	145.144	-4.91	-29.99	4.77e-15	1.89e-13	1.56e-10
99	LOC100366231	1	146976975..146989858	13.8833	3.55395	25.5987	8.71864	7.30398	83.7743	-2.38	-5.22	8.83e-13	6.56e-11	2.88e-08	3.62	1.40353	38.7716	32.9824	42.3423	128.378	-4.43	-21.48	0	0	0
100	LOC100911047	1	147003850..147011657	1.52333	0.369098	24.2296	0.946216	0.816168	86.256	-2	-3.99	0.00012	0.00209	1	0.25	0.245153	98.0612	2.80748	3.27505	116.655	-4.58	-23.84	6.77e-09	1.43e-07	0.000221
101	Xlr3a	1	complement(147034668..147046809)	0.95	0.400375	42.1447	0.675187	0.388644	57.5609	-2.46	-5.49	0.000165	0.00276	1	0.373333	0.228546	61.2177	2.51679	3.20157	127.208	-3.94	-15.35	3.49e-07	5.79e-06	0.01
102	LOC100911002	1	complement(147060792..147077568)	0.286667	0.389401	135.838	0.338034	0.0726443	21.4902	-3.75	-13.5	7.19e-07	2.14e-05	0.02	0	0	#DIV/0!	1.95202	2.79598	143.235	-9.42	-686.68	1.27e-05	0.000163	0.41
103	LOC100911148	1	147080783..147082945	0.363333	0.113725	31.3004	0.238529	0.1765	73.9951	-3.53	-11.58	1.28e-11	8.5e-10	4.18e-07	0.05	0.043589	87.178	1.74235	2.60769	149.665	-6.28	-77.65	4.66e-15	1.86e-13	1.52e-10
104	Me3	1	153861569..154056654	11.1567	1.72605	15.471	6.44136	6.66846	103.526	2.3	4.92	2.22e-15	2.23e-13	7.24e-11	10.5433	2.22282	21.0827	8.01424	5.44573	67.9507	2.12	4.35	8.88e-16	3.71e-14	2.9e-11
105	Prcp	1	157701089..157750169	15.11	3.82647	25.3241	9.46824	7.97866	84.2676	-1.07	-2.09	1.18e-09	5.74e-08	3.83e-05	15.8133	0.673523	4.25921	17.6088	15.1867	86.245	-1.05	-2.07	4.17e-12	1.28e-10	1.36e-07
106	Aamdc	1	complement(162519521..162533893)	3.58333	1.36163	37.9989	2.47248	1.57098	63.5387	2.93	7.64	4.29e-05	0.000843	1	3.88	2.19789	56.6465	2.84165	1.28174	45.1054	3.02	8.13	8.52e-05	0.000929	1
107	Pak1	1	162768156..162883355	6.05667	1.69335	27.9584	3.87501	3.08533	79.6213	2.33	5.01	2.22e-16	2.43e-14	7.24e-12	3.45	0.190788	5.53008	4.60334	2.52013	54.7456	1.47	2.76	1.07e-06	1.66e-05	0.04
108	Map6	1	164225934..164292093	0.293333	0.106927	36.4523	0.20013	0.131809	65.8618	-1.82	-3.52	0.000315	0.00487	1	0.17	0.153948	90.5577	0.520087	0.561964	108.052	-2.64	-6.22	4.47e-05	0.000517	1
109	Arrb1	1	164502389..164593139	2.26667	0.614356	27.1039	1.44051	1.16836	81.1073	-1.82	-3.53	5.78e-11	3.45e-09	1.89e-06	1.25333	0.317543	25.3358	3.86701	4.28324	110.764	-2.72	-6.59	0	0	0
110	Slco2b1	1	complement(164623599..164671577)	0.976667	0.105987	10.852	0.541327	0.615663	113.732	1.75	3.37	0.000938	0.01	1	1.18	0.165227	14.0023	0.684218	0.500773	73.1892	1.82	3.52	9.66e-05	0.00104	1
111	P4ha3	1	165295847..165330322	5.94667	1.26132	21.2106	3.60399	3.31304	91.9269	2.44	5.41	1.17e-10	6.6e-09	3.81e-06	0.203333	0.262742	129.217	4.386	2.70605	61.6974	-2.52	-5.72	0.00253	0.02	1
112	Relt	1	complement(165884407..165901923)	1	0.173494	17.3494	0.586747	0.584428	99.6049	-2.17	-4.51	1.09e-10	6.23e-09	3.56e-06	0.996667	0.0971253	9.74502	2.03116	2.53571	124.84	-2.26	-4.8	1.95e-14	7.4e-13	6.37e-10
113	LOC102549471	1	167169442..167192801	1.07667	0.317857	29.5224	0.697262	0.536559	76.9523	1.37	2.59	0.00245	0.03	1	1.52333	0.181475	11.913	0.824841	0.439064	53.2301	1.81	3.5	5.33e-06	7.39e-05	0.17
114	Stim1	1	167373678..167533420	8.55333	0.444672	5.19882	4.499	5.73369	127.444	1.08	2.11	8.41e-07	2.45e-05	0.03	9.25	1.0243	11.0736	5.85267	4.68346	80.0227	1.1	2.14	1.2e-08	2.45e-07	0.000391
115	Ilk	1	170578889..170585189	84.28	15.558	18.4599	49.919	48.5938	97.3453	-1.07	-2.1	6.07e-08	2.18e-06	0.00198	74.2967	6.81713	9.17555	97.3093	88.9843	91.4448	-1.31	-2.47	6.66e-16	2.8e-14	2.17e-11
116	Dchs1	1	complement(170594822..170628915)	0.733333	0.0702377	9.57787	0.401786	0.468879	116.699	1.8	3.48	1.04e-06	2.99e-05	0.03	0.72	0.11	15.2778	0.51119	0.38188	74.704	1.68	3.21	1.99e-06	2.96e-05	0.07
117	Syt9	1	171592797..171769780	0.966667	0.447921	46.3367	0.707294	0.366808	51.8608	4.65	25.18	0.00114	0.01	1	0.886667	0.296704	33.4629	0.791529	0.297592	37.5971	4.49	22.46	0.00174	0.01	1
118	Tub	1	173607101..173625550	5.85333	0.592143	10.1163	3.22274	3.72022	115.437	-2.86	-7.26	0	0	0	2.19667	0.875348	39.8489	17.8885	25.5377	142.76	-4.35	-20.43	0	0	0
119	Scube2	1	complement(174428699..174495258)	28.6633	5.75622	20.0822	17.2098	16.1978	94.1196	4.74	26.71	0	0	0	54.56	4.28683	7.85709	21.0265	13.2245	62.8942	5.61	48.79	0	0	0
120	Adm	1	175445088..175447259	0.4	0.242693	60.6733	0.321347	0.111233	34.6146	-3.02	-8.11	9.94e-08	3.42e-06	0.00324	0.286667	0.204042	71.1776	1.43756	1.93495	134.599	-3.57	-11.89	1.71e-08	3.43e-07	0.000559
121	Nucb2	1	complement(185104656..185143272)	29.1967	7.39658	25.3337	18.2966	15.415	84.2504	1.05	2.07	6.39e-10	3.28e-08	2.08e-05	36.8	1.57772	4.28728	21.9311	12.5872	57.3946	1.33	2.51	0	0	0
122	Gprc5b	1	complement(188688743..188713280)	0.283333	0.0723418	25.5324	0.177838	0.149194	83.8932	-2.04	-4.1	9.64e-05	0.00172	1	0.21	0.122882	58.5153	0.541892	0.639324	117.98	-2.59	-6.03	5.85e-06	8.05e-05	0.19
123	Exnef	1	189549960..189622094	1.8	0.216564	12.0313	1.00828	1.11966	111.046	1.34	2.52	0.00143	0.02	1	2.81667	0.155349	5.51535	1.27219	0.914197	71.8602	1.91	3.75	7.68e-08	1.41e-06	0.0025
124	Crym	1	complement(189944895..189960073)	109.877	39.0329	35.5243	74.4548	50.0941	67.2813	1.62	3.08	0	0	0	144.717	22.7085	15.6917	86.2632	40.9026	47.4161	1.99	3.96	0	0	0
125	Eef2k	1	190780236..190842324	2.36667	0.386825	16.3447	1.37675	1.39996	101.686	1.11	2.16	0.000218	0.00352	1	2.78667	0.29023	10.4149	1.7045	1.14114	66.9489	1.26	2.39	2.88e-06	4.19e-05	0.09
126	Palb2	1	complement(192064589..192088520)	1.69333	0.440946	26.0401	1.06714	0.885572	82.9855	1.25	2.38	0.00244	0.03	1	2.15667	0.20502	9.50635	1.27809	0.724998	56.725	1.51	2.86	3.88e-06	5.51e-05	0.13
127	Nupr1	1	complement(194767474..194769524)	334.56	161.652	48.3178	248.106	122.264	49.2791	1.89	3.71	3.08e-13	2.39e-11	1e-08	347.093	26.2158	7.55297	276.924	99.8284	36.049	1.93	3.8	0	0	0
128	Snurf	1	complement(195074330..195096694)	2.33	0.387427	16.6278	1.35871	1.37361	101.096	4.18	18.17	6.79e-07	2.03e-05	0.02	2.70667	1.00759	37.2262	1.68248	1.12154	66.6604	4.26	19.2	5.13e-07	8.33e-06	0.02
129	Nfatc2ip	1	complement(197785968..197801634)	3.21	0.903161	28.1359	2.05658	1.63118	79.3152	1.11	2.16	0.00228	0.03	1	3.52	0.627933	17.839	2.44105	1.33185	54.5606	1.21	2.32	0.000258	0.00253	1
130	Ypel3	1	198210525..198213816	16.7033	3.23237	19.3517	9.96785	9.52541	95.5613	1.35	2.55	1.86e-06	5.05e-05	0.06	20.0233	0.738535	3.68837	12.2119	7.7765	63.6797	1.55	2.94	2.42e-10	6.1e-09	7.88e-06
131	Aldoa	1	complement(198228387..198233588)	26.1567	3.31145	12.6601	14.7341	16.154	109.637	-1.25	-2.39	2.33e-11	1.48e-09	7.6e-07	28.1467	5.05077	17.9445	32.6694	33.0984	101.313	-1.21	-2.32	1.33e-11	3.87e-10	4.34e-07
132	Doc2a	1	198284473..198288113	1.56	0.186815	11.9753	0.873408	0.970988	111.172	3.59	12.06	3.17e-05	0.000645	1	1.37333	0.298719	21.7514	1.10227	0.792808	71.925	3.32	9.96	0.00017	0.00173	1
133	Mvp	1	complement(198420806..198450047)	6.68	0.787147	11.7836	3.73357	4.16688	111.606	-1.13	-2.18	6.68e-10	3.4e-08	2.18e-05	5.32667	1.215	22.8098	7.87905	7.76121	98.5044	-1.53	-2.89	1.44e-15	5.94e-14	4.71e-11
134	Prss53	1	complement(199331787..199336451)	3.27333	0.454569	13.887	1.86395	1.99317	106.932	1.84	3.57	2.97e-05	0.000608	0.97	3.28	0.612454	18.6724	2.33597	1.62934	69.7502	1.74	3.33	4.81e-06	6.72e-05	0.16
135	Vkorc1	1	complement(199337138..199341302)	9.82333	2.09774	21.3547	5.96054	5.46282	91.6497	1.18	2.26	4.86e-07	1.48e-05	0.02	11.71	0.93145	7.95432	7.25036	4.4623	61.5459	1.38	2.6	1.51e-11	4.36e-10	4.91e-07
136	Btbd16	1	201337416..201391252	0.456667	0.221435	48.4894	0.339051	0.166334	49.0588	-1.78	-3.44	0.000625	0.00881	1	0.17	0.0608276	35.781	0.8127	0.828774	101.978	-3.24	-9.46	4.98e-07	8.09e-06	0.02
137	Pstk	1	201950144..201965488	2.69333	0.231805	8.6066	1.46257	1.74056	119.007	2	4	5.95e-11	3.53e-09	1.94e-06	3.49667	0.53799	15.3858	1.87171	1.4202	75.8772	2.29	4.91	0	0	0
138	Chst15	1	complement(204245645..204322544)	5.82	1.07921	18.5432	3.44961	3.35224	97.1775	-1.4	-2.63	1.74e-09	8.12e-08	5.66e-05	7.4	0.462277	6.24699	7.85307	7.98688	101.704	-1.11	-2.16	2.18e-07	3.75e-06	0.00711
139	Adam12	1	complement(205956342..206282575)	1.03	0.26	25.2427	0.645	0.544472	84.4143	-1.17	-2.26	0.0023	0.03	1	0.64	0.08	12.5	1.24667	1.11096	89.1145	-1.88	-3.68	7.25e-08	1.34e-06	0.00237
140	Ptpre	1	207887209..207987136	59.1433	4.92242	8.32287	32.0329	38.34	119.689	1.64	3.12	0	0	0	58.1467	7.21661	12.411	41.0686	31.3035	76.2225	1.53	2.89	0	0	0
141	Bnip3	1	complement(211248098..211265282)	0.98	0.582838	59.4733	0.781419	0.280836	35.9392	-2.58	-5.98	6.66e-09	2.8e-07	0.000217	1.09667	0.235443	21.469	2.61095	3.17505	121.605	-2.4	-5.28	1.18e-10	3.11e-09	3.86e-06
142	Bet1l	1	complement(213602850..213605643)	7.80333	1.55049	19.8696	4.67691	4.42142	94.5372	-1.06	-2.09	1.42e-05	0.000319	0.46	7.77333	1.85759	23.8969	9.15794	8.3674	91.3677	-1.14	-2.2	3.82e-07	6.32e-06	0.01
143	Ric8a	1	213606599..213612904	10.0667	2.14898	21.3475	6.10783	5.59865	91.6635	-1.43	-2.69	1.19e-12	8.78e-11	3.9e-08	7.44333	0.6278	8.4344	13.8619	14.0017	101.009	-1.92	-3.78	0	0	0
144	Ifitm1	1	213766758..213767815	28.0967	18.4352	65.6136	23.2659	6.83167	29.3634	1.58	3	1.75e-05	0.000383	0.57	23.3633	2.18756	9.36323	24.8773	5.579	22.4261	1.33	2.52	6.49e-06	8.85e-05	0.21
145	LOC100911730	1	214009784..214013765	1.56667	0.820813	52.3923	1.19374	0.527398	44.1804	-2.32	-5.01	2.31e-13	1.85e-11	7.55e-09	1.07	0.35171	32.8701	3.51583	4.03922	114.887	-2.87	-7.33	0	0	0
146	Cdhr5	1	complement(214255110..214263581)	0.263333	0.0832666	31.6202	0.1733	0.127326	73.4717	-2.95	-7.74	2.45e-10	1.32e-08	8e-06	0.273333	0.046188	16.8981	0.915533	1.28873	140.763	-3.05	-8.27	7.23e-12	2.17e-10	2.36e-07
147	Deaf1	1	complement(214283790..214317466)	23.35	1.80842	7.74486	12.5792	15.2322	121.09	1.06	2.09	2.09e-07	6.75e-06	0.0068	27.5633	2.97816	10.8048	16.1695	12.437	76.9167	1.2	2.3	3.61e-12	1.11e-10	1.18e-07
148	Cd151	1	214446659..214450666	94.7433	12.3716	13.058	53.5575	58.2456	108.753	-1.08	-2.11	5.49e-10	2.83e-08	1.79e-05	92.1733	6.84358	7.42469	108.388	103.516	95.5047	-1.18	-2.27	3.55e-15	1.42e-13	1.16e-10
149	Kcnq1	1	216293087..216630339	2.78667	0.735822	26.4051	1.76124	1.45017	82.3376	-1.74	-3.33	1.16e-09	5.67e-08	3.77e-05	2.26	0.525071	23.2332	4.6975	5.18808	110.444	-2.16	-4.48	0	0	0
150	Osbpl5	1	complement(216866245..216920625)	52.1467	7.08238	13.5817	29.6145	31.8653	107.6	1.97	3.91	0	0	0	52.1067	4.57448	8.77906	37.1263	26.0188	70.0819	1.88	3.69	0	0	0
151	Gal	1	complement(218652917..218657925)	12.5933	2.36212	18.7569	7.47773	7.23456	96.748	-1.85	-3.6	6.77e-15	6.35e-13	2.21e-10	10.5367	2.12067	20.1266	21.6952	25.151	115.929	-2.18	-4.54	0	0	0
152	Unc93b1	1	219144205..219183963	7.08333	0.446132	6.29833	3.76473	4.69321	124.663	-1.31	-2.48	5.98e-07	1.8e-05	0.02	5.94667	0.76592	12.8798	9.03649	9.71531	107.512	-1.66	-3.16	7.3e-13	2.42e-11	2.38e-08
153	Aldh3b1	1	complement(219145459..219186860)	2.95	2.26918	76.9215	2.60959	0.481409	18.4477	-1.73	-3.32	0.000663	0.00924	1	2.40667	0.578389	24.0328	5.67639	5.32275	93.77	-2.24	-4.73	5.34e-09	1.14e-07	0.000174
154	Clcf1	1	219468675..219472654	1.10667	0.648254	58.5772	0.87746	0.324147	36.9415	-2.22	-4.67	6.71e-09	2.81e-07	0.000219	0.33	0.121244	36.7405	2.40164	2.64989	110.337	-3.93	-15.24	0	0	0
155	Pc	1	219759183..219859848	7.82	1.03812	13.2752	4.42906	4.79551	108.274	-1.25	-2.38	1.69e-10	9.38e-09	5.53e-06	8.47333	0.37899	4.47274	9.89604	10.0579	101.636	-1.22	-2.33	3.04e-14	1.14e-12	9.92e-10
156	Ctsf	1	220114228..220119976	27.14	3.06379	11.2888	15.1019	17.0245	112.731	1.56	2.95	1.42e-13	1.18e-11	4.64e-09	25.4467	1.23557	4.85553	19.1146	13.9004	72.7214	1.39	2.62	3.15e-13	1.08e-11	1.03e-08
157	LOC108348098	1	220325352..220334615	6.61	2.29619	34.7382	4.4531	3.05032	68.4989	-1.04	-2.06	0.000142	0.00242	1	6.48667	1.739	26.8089	7.77873	6.15075	79.0714	-1.1	-2.14	6.5e-05	0.00073	1
158	B4gat1	1	220416018..220418240	3.58667	1.33927	37.3401	2.46297	1.58915	64.5219	1.12	2.18	0.00432	0.04	1	3.88	1.47706	38.0685	2.83864	1.2985	45.7437	1.14	2.21	0.0023	0.02	1
159	LOC108348044	1	220428481..220433129	0.16	0.115326	72.0785	0.137663	0.0315896	22.947	-4.02	-16.18	4.11e-13	3.15e-11	1.34e-08	0.103333	0.10504	101.651	0.975109	1.45067	148.77	-4.65	-25.18	5.23e-14	1.91e-12	1.71e-09
160	Fosl1	1	220826560..220835066	0.21	0.147986	70.4698	0.178993	0.0438502	24.4982	-2.6	-6.06	0.00059	0.0084	1	0.133333	0.0665833	49.9375	0.589329	0.711398	120.713	-3.29	-9.78	6.9e-05	0.000767	1
161	Cfl1	1	220869805..220873337	21.9233	5.44035	24.8154	13.6818	11.6552	85.1876	-1.15	-2.22	3.28e-09	1.46e-07	0.000107	19.3067	3.50594	18.1592	26.7246	24.047	89.981	-1.38	-2.6	5.79e-13	1.93e-11	1.89e-08
162	Ehbp1l1	1	complement(221062147..221084129)	3.74333	0.128582	3.43496	1.93596	2.55602	132.028	-1.93	-3.82	0	0	0	2.15333	0.517912	24.0517	6.59064	8.26225	125.363	-2.82	-7.04	0	0	0
163	Pola2	1	complement(221273538..221321570)	14.0067	2.321	16.5707	8.16383	8.26302	101.215	1.11	2.15	1.79e-07	5.85e-06	0.00583	15.6367	0.961735	6.15051	10.1126	6.74769	66.7258	1.19	2.27	9.22e-10	2.18e-08	3.01e-05
164	Tm7sf2	1	complement(221425987..221431713)	9.72667	2.77406	28.5202	6.25037	4.91623	78.6551	-1.01	-2.01	6.77e-05	0.00127	1	7.35667	1.91526	26.0344	11.3969	9.56794	83.952	-1.5	-2.82	1.1e-11	3.21e-10	3.57e-07
165	Arl2	1	complement(221504170..221516110)	8.92667	1.99089	22.3027	5.45878	4.90434	89.8431	1.24	2.36	4.19e-05	0.000826	1	8.38667	0.610765	7.28257	6.61585	4.00534	60.5415	1.08	2.12	8.03e-05	0.00088	1
166	Rn60_1_2216.1	1	221508159..221512116	212.79	30.0515	14.1226	121.421	129.216	106.42	3.24	9.44	0	0	0	275.38	49.3666	17.9267	151.877	105.504	69.4667	3.54	11.63	0	0	0
167	Prdx5	1	complement(222164462..222167447)	101.493	27.2263	26.8257	64.3598	52.5147	81.5956	-1.24	-2.36	2.72e-10	1.46e-08	8.86e-06	74.6167	8.81414	11.8126	129.217	118.314	91.5622	-1.73	-3.32	0	0	0
168	Esrra	1	complement(222168730..222178725)	5.81333	0.888613	15.2858	3.35097	3.4823	103.919	-1.09	-2.12	4.19e-07	1.3e-05	0.01	5.31333	0.330202	6.21459	6.67065	6.25491	93.7677	-1.28	-2.43	6.9e-11	1.87e-09	2.25e-06
169	Macrod1	1	222310920..222451484	15.1133	1.48947	9.85537	8.3014	9.63352	116.047	1.13	2.19	9.99e-06	0.000232	0.33	18.2567	2.00161	10.9637	10.5709	7.86478	74.4	1.33	2.52	1.65e-09	3.78e-08	5.4e-05
170	Slc3a2	1	complement(224906554..224921092)	50.9467	4.53961	8.91051	27.7431	32.8147	118.281	-1.12	-2.18	3.5e-09	1.54e-07	0.000114	46.32	2.39232	5.16477	59.1154	59.0852	99.9489	-1.33	-2.52	0	0	0
171	Ahnak	1	225184939..225215015	1.02333	0.555188	54.2529	0.78926	0.331029	41.9417	-1.99	-3.98	1.89e-15	1.91e-13	6.16e-11	0.536667	0.134288	25.0227	1.97284	2.06334	104.587	-2.95	-7.71	0	0	0
172	Best1	1	complement(226030875..226049929)	7.49333	1.87164	24.9774	4.68249	3.97514	84.8937	2.08	4.22	2.22e-16	2.43e-14	7.24e-12	11.3533	4.07068	35.8545	5.61832	3.24472	57.7525	2.6	6.07	0	0	0
173	Fth1	1	226030938..226033228	279.54	75.952	27.1703	177.746	143.958	80.9911	1.75	3.37	0	0	0	399.037	131.654	32.993	211.677	117.542	55.5287	2.22	4.67	0	0	0
174	Fads1	1	226234074..226249138	21.2667	2.40718	11.319	11.8369	13.3357	112.662	-1.07	-2.1	1.37e-09	6.57e-08	4.45e-05	17.9467	1.09555	6.10449	24.2246	23.4368	96.748	-1.38	-2.61	0	0	0
175	Vwce	1	226687258..226710897	1.10333	0.546474	49.5293	0.824903	0.393759	47.734	3.67	12.76	8.03e-05	0.00147	1	0.88	0.147309	16.7397	0.916602	0.320545	34.971	3.15	8.86	0.000447	0.00416	1
176	Oosp1	1	complement(228032983..228053645)	13.56	4.55557	33.5956	9.05778	6.36709	70.2942	1.55	2.92	0.00036	0.00548	1	11.4833	2.06762	18.0054	10.5585	5.19871	49.2371	1.26	2.39	0.000923	0.00795	1
177	Stx3	1	complement(228149867..228194977)	1.67667	0.543722	32.4287	1.11019	0.801113	72.1597	-1.03	-2.04	0.000962	0.01	1	1.01	0.111355	11.0253	1.99346	1.63137	81.8362	-1.77	-3.42	1.06e-08	2.18e-07	0.000346
178	Ostf1	1	234749568..234796739	6.12667	1.43827	23.4756	3.78247	3.31519	87.6463	-2.14	-4.42	0	0	0	5.33667	0.805564	15.0949	12.265	14.878	121.305	-2.39	-5.22	0	0	0
179	Anxa1	1	complement(237893966..237910012)	27.0267	9.24451	34.2052	18.1356	12.5739	69.3326	-1.28	-2.43	1.31e-09	6.33e-08	4.27e-05	17.0967	6.33562	37.0576	35.3704	31.1475	88.0609	-1.97	-3.93	0	0	0
180	Tjp2	1	complement(241945841..242083484)	1.85333	0.447363	24.1383	1.15035	0.994171	86.4235	-1.52	-2.86	7.15e-10	3.61e-08	2.33e-05	2.68333	0.37314	13.9058	2.67023	2.72476	102.042	-1.03	-2.04	4.59e-06	6.44e-05	0.15
181	Smarca2	1	244615821..244782706	7.20333	1.57297	21.8367	4.38815	3.98127	90.7277	1.13	2.18	4.13e-08	1.53e-06	0.00135	7.48667	0.786914	10.5109	5.32877	3.25262	61.0388	1.13	2.18	1.5e-09	3.45e-08	4.9e-05
182	Vldlr	1	245237736..245269205	19.46	5.74328	29.5133	12.6016	9.69918	76.9676	-1.08	-2.12	7.04e-10	3.57e-08	2.3e-05	7.64	0.295973	3.87399	23.1644	19.5385	84.3472	-2.46	-5.52	0	0	0
183	Asah2	1	complement(250557044..250630677)	4.14	0.576628	13.9282	2.35831	2.51968	106.843	2.09	4.27	2.66e-15	2.65e-13	8.69e-11	7.57333	0.677963	8.95197	2.95221	2.05731	69.6873	2.9	7.45	0	0	0
184	Papss2	1	251145253..251230715	18.08	3.19526	17.6729	10.6376	10.5251	98.9421	1.55	2.93	1.34e-11	8.83e-10	4.36e-07	29.3767	3.77201	12.8401	13.1184	8.59371	65.5087	2.17	4.51	0	0	0
185	Myof	1	complement(256585410..256734730)	3.61	0.980612	27.1638	2.29531	1.85926	81.0026	-1.76	-3.4	0	0	0	1.97333	0.53799	27.263	5.9302	6.43163	108.455	-2.68	-6.43	0	0	0
186	Rbp4	1	complement(256806472..256813711)	9.28333	3.10809	33.4803	6.19571	4.36656	70.477	-1.85	-3.61	1.1e-14	1.01e-12	3.59e-10	5.68333	2.07052	36.4314	16.1771	17.5619	108.56	-2.59	-6.01	0	0	0
187	Hells	1	257766691..257949183	6.82	3.3123	48.5674	5.06615	2.48032	48.9587	1.22	2.34	4.11e-05	0.000811	1	6.32	2.54643	40.2916	5.65077	2.02517	35.8389	1.11	2.15	0.000175	0.00178	1
188	Aldh18a1	1	complement(259057402..259089642)	10.6533	0.681934	6.40113	5.66763	7.05084	124.405	7.66	202.15	0	0	0	8.10667	7.67961	94.7321	7.32842	5.75603	78.5439	7.3	157.36	1.9e-12	5.99e-11	6.19e-08
189	Sorbs1	1	complement(259376933..259484569)	1.9	0.500899	26.3631	1.20045	0.989314	82.4119	-1.26	-2.39	1.2e-05	0.000274	0.39	1.21667	0.0802081	6.59244	2.44363	2.26404	92.6507	-1.95	-3.86	1.28e-12	4.13e-11	4.19e-08
190	Tctn3	1	complement(259682249..259691742)	4.71	0.291033	6.17904	2.50052	3.12468	124.961	1.11	2.15	0.00097	0.01	1	5.89333	0.0450925	0.765144	3.23701	2.55129	78.8163	1.34	2.54	3.24e-06	4.67e-05	0.11
191	Pik3ap1	1	complement(260527781..260638915)	0.92	0.563205	61.2179	0.741603	0.252292	34.0199	-1.28	-2.44	0.005	0.05	1	0.576667	0.367741	63.7701	1.27107	0.934253	73.5014	-1.96	-3.9	3.71e-05	0.000437	1
192	Arhgap19	1	complement(261015123..261051498)	21.8	3.61042	16.5615	12.7052	12.862	101.234	1	2	2.88e-09	1.3e-07	9.41e-05	27.3167	2.69689	9.8727	15.7368	10.5018	66.7338	1.26	2.39	1.11e-16	4.91e-15	3.62e-12
193	Frat2	1	complement(261089745..261090437)	2.47	0.933756	37.8039	1.70188	1.08629	63.8288	-1.5	-2.84	0.000508	0.00739	1	2.00333	0.926517	46.2488	3.70792	3.55846	95.9691	-1.86	-3.63	2.7e-05	0.000327	0.88
194	Rrp12	1	complement(261106760..261140389)	17.94	1.49081	8.30995	9.7154	11.6313	119.721	-1.17	-2.26	1e-10	5.74e-09	3.27e-06	13.4	1.74674	13.0354	21.2969	21.6804	101.801	-1.67	-3.18	0	0	0
195	Pgam1	1	261158261..261165808	69.14	18.166	26.2742	43.653	36.0441	82.5695	-1.6	-3.04	0	0	0	50.42	4.14521	8.22137	104.902	109.105	104.007	-2.11	-4.31	0	0	0
196	Ankrd2	1	261281543..261291394	1.02	1.18697	116.37	1.10349	0.118066	10.6994	3.68	12.84	0.00206	0.02	1	0.79	0.02	2.53165	1.07566	0.0964007	8.96203	3.52	11.48	0.00234	0.02	1
197	Avpi1	1	complement(261365590..261371508)	10.9067	2.32896	21.3535	6.61781	6.06536	91.652	-2.11	-4.31	0	0	0	7.23667	0.545008	7.5312	21.8052	26.6527	122.231	-2.78	-6.87	0	0	0
198	Loxl4	1	complement(261835992..261853495)	0.476667	0.174738	36.6583	0.325702	0.213496	65.5494	-1.93	-3.82	0.00105	0.01	1	0.38	0.0360555	9.48829	0.863802	0.944162	109.303	-2.29	-4.9	8.79e-05	0.000956	1
199	Pyroxd2	1	complement(261961379..261986759)	36.16	5.69677	15.7543	20.9284	21.5408	102.926	2.27	4.81	0	0	0	30.5833	3.55829	11.6347	26.0056	17.588	67.6314	1.94	3.84	0	0	0
200	LOC681458	1	263968134..264004008	4.36667	1.49373	34.2076	2.9302	2.03147	69.3288	-3.35	-10.18	0	0	0	6.26	1.66865	26.6558	17.7368	25.686	144.817	-2.85	-7.2	0	0	0
201	Scd2	1	264059374..264072433	60.3233	16.6199	27.5514	38.4716	30.903	80.3267	-1.84	-3.59	0	0	0	51.5967	4.39857	8.52491	103.508	114.746	110.857	-2.11	-4.33	0	0	0
202	Scd	1	complement(264160129..264172729)	2.48	0.616117	24.8434	1.54806	1.31796	85.1366	-3.05	-8.29	0	0	0	1.27333	0.473533	37.1884	8.45871	12.0058	141.934	-4.05	-16.57	0	0	0
203	Pdzd7	1	complement(264776398..264794938)	1.20667	0.232881	19.2995	0.719774	0.688571	95.6649	1.91	3.76	5.05e-05	0.00097	1	0.996667	0.231157	23.193	0.883182	0.56318	63.7672	1.52	2.86	0.00105	0.0089	1
204	As3mt	1	266482858..266514569	28.64	3.26123	11.387	15.9506	17.9455	112.507	1.61	3.04	1.39e-13	1.15e-11	4.52e-09	37.4633	1.06039	2.83048	20.1804	14.6524	72.6073	1.9	3.73	0	0	0
205	Cnnm2	1	266530477..266649398	1.78	0.376431	21.1478	1.07822	0.992473	92.0478	1.65	3.14	0.000111	0.00195	1	3.07	0.574543	18.7148	1.31214	0.810351	61.7578	2.35	5.11	5.39e-10	1.31e-08	1.76e-05
206	Sh3pxd2a	1	complement(267046361..267245636)	2.38333	0.61655	25.8692	1.49994	1.2493	83.2902	1.55	2.94	6.12e-06	0.00015	0.2	2.66667	0.535942	20.0978	1.79329	1.01909	56.8279	1.66	3.16	1.9e-06	2.83e-05	0.06
207	Col17a1	1	complement(267417459..267463705)	0.486667	0.083865	17.2325	0.285266	0.284824	99.8451	-2.32	-5	5.29e-12	3.69e-10	1.73e-07	0.276667	0.0750555	27.1285	1.06684	1.36863	128.288	-3.21	-9.27	0	0	0
208	Dusp5	1	274245184..274258595	0.336667	0.190351	56.5398	0.263509	0.103461	39.2629	-2.04	-4.11	0.00468	0.05	1	0.156667	0.090185	57.5649	0.662339	0.694658	104.879	-3.14	-8.79	0.000103	0.00111	1
209	Pdcd4	1	274625224..274648204	69.21	15.6976	22.6812	42.4538	37.839	89.1297	1.84	3.58	0	0	0	86.5133	5.6889	6.57575	51.3725	30.8954	60.1399	2.12	4.33	0	0	0
210	Adra2a	1	274766283..274769081	2.27	0.173494	7.64289	1.22175	1.48245	121.339	2.62	6.14	3.57e-08	1.33e-06	0.00116	5.30333	1.55616	29.3431	1.57116	1.21042	77.0396	3.73	13.28	0	0	0
211	Acsl5	1	276240703..276290008	19.2767	5.36371	27.8249	12.3202	9.83794	79.8522	-1.16	-2.23	6.5e-11	3.84e-09	2.12e-06	13.48	0.720625	5.34588	23.5868	20.7172	87.8338	-1.72	-3.29	0	0	0
212	Atrnl1	1	278557792..278815473	3.89667	0.473533	12.1523	2.1851	2.42052	110.774	-1.97	-3.93	0	0	0	4.46667	0.380307	8.51433	7.01673	8.54187	121.736	-1.85	-3.6	0	0	0
213	Prdx3	1	complement(282238773..282251257)	56.7733	17.3596	30.577	37.0665	27.8697	75.1885	-1.39	-2.62	7.58e-10	3.81e-08	2.47e-05	42.74	3.91106	9.15082	78.6276	74.6348	94.9218	-1.86	-3.62	0	0	0
214	Grk5	1	282265370..282462605	17.5767	5.93344	33.7575	11.7551	8.233	70.038	1.14	2.21	2.91e-05	0.000599	0.95	29.25	5.65791	19.3433	13.6967	6.72318	49.0861	1.78	3.44	0	0	0
215	Rhobtb3	2	complement(2627393..2683116)	1.44	0.591523	41.078	1.01576	0.599964	59.0654	1.16	2.23	0.00305	0.03	1	1.85	0.175784	9.50184	1.15717	0.489868	42.3331	1.48	2.79	2.09e-05	0.000259	0.68
216	Polr3g	2	complement(9537642..9578310)	0.49	0.07	14.2857	0.28	0.296985	106.066	-1.77	-3.4	1.18e-05	0.000271	0.39	0.476667	0.0680686	14.2801	0.813333	0.94733	116.475	-1.88	-3.68	1.91e-06	2.85e-05	0.06
217	Hapln1	2	18354542..18419071	0.03	0.0264575	88.1917	0.0282288	0.00250492	8.87363	-4.1	-17.16	1.05e-05	0.000243	0.34	0.00333333	0.0057735	173.205	0.192153	0.28393	147.763	-5.98	-62.97	1.9e-05	0.000238	0.62
218	Atp6ap1l	2	complement(19781408..19808937)	12.23	4.35721	35.6272	8.29361	5.5669	67.1228	2.58	5.98	3.39e-12	2.4e-10	1.11e-07	14.79	0.762693	5.15681	9.60574	4.54536	47.3192	2.79	6.9	2.22e-16	9.63e-15	7.24e-12
219	Serinc5	2	22195600..22310312	45.6567	7.87158	17.2408	26.7641	26.7181	99.828	2.41	5.32	0	0	0	63.8967	6.29014	9.84423	33.0627	21.8162	65.9842	2.84	7.14	0	0	0
220	Homer1	2	22909569..23009678	3.62333	1.24933	34.4802	2.43633	1.67867	68.9016	-1.23	-2.34	1.06e-05	0.000245	0.35	3.49333	0.220076	6.29988	4.65422	4.0207	86.3883	-1.32	-2.5	3.53e-07	5.85e-06	0.01
221	Bhmt	2	complement(23236575..23256158)	0.943333	0.70614	74.8558	0.824737	0.167721	20.3363	-2.45	-5.47	1.22e-08	4.92e-07	0.000398	0.61	0.160935	26.3827	2.41982	2.76532	114.278	-3.14	-8.83	1.67e-15	6.83e-14	5.43e-11
222	Dmgdh	2	23289374..23370477	0.846667	0.37899	44.7626	0.612828	0.330697	53.9625	3.22	9.33	1.91e-05	0.000416	0.62	1.12	0.36428	32.525	0.691886	0.270981	39.1655	3.62	12.33	8.96e-07	1.4e-05	0.03
223	Arhgef28	2	complement(25738514..26011429)	26.2967	2.49652	9.49369	14.3966	16.8292	116.897	2.41	5.3	0	0	0	25.84	2.15056	8.32259	18.3611	13.7391	74.8273	2.28	4.85	0	0	0
224	F2r	2	complement(26118760..26135340)	1.14333	0.587991	51.4278	0.865662	0.392686	45.3625	-1.94	-3.84	7.75e-09	3.22e-07	0.000253	0.866667	0.061101	7.05012	2.11044	2.17383	103.003	-2.32	-4.98	1.67e-12	5.29e-11	5.45e-08
225	Sv2c	2	complement(26501833..26699333)	0.0966667	0.0321455	33.254	0.0644061	0.0456234	70.837	-2.19	-4.55	0.00306	0.03	1	0.02	0.034641	173.205	0.212937	0.259279	121.763	-4.47	-22.2	8.43e-05	0.00092	1
226	Arhgef26	2	27107318..27236672	1.39667	0.352326	25.2262	0.874496	0.738461	84.4441	1.31	2.47	0.00246	0.03	1	2.04	0.244336	11.9772	1.04966	0.603915	57.5341	1.81	3.51	2.28e-06	3.34e-05	0.07
227	Hmgcr	2	complement(27480226..27500654)	35.9933	11.6288	32.3082	23.8111	17.2283	72.3543	-1.36	-2.56	7.11e-10	3.6e-08	2.32e-05	24.31	2.11369	8.69475	49.7007	46.4675	93.4946	-2	-3.99	0	0	0
228	Enc1	2	28049217..28061029	10.09	1.40801	13.9545	5.74901	6.13909	106.785	-1.39	-2.63	2.68e-13	2.12e-11	8.73e-09	6.76333	0.316596	4.68107	13.8193	14.6368	105.915	-2.09	-4.25	0	0	0
229	Tmem171	2	complement(28791875..28801223)	0.0333333	0.057735	173.205	0.0455342	0.0172546	37.8937	-4.05	-16.61	0.00144	0.02	1	0.0466667	0.080829	173.205	0.330356	0.493477	149.377	-4	-15.99	0.0019	0.02	1
230	AABR07007798.1	2	complement(28834124..28839602)	6.66333	1.23541	18.5404	3.94937	3.83812	97.1831	3.24	9.42	2.13e-09	9.85e-08	6.95e-05	11.5933	1.67479	14.4462	4.85291	3.13285	64.5561	3.94	15.35	1.22e-15	5.04e-14	3.98e-11
231	AABR07007799.1	2	complement(28836635..28843039)	6.80333	1.03467	15.2082	3.919	4.07906	104.084	3.73	13.23	5.14e-08	1.85e-06	0.00168	10.5467	1.51665	14.3804	4.87933	3.32958	68.2384	4.27	19.25	2.6e-11	7.31e-10	8.48e-07
232	Mccc2	2	complement(30175018..30246010)	36.54	5.87574	16.0803	21.2079	21.6829	102.24	1.41	2.65	4e-15	3.88e-13	1.3e-10	41.4833	4.06234	9.79271	26.3186	17.704	67.2681	1.52	2.87	0	0	0
233	Cenph	2	complement(30766590..30780121)	14.0367	5.87575	41.86	9.95621	5.77064	57.9602	1.06	2.09	0.000171	0.00284	1	20.7333	2.65031	12.7828	11.3175	4.71267	41.6407	1.63	3.09	1.64e-12	5.19e-11	5.34e-08
234	Fam159b	2	complement(34946797..34963207)	4.03	1.39775	34.6836	2.71387	1.86128	68.584	4.25	18.97	0.000135	0.00231	1	15.99	1.69767	10.6171	3.15258	1.51973	48.2059	6.19	72.9	7.59e-10	1.82e-08	2.48e-05
235	Ankrd55	2	44096061..44196605	1.52	0.440341	28.9698	0.98017	0.763434	77.8879	3.39	10.47	7.04e-08	2.5e-06	0.0023	0.733333	0.0832666	11.3545	1.16011	0.623342	53.7311	2.29	4.91	0.00111	0.00933	1
236	RGD1561161	2	45168439..45241179	0.873333	0.378197	43.3051	0.625765	0.350114	55.9497	3.05	8.26	3.6e-10	1.91e-08	1.17e-05	1.21667	0.0950438	7.81182	0.707177	0.284909	40.2883	3.46	10.99	1.11e-16	4.91e-15	3.62e-12
237	Itga2	2	complement(47000323..47096961)	8.61667	2.03316	23.5956	5.32491	4.65524	87.4238	1.7	3.25	2.95e-12	2.1e-10	9.61e-08	11.59	1.0024	8.64881	6.41994	3.79907	59.176	2.08	4.23	0	0	0
238	Itga1	2	complement(47127219..47281421)	5.38	2.53083	47.0414	3.95541	2.01467	50.9344	-2.11	-4.3	0	0	0	3.17667	0.808352	25.4466	10.8869	12.09	111.05	-2.9	-7.45	0	0	0
239	RGD1306227	2	52333396..52355042	5.17667	0.795885	15.3745	2.98628	3.09768	103.731	1.5	2.84	6.61e-06	0.000161	0.22	4.65333	0.560119	12.0369	3.71752	2.53021	68.0618	1.3	2.46	3.92e-05	0.000459	1
240	Hmgcs1	2	52431601..52445055	25.1467	14.4223	57.3526	19.7845	7.5833	38.3296	-1.87	-3.65	5.22e-12	3.65e-10	1.7e-07	14.3033	1.44071	10.0725	46.183	46.0369	99.6837	-2.73	-6.61	0	0	0
241	Ghr	2	complement(53150370..53413638)	3.64	0.876185	24.071	2.25809	1.95431	86.547	1.03	2.04	0.000363	0.00553	1	4.76	1.09503	23.0049	2.71873	1.59569	58.6925	1.36	2.57	8.24e-07	1.3e-05	0.03
242	C7	2	complement(54709138..54777729)	4.83	2.49538	51.6641	3.66269	1.65083	45.0715	1.56	2.95	1.64e-05	0.000361	0.53	5.59333	0.968366	17.3129	4.05179	1.3479	33.2667	1.72	3.29	3.83e-08	7.28e-07	0.00125
243	Osmr	2	complement(56110777..56151531)	1.83667	0.624286	33.9902	1.23048	0.857282	69.6708	-2.87	-7.29	0	0	0	0.573333	0.155349	27.0958	5.60032	7.59302	135.582	-4.56	-23.66	0	0	0
244	Prlr	2	60131776..60325692	12.4567	7.85512	63.0596	10.1559	3.25378	32.0384	-1.65	-3.14	2.74e-09	1.25e-07	8.94e-05	11.5433	1.85228	16.0463	20.9106	18.7692	89.7595	-1.82	-3.52	0	0	0
245	Amacr	2	60949256..60961326	3.42333	0.70614	20.6273	2.06474	1.92135	93.0553	1.28	2.42	0.00395	0.04	1	6.38333	1.83734	28.7835	2.51649	1.56781	62.3015	2.09	4.25	6.04e-09	1.28e-07	0.000197
246	Mtmr12	2	62236577..62303919	4.68333	0.181475	3.87492	2.4324	3.18329	130.87	-1.05	-2.07	2.73e-06	7.17e-05	0.09	4.77667	0.638853	13.3745	5.2216	5.32969	102.07	-1.12	-2.17	1.35e-07	2.4e-06	0.00441
247	Egf	2	68820615..68895920	0.656667	0.169214	25.7686	0.41294	0.344681	83.47	1.83	3.56	0.00244	0.03	1	0.823333	0.172143	20.9081	0.49196	0.279526	56.8189	2.04	4.11	0.000457	0.00424	1
248	Basp1	2	complement(77586424..77632628)	1.70333	0.716682	42.0753	1.21001	0.697668	57.6581	-2.55	-5.87	1.46e-12	1.06e-10	4.76e-08	1.08667	0.251661	23.159	4.39334	5.53572	126.002	-3.2	-9.21	0	0	0
249	LOC103689968	2	78103387..78276927	0.926667	0.18037	19.4644	0.553518	0.527711	95.3377	-1.4	-2.64	7.94e-07	2.34e-05	0.03	0.76	0.07	9.21053	1.28235	1.31636	102.653	-1.74	-3.33	4.51e-09	9.73e-08	0.000147
250	Fbxl7	2	complement(79067915..79078258)	0.4	0.290517	72.6292	0.345258	0.0774163	22.4227	3.93	15.27	0.000953	0.01	1	0.45	0.08544	18.9867	0.363506	0.0632102	17.389	4.08	16.91	0.00028	0.00272	1
251	Ankh	2	80131563..80256954	2.81667	1.03982	36.9168	1.92825	1.25642	65.1586	-1.65	-3.13	3.96e-08	1.47e-06	0.00129	2.77	0.226053	8.16076	4.4155	4.3987	99.6196	-1.69	-3.23	1.03e-10	2.73e-09	3.37e-06
252	Sema5a	2	85377318..85808970	14.7133	4.80859	32.6819	9.76096	7.00371	71.7523	1.38	2.6	2.73e-13	2.16e-11	8.9e-09	17.4767	1.6882	9.65976	11.414	5.72043	50.1178	1.59	3	0	0	0
253	LOC100909688	2	complement(86470143..86475096)	7.03	1.77434	25.2396	4.40217	3.71631	84.4199	1.47	2.78	8.11e-06	0.000194	0.26	10.1467	1.76001	17.3457	5.27811	3.03435	57.4893	1.96	3.9	7.96e-12	2.37e-10	2.6e-07
254	tGap1	2	92549479..92625948	0.253333	0.0472582	18.6545	0.150296	0.145717	96.9536	3.02	8.1	0.00261	0.03	1	0.28	0.07	25	0.18353	0.118027	64.3092	3.09	8.52	0.00239	0.02	1
255	Zfp704	2	94377072..94551529	5.14	1.49362	29.0588	3.31681	2.57838	77.7367	1.43	2.69	3.88e-05	0.000769	1	7.9	1.30288	16.4922	3.92454	2.10524	53.6429	2.01	4.03	1.67e-09	3.82e-08	5.45e-05
256	Pkia	2	complement(96595088..96668222)	2.26667	0.673078	29.6946	1.46987	1.12684	76.6623	1.65	3.15	0.000205	0.00335	1	2.25333	0.517816	22.98	1.73658	0.921023	53.0366	1.63	3.09	0.000228	0.00226	1
257	Cp	2	104744461..104799853	7.90667	4.02406	50.8945	5.96536	2.74542	46.0227	2	3.99	8.71e-12	5.91e-10	2.84e-07	8.51	1.12929	13.2702	6.61357	2.24259	33.9089	2.07	4.2	0	0	0
258	Arse	2	122877286..122884360	20.69	0.458258	2.21487	10.5741	14.306	135.292	1.04	2.05	2.57e-06	6.8e-05	0.08	26.5767	2.89763	10.9029	13.9461	11.6808	83.7568	1.3	2.46	4.33e-11	1.19e-09	1.41e-06
259	Anxa5	2	complement(123162461..123193130)	178.78	23.8837	13.3592	101.332	109.528	108.089	-2.22	-4.66	0	0	0	189.13	21.7116	11.4797	372.365	475.788	127.775	-2.21	-4.63	0	0	0
260	Adad1	2	123790915..123848179	0.983333	0.457639	46.5395	0.720486	0.371722	51.5932	2.01	4.02	0.0031	0.03	1	1.07	0.38	35.514	0.810324	0.305453	37.6951	1.93	3.8	0.00289	0.02	1
261	Hspa4l	2	127625683..127677503	0.966667	0.545008	56.3801	0.755837	0.298158	39.4474	-1.35	-2.54	0.00039	0.00587	1	1.17333	0.622923	53.09	1.37389	1.09106	79.4142	-1.1	-2.14	0.00192	0.02	1
262	Pcdh18	2	complement(138819960..138833933)	1.00667	0.283608	28.173	0.645137	0.51128	79.2513	2.02	4.07	1.41e-05	0.000318	0.46	1.70667	0.249466	14.6172	0.763425	0.415547	54.432	2.76	6.79	7.86e-12	2.35e-10	2.56e-07
263	Mgarp	2	complement(140444965..140453107)	1.32667	1.17121	88.2822	1.24894	0.109924	8.80142	-1.92	-3.79	0.000218	0.00352	1	1.54333	0.705715	45.7267	2.68263	2.48444	92.6121	-1.73	-3.31	1.49e-05	0.000189	0.48
264	Setd7	2	complement(140576188..140618405)	2.97667	0.988804	33.2185	1.98274	1.40563	70.8935	-1.11	-2.16	0.000242	0.00386	1	2.55667	0.531539	20.7903	3.64182	3.04066	83.4928	-1.39	-2.62	7.81e-06	0.000105	0.25
265	Mgst2	2	140708397..140727281	1314.61	295.775	22.499	805.194	720.427	89.4725	1.21	2.31	3.25e-11	2.03e-09	1.06e-06	1445.56	85.5292	5.9167	974.999	588.226	60.3309	1.29	2.45	0	0	0
266	Ccna1	2	complement(144458153..144467912)	0.666667	0.323161	48.4742	0.494914	0.242895	49.0782	3.63	12.36	0.00196	0.02	1	0.806667	0.612318	75.9072	0.553276	0.199292	36.0204	3.63	12.39	0.00271	0.02	1
267	Spg20	2	144522072..144548917	9.27667	2.04415	22.0354	5.66041	5.11416	90.3498	1.23	2.34	2.94e-09	1.32e-07	9.58e-05	12.53	0.996845	7.95567	6.8636	4.17377	60.8102	1.61	3.06	0	0	0
268	Dclk1	2	144646308..144936927	0.443333	0.151767	34.2332	0.29755	0.206168	69.2885	-1.18	-2.27	0.000405	0.00606	1	0.146667	0.0472582	32.2215	0.555034	0.469197	84.5348	-2.84	-7.15	1.45e-14	5.57e-13	4.74e-10
269	Med12l	2	149213134..149532292	3.45	0.843267	24.4425	2.14663	1.84324	85.8665	1.76	3.38	4.33e-15	4.18e-13	1.41e-10	5.65667	0.174738	3.08906	2.58109	1.505	58.3086	2.44	5.44	0	0	0
270	Slc33a1	2	complement(154520087..154542919)	4.50667	0.922298	20.4652	2.71448	2.53453	93.3707	-1.2	-2.3	1.05e-09	5.19e-08	3.44e-05	5.30333	0.666508	12.5677	5.57299	5.26546	94.4818	-1.02	-2.02	1.07e-07	1.94e-06	0.0035
271	AABR07011013.1	2	complement(156622959..156683778)	8.31333	0.35019	4.21239	4.33176	5.63079	129.989	2.93	7.62	1.85e-07	6.04e-06	0.00605	12.3333	1.84993	14.9994	5.65784	4.59656	81.2423	3.37	10.34	9.89e-12	2.92e-10	3.22e-07
272	Tiparp	2	157316266..157341469	1.01	0.420357	41.6195	0.715178	0.416941	58.2988	-1.72	-3.29	7.99e-05	0.00147	1	0.93	0.167033	17.9605	1.70679	1.74263	102.1	-1.88	-3.68	5.12e-07	8.31e-06	0.02
273	Veph1	2	complement(157869392..158156444)	1.54333	0.390683	25.3142	0.967008	0.815047	84.2854	1.75	3.37	3.78e-05	0.000753	1	2.44	0.177764	7.28541	1.15801	0.664523	57.3851	2.36	5.12	1.66e-10	4.29e-09	5.43e-06
274	Bche	2	complement(171100140..171196395)	1.2	0.576888	48.074	0.888444	0.440607	49.5931	3.14	8.81	1.47e-09	7.04e-08	4.81e-05	2.37	0.532259	22.4582	0.992296	0.359754	36.2547	4.09	17.02	0	0	0
275	Fam198b	2	178679041..178750668	1.02667	0.340049	33.1217	0.683358	0.485512	71.048	-1.59	-3.01	1.37e-07	4.6e-06	0.00446	0.513333	0.257747	50.2104	1.59224	1.61123	101.193	-2.67	-6.39	2.89e-15	1.16e-13	9.42e-11
276	Gucy1b3	2	complement(180976939..181026024)	1.73333	0.835604	48.2079	1.28447	0.634791	49.4205	-1.94	-3.83	1.53e-11	1e-09	5e-07	1.63667	0.136504	8.34036	3.16965	3.29593	103.984	-2.04	-4.12	1.11e-16	4.91e-15	3.62e-12
277	Crabp2_2	2	187322416..187326789	27.2367	9.38565	34.4596	18.3112	12.6226	68.9338	-2.23	-4.68	0	0	0	26.5	4.2265	15.9491	60.2308	73.1534	121.455	-2.38	-5.19	0	0	0
278	Gpatch4	2	187415262..187424045	5.92	0.591946	9.99909	3.25597	3.7675	115.711	-2.07	-4.21	0	0	0	3.43667	1.09892	31.9764	11.364	14.2939	125.783	-2.95	-7.71	0	0	0
279	Rhbg	2	complement(187610087..187622373)	7.67667	3.83503	49.9569	5.75585	2.71645	47.1946	-2.73	-6.65	0	0	0	5.00333	1.59914	31.9614	23.8006	31.3133	131.566	-3.52	-11.45	0	0	0
280	Fdps	2	complement(188392858..188413219)	33.7267	9.89803	29.3478	21.8123	16.8494	77.247	-1.45	-2.73	2.95e-13	2.32e-11	9.62e-09	24.8667	2.76703	11.1275	47.8416	46.6317	97.471	-1.94	-3.83	0	0	0
281	Dcst2	2	188688719..188704462	0.376667	0.148436	39.4079	0.262551	0.161383	61.4673	-1.52	-2.86	0.000912	0.01	1	0.323333	0.0929157	28.7368	0.588368	0.575752	97.8559	-1.81	-3.51	7.82e-05	0.00086	1
282	Zbtb7b	2	complement(188704687..188718704)	3.52	0.459674	13.0589	1.98984	2.16398	108.751	-1.44	-2.71	1.12e-08	4.57e-07	0.000367	2.54333	0.424421	16.6876	4.79989	5.10202	106.295	-2	-4.01	0	0	0
283	S100a1	2	complement(189900667..189903219)	11.24	3.58614	31.9052	7.41307	5.4121	73.0075	1.96	3.89	0.000426	0.00635	1	11.97	2.99314	25.0054	8.68871	4.41896	50.8586	2.04	4.1	0.000357	0.00339	1
284	S100a16	2	189922996..189928848	6.68667	3.03194	45.343	4.8593	2.58429	53.1822	1.2	2.29	0.00117	0.01	1	6.01	0.450333	7.49307	5.46953	2.11102	38.596	1.03	2.05	0.00212	0.02	1
285	S100a4	2	189997129..189999604	5.18	2.13586	41.2328	3.65793	2.15253	58.8456	-1.24	-2.36	0.000984	0.01	1	3.72	1.55734	41.8639	6.75195	5.57096	82.5089	-1.74	-3.34	1.21e-05	0.000156	0.4
286	S100a6	2	190007216..190008511	16.7067	6.44051	38.5505	11.5736	7.25927	62.7227	-2.38	-5.22	0	0	0	10.2633	1.92095	18.7166	38.3291	46.6253	121.645	-3.11	-8.65	0	0	0
287	S100a10	2	193892589..193901236	13.95	6.29176	45.1023	10.1209	5.41519	53.5051	-1.67	-3.18	2.88e-09	1.3e-07	9.4e-05	7.63667	1.43061	18.7334	22.3673	21.5542	96.3649	-2.55	-5.85	0	0	0
288	Tuft1	2	complement(195861649..195908037)	1.62	0.304138	18.774	0.962069	0.930455	96.7139	-1.02	-2.02	0.000448	0.00663	1	1.01667	0.140119	13.7822	1.86471	1.69622	90.9643	-1.77	-3.4	4.1e-10	1.01e-08	1.34e-05
289	Cgn	2	complement(195909626..195935878)	5.11667	1.06514	20.8172	3.09091	2.86486	92.6867	1.52	2.87	9.48e-08	3.29e-06	0.00309	7.35667	0.196554	2.67178	3.76727	2.34011	62.1169	1.98	3.94	3.33e-16	1.43e-14	1.09e-11
290	Sema6c	2	196334626..196344008	3.11667	0.424421	13.6178	1.77054	1.90371	107.521	1.45	2.73	0.000154	0.00258	1	3.58	0.545252	15.2305	2.22036	1.55533	70.0485	1.53	2.89	5.74e-06	7.92e-05	0.19
291	Fam63a	2	196462554..196470130	17.0833	2.44799	14.3297	9.76566	10.3488	105.971	-1.51	-2.84	6.66e-16	6.97e-14	2.17e-11	13.8733	1.91772	13.823	24.3304	26.2668	107.959	-1.88	-3.68	0	0	0
292	Car14	2	complement(198010349..198016898)	0.103333	0.0929157	89.9185	0.0981245	0.00736636	7.50715	-3.49	-11.24	4.33e-05	0.000849	1	0.136667	0.135031	98.8031	0.635416	0.930631	146.46	-3.45	-10.9	7.78e-05	0.000856	1
293	Txnip	2	198683159..198686974	93.0167	21.6769	23.3043	57.3468	50.4448	87.9645	2.35	5.11	0	0	0	55.4667	5.32799	9.60574	69.2345	41.1861	59.4878	1.55	2.92	0	0	0
294	Fmo5	2	199796881..199823927	10.3033	2.96921	28.818	6.63627	5.18601	78.1463	1.81	3.5	4.87e-10	2.55e-08	1.59e-05	6.29	1.07615	17.1089	7.85752	4.23339	53.877	1.06	2.08	0.00021	0.0021	1
295	Hmgcs2	2	200452624..200479423	335.37	33.9759	10.1309	184.673	213.118	115.403	1.92	3.79	0	0	0	409.447	31.8936	7.78944	234.905	174.01	74.0766	2.13	4.39	0	0	0
296	Phgdh	2	complement(200484246..200513564)	6.70333	2.14496	31.9983	4.42414	3.22326	72.8561	-2.07	-4.2	8.68e-14	7.4e-12	2.83e-09	6.06333	1.31127	21.6263	12.9294	14.9069	115.294	-2.24	-4.72	1.11e-16	4.91e-15	3.62e-12
297	Vtcn1	2	203200427..203276142	0.123333	0.070946	57.5238	0.0971397	0.0370434	38.1342	-4.63	-24.8	0	0	0	0.05	0.0866025	173.205	1.31809	2.11492	160.453	-6.13	-70.08	0	0	0
298	Dennd2c	2	205592182..205660611	7.88	0.684178	8.68247	4.28209	5.08821	118.826	2.34	5.05	0	0	0	13.99	1.16073	8.29687	5.48139	4.15451	75.793	3.08	8.48	0	0	0
299	Magi3	2	complement(206499463..206699105)	3.87333	1.05567	27.2547	2.4645	1.99239	80.8436	1.01	2.01	1.99e-05	0.000431	0.65	5.58333	0.825126	14.7784	2.933	1.62582	55.4319	1.49	2.81	4.18e-13	1.41e-11	1.36e-08
300	Slc16a1	2	207108552..207128554	4.13333	1.3543	32.7654	2.74382	1.96507	71.6182	-1.83	-3.56	0	0	0	2.8	0.105357	3.76273	7.11588	7.69906	108.195	-2.42	-5.35	0	0	0
301	Mov10	2	complement(207278161..207300854)	29.5	4.20699	14.261	16.8535	17.8849	106.12	1.52	2.87	5.55e-16	5.9e-14	1.81e-11	29.05	2.36406	8.13791	21.069	14.6029	69.31	1.43	2.7	0	0	0
302	Slc6a17	2	complement(210249663..210299770)	0.87	0.200749	23.0746	0.535374	0.473232	88.3928	2.69	6.45	1.73e-07	5.67e-06	0.00564	0.623333	0.170978	27.4296	0.646916	0.386392	59.7284	2.16	4.48	0.000124	0.00131	1
303	NEWGENE_620381	2	210685197..210688272	113.483	30.8661	27.1988	72.1747	58.4192	80.9414	2.96	7.76	0	0	0	193.74	9.97796	5.15018	85.9465	47.701	55.5008	3.66	12.62	0	0	0
304	Gstm6l_1	2	complement(210698155..210703606)	4.71667	1.48729	31.5327	3.10198	2.28351	73.6147	3.03	8.18	5.02e-08	1.81e-06	0.00164	16.55	2.89871	17.5148	3.64132	1.86544	51.2299	4.71	26.24	0	0	0
305	Gstm7	2	complement(210720704..210782856)	266.307	65.479	24.5878	165.893	142.007	85.6014	1.78	3.43	0	0	0	337.017	35.194	10.4428	199.365	115.949	58.159	2.05	4.13	0	0	0
306	Gstm6	2	complement(210733594..210738378)	3.22	0.51264	15.9205	1.86632	1.91439	102.576	2.5	5.65	1.91e-05	0.000416	0.62	5.16	2.08806	40.4663	2.31755	1.56309	67.4461	3.06	8.32	2.01e-08	3.97e-07	0.000656
307	Gstm1	2	complement(210803869..210809306)	115.747	30.8647	26.6658	73.3057	60.0206	81.8771	1.31	2.48	1.61e-12	1.17e-10	5.24e-08	180.98	13.7092	7.57497	87.4538	49.0076	56.0382	1.9	3.72	0	0	0
308	Sort1	2	211078334..211156312	12.1967	1.54403	12.6595	6.87035	7.53255	109.639	1.51	2.84	2.22e-16	2.43e-14	7.24e-12	12.4067	0.453578	3.65592	8.6469	6.15126	71.1384	1.46	2.75	0	0	0
309	Psrc1	2	211176556..211181123	18.8833	3.76044	19.9141	11.3219	10.6935	94.4498	1.95	3.87	2.22e-16	2.43e-14	7.24e-12	16.7233	3.71216	22.1975	13.8413	8.73024	63.0741	1.7	3.26	5.11e-13	1.72e-11	1.67e-08
310	Celsr2	2	complement(211183311..211207465)	9.4	1.26052	13.4097	5.33026	5.75548	107.978	1.99	3.97	0	0	0	10.6133	0.87489	8.24331	6.68684	4.69933	70.2774	2.06	4.17	0	0	0
311	Fam102b	2	complement(211772128..211831636)	6.03	0.6634	11.0017	3.3467	3.79476	113.388	1.73	3.32	1.61e-05	0.000356	0.52	9.62	1.35126	14.0463	4.24113	3.09841	73.0561	2.33	5.03	7.46e-13	2.47e-11	2.43e-08
312	Col11a1	2	216863428..217056523	41.3533	13.0661	31.5962	27.2097	20.0021	73.5109	1.49	2.8	7.27e-13	5.46e-11	2.37e-08	35.8567	5.52572	15.4106	31.9231	16.3307	51.1563	1.24	2.37	1.4e-13	4.91e-12	4.55e-09
313	Dph5	2	218834034..218866761	2.80667	0.465009	16.568	1.63584	1.6558	101.22	-1.28	-2.43	5.36e-05	0.00102	1	3.26667	1.2815	39.2295	3.63389	3.65342	100.537	-1.14	-2.2	0.000245	0.00241	1
314	Frrs1	2	220432037..220468859	8.54333	1.17377	13.739	4.85855	5.21107	107.256	-2.27	-4.82	0	0	0	5.9	1.14328	19.3777	18.2424	23.4725	128.67	-2.87	-7.31	0	0	0
315	Snx7	2	complement(221015310..221099738)	7.65	2.03649	26.6208	4.84325	3.96935	81.9564	-1.38	-2.6	2.09e-11	1.34e-09	6.82e-07	6.91667	0.586032	8.47275	10.3622	9.96259	96.1439	-1.57	-2.97	1.09e-14	4.18e-13	3.55e-10
316	Ptbp2	2	complement(223262852..223322585)	7.06667	1.88654	26.6963	4.4766	3.6629	81.8233	1.03	2.05	0.00129	0.02	1	9.11333	0.808229	8.86864	5.34107	2.99171	56.0133	1.35	2.55	1.65e-06	2.48e-05	0.05
317	Cnn3	2	225005019..225036188	47.8567	10.6462	22.246	29.2514	26.3118	89.9505	-2.25	-4.75	0	0	0	37.02	3.06354	8.27537	101.584	126.658	124.683	-2.67	-6.36	0	0	0
318	Slc44a3	2	complement(225038582..225107283)	13.7233	1.04806	7.63708	7.3857	8.96277	121.353	1.27	2.4	4.17e-08	1.54e-06	0.00136	25.6	1.71473	6.69817	9.49713	7.31711	77.0455	2.08	4.24	0	0	0
319	F3	2	225310624..225322272	2.93	0.537773	18.354	1.73389	1.69156	97.5588	-3.37	-10.36	8.83e-12	5.97e-10	2.88e-07	3	0.582838	19.4279	12.4259	18.5577	149.347	-3.42	-10.72	4.42e-12	1.36e-10	1.44e-07
320	Arhgap29	2	225552148..225613359	24.0733	6.49739	26.99	15.2854	12.4281	81.307	1.81	3.5	0	0	0	35.8167	1.09226	3.04959	18.2136	10.1465	55.7085	2.34	5.06	0	0	0
321	Abca4	2	225645568..225783287	7.38333	2.27792	30.8522	4.83063	3.61007	74.7329	3.14	8.84	0	0	0	8.65	0.712531	8.23735	5.68042	2.94665	51.8738	3.32	9.99	0	0	0
322	Gclm	2	225827504..225847874	25.91	11.5865	44.7184	18.7483	10.1282	54.0222	1.23	2.34	3.52e-06	9.06e-05	0.11	36.83	3.0302	8.22753	21.1355	8.26966	39.1268	1.68	3.19	1.11e-16	4.91e-15	3.62e-12
323	AABR07013288.4	2	231941794..231943497	2.21333	0.730776	33.017	1.47205	1.04833	71.2152	2.26	4.81	0.0031	0.03	1	2.15333	0.303535	14.096	1.71804	0.854994	49.7658	2.19	4.56	0.0049	0.03	1
324	Enpep	2	complement(233667254..233743866)	47.49	25.4824	53.6586	36.4862	15.5617	42.6509	2.97	7.84	0	0	0	94.9167	25.8157	27.1983	40.1541	12.7061	31.6432	3.9	14.96	0	0	0
325	Npnt	2	complement(238002990..238068694)	31.9133	11.5075	36.0587	21.7104	14.4291	66.4615	2.32	5	0	0	0	32.93	2.92795	8.89144	25.1103	11.7803	46.9144	2.31	4.96	0	0	0
326	Cenpe	2	240396152..240454747	8.78333	2.61974	29.8263	5.70154	4.35832	76.4411	1.02	2.03	5.39e-07	1.63e-05	0.02	12.8633	1.10346	8.57837	6.72769	3.55759	52.8798	1.52	2.87	0	0	0
327	Bdh2	2	240461505..240482145	9.97333	2.33718	23.4343	6.15526	5.39957	87.7229	1.72	3.29	3.23e-07	1.01e-05	0.01	11.4833	1.21903	10.6156	7.43017	4.41066	59.3614	1.86	3.62	4.07e-09	8.82e-08	0.000133
328	Slc39a8	2	241029693..241092582	3.41	0.854576	25.0609	2.13229	1.80696	84.7427	1.69	3.23	7.96e-06	0.000191	0.26	4.98	0.718958	14.4369	2.55819	1.47537	57.6726	2.18	4.52	4.66e-11	1.28e-09	1.52e-06
329	Ddit4l	2	242882306..242885131	9.91333	1.5595	15.7313	5.73642	5.90705	102.975	2.32	5	7.06e-10	3.58e-08	2.3e-05	12.9933	2.07235	15.9493	7.12761	4.82213	67.6542	2.64	6.24	9.88e-14	3.52e-12	3.22e-09
330	Adh1	2	243550627..243687857	0.22	0.087178	39.6264	0.153589	0.0939194	61.1498	-3.22	-9.3	5.28e-10	2.73e-08	1.72e-05	0.126667	0.061101	48.2376	0.862393	1.22948	142.566	-4.04	-16.46	1.46e-12	4.66e-11	4.77e-08
331	Kyat3	2	248649441..248690089	6.84667	2.22001	32.4246	4.53334	3.27154	72.1663	1.68	3.19	1.02e-05	0.000237	0.33	5.2	0.286182	5.5035	5.30556	2.67217	50.3654	1.24	2.37	0.000982	0.00838	1
332	Gtf2b	2	248715281..248727741	12.3333	2.14975	17.4304	7.24154	7.20088	99.4385	-1.32	-2.49	3.3e-10	1.75e-08	1.08e-05	12.85	2.35357	18.3157	16.1444	16.2391	100.587	-1.32	-2.5	1.28e-11	3.72e-10	4.16e-07
333	Lmo4	2	complement(250218641..250241673)	11.44	2.72903	23.8551	7.08451	6.15959	86.9444	-1.89	-3.7	0	0	0	9.39333	1.10315	11.7439	19.9897	22.7728	113.923	-2.21	-4.62	0	0	0
334	Odf2l	2	250995517..251048566	2.38667	0.752684	31.537	1.56968	1.1554	73.6076	1.07	2.11	0.00337	0.04	1	3.15333	0.648254	20.5577	1.83978	0.941462	51.1724	1.44	2.72	1.11e-05	0.000144	0.36
335	Col24a1	2	251200686..251434932	3.95	0.855044	21.6467	2.40252	2.18846	91.0903	2.83	7.1	5.55e-16	5.9e-14	1.81e-11	3.9	0.616117	15.7979	2.91835	1.78687	61.2289	2.69	6.45	2.66e-15	1.08e-13	8.69e-11
336	Ddah1	2	251634431..251766014	24.3333	9.89233	40.6534	17.1128	10.2113	59.6706	1.55	2.92	3.43e-14	3.03e-12	1.12e-09	23.4467	0.998115	4.25696	19.5186	8.33656	42.7109	1.48	2.78	0	0	0
337	Ctbs	2	252305874..252320387	14.6533	2.04808	13.9769	8.35071	8.91326	106.737	-1.02	-2.02	1.4e-07	4.71e-06	0.00458	15.11	2.06007	13.6338	16.3971	15.2957	93.2827	-1.04	-2.05	1.51e-08	3.05e-07	0.000493
338	LOC108349548	2	252359976..252368473	2.71333	1.63004	60.0752	2.17169	0.766003	35.2723	-1.45	-2.73	0.000184	0.00304	1	3.28667	0.835304	25.4149	4.11112	3.40259	82.7655	-1.18	-2.27	0.000139	0.00144	1
339	Nexn	2	complement(257453347..257484587)	1.85667	0.629471	33.9033	1.24307	0.867759	69.8078	1.5	2.82	0.00103	0.01	1	2.45333	0.245017	9.98711	1.44871	0.709486	48.9736	1.88	3.69	2.61e-06	3.81e-05	0.09
340	Cryz	2	260884337..260911792	3.57667	0.572742	16.0133	2.0747	2.1241	102.381	1	2	0.00446	0.05	1	4.56333	0.270247	5.92214	2.57314	1.7324	67.3262	1.29	2.45	0.000116	0.00123	1
341	Tmem141	3	complement(2843635..2845593)	12.3367	1.9695	15.9646	7.15308	7.33069	102.483	1.02	2.02	0.00278	0.03	1	15.19	3.20073	21.0713	8.88206	5.98645	67.3994	1.25	2.38	0.000133	0.00139	1
342	Fcna	3	complement(2849984..2853272)	3.44333	1.34184	38.9692	2.39259	1.48598	62.1077	1.91	3.76	0.000198	0.00324	1	3.16667	0.767876	24.2487	2.74172	1.21234	44.218	1.66	3.16	0.00022	0.00219	1
343	Nacc2	3	complement(3510041..3574787)	2.38667	0.572917	24.0049	1.47979	1.28252	86.6686	-1.35	-2.56	4.54e-08	1.66e-06	0.00148	2.47667	0.120554	4.8676	3.18653	3.09213	97.0376	-1.35	-2.55	4.29e-09	9.3e-08	0.00014
344	Card9	3	complement(3798347..3806713)	1.02667	0.306159	29.8207	0.666413	0.509476	76.4505	-1.45	-2.73	0.00208	0.02	1	0.613333	0.135769	22.1363	1.45428	1.41137	97.0497	-2.25	-4.76	3.98e-06	5.64e-05	0.13
345	Snapc4	3	complement(3809407..3824284)	2.34333	0.070946	3.02757	1.20714	1.60682	133.11	-1.03	-2.04	8.65e-05	0.00157	1	2.17667	0.177858	8.1711	2.60476	2.67413	102.663	-1.22	-2.33	9.37e-08	1.71e-06	0.00306
346	Agpat2	3	complement(4044542..4055806)	21.1533	3.26901	15.4539	12.2112	12.6461	103.562	-1.76	-3.39	0	0	0	16.8667	2.81241	16.6744	34.2974	39.2858	114.544	-2.16	-4.47	0	0	0
347	Abo	3	complement(4374602..4394428)	3.23	0.591946	18.3265	1.91097	1.86539	97.6145	1.26	2.4	0.00155	0.02	1	3.72	0.384318	10.3311	2.35065	1.52308	64.7941	1.41	2.66	0.000106	0.00113	1
348	Surf1	3	complement(4869795..4872632)	20.71	4.74159	22.8952	12.7258	11.2914	88.7282	1.64	3.12	0.00149	0.02	1	19.2067	7.47848	38.9369	15.3872	9.21936	59.9158	1.46	2.75	0.00653	0.04	1
349	Slc2a6	3	complement(5568321..5575136)	0.326667	0.234592	71.8138	0.280629	0.0651067	23.2003	-2.38	-5.22	4.24e-05	0.000834	1	0.08	0.138564	173.205	0.837086	0.964911	115.27	-4.48	-22.36	1.15e-08	2.36e-07	0.000377
350	Adamtsl2	3	5624506..5654910	5.14667	0.155027	3.01218	2.65085	3.52962	133.151	1.54	2.91	2.9e-09	1.31e-07	9.46e-05	5.85667	0.275741	4.70816	3.48056	2.88	82.7453	1.63	3.1	5.81e-12	1.76e-10	1.9e-07
351	Col5a1	3	6430201..6578882	58.3033	14.8616	25.4902	36.5825	30.7179	83.9689	-1.87	-3.65	0	0	0	36.4733	4.932	13.5222	100.818	113.36	112.44	-2.59	-6.02	0	0	0
352	Zdhhc12	3	complement(8656412..8659102)	8.50333	0.774231	9.10503	4.63878	5.4653	117.818	-1.89	-3.7	0	0	0	9.25	1.37175	14.8297	14.7125	17.8711	121.468	-1.84	-3.59	0	0	0
353	Miga2	3	8928534..8951189	17.14	0.774855	4.52074	8.95743	11.5719	129.188	-1.07	-2.1	2.31e-09	1.06e-07	7.52e-05	14.57	2.99201	20.5354	19.3316	19.744	102.133	-1.4	-2.64	0	0	0
354	Lamc3	3	complement(9267122..9326993)	2.58667	0.896735	34.6676	1.7417	1.19496	68.6089	1.67	3.19	1.27e-06	3.57e-05	0.04	2.69333	0.786787	29.2124	2.02447	0.976646	48.2421	1.69	3.22	1.2e-06	1.84e-05	0.04
355	Ntmt1	3	9643047..9659630	5.7	1.76474	30.9603	3.73237	2.78265	74.5545	-1.62	-3.07	8.6e-10	4.29e-08	2.8e-05	5.35333	1.09555	20.4648	8.74825	8.90779	101.824	-1.74	-3.34	3.99e-13	1.36e-11	1.3e-08
356	Ptges	3	complement(9727408..9738752)	26.62	10.1202	38.0174	18.3701	11.6671	63.5113	2.4	5.28	0	0	0	42.1233	1.88155	4.46677	21.1201	9.52614	45.1047	3.05	8.29	0	0	0
357	Angptl2	3	12262822..12292663	1.70667	0.150111	8.79557	0.928389	1.10065	118.555	-1.83	-3.56	2.62e-09	1.2e-07	8.53e-05	1.34667	0.265016	19.6794	2.87559	3.46129	120.368	-2.27	-4.82	2.11e-14	7.96e-13	6.88e-10
358	Cntrl	3	14299479..14371681	6.06333	0.914677	15.0854	3.489	3.64065	104.346	1.82	3.53	0	0	0	6.81	0.789367	11.5913	4.346	2.97162	68.3758	1.92	3.77	0	0	0
359	Gsn	3	14467330..14508911	7.23	1.44108	19.9319	4.33554	4.09339	94.4148	-1.35	-2.55	8.15e-09	3.38e-07	0.000266	6.05667	2.42438	40.0283	9.55036	9.48478	99.3133	-1.66	-3.17	3.12e-10	7.78e-09	1.02e-05
360	AABR07051787.1	3	complement(21373213..21381013)	0.546667	0.168028	30.7368	0.357347	0.267738	74.9238	2.42	5.35	0.00158	0.02	1	0.5	0.247588	49.5177	0.421565	0.219576	52.0859	2.23	4.69	0.00677	0.05	1
361	Nek6	3	22811927..22888598	7.96667	2.58036	32.3894	5.27351	3.8087	72.2232	-1.75	-3.36	1.11e-16	1.26e-14	3.62e-12	4.06	0.89202	21.9709	13.1057	13.8305	105.53	-2.76	-6.79	0	0	0
362	Nmi	3	complement(37458890..37480984)	30.7167	7.43307	24.1988	19.0749	16.464	86.3125	1.24	2.36	1.58e-05	0.000351	0.52	33.72	2.80904	8.33048	22.9566	13.4438	58.5617	1.32	2.5	7.69e-07	1.22e-05	0.03
363	Neb	3	complement(37658563..37854561)	0.02	0	0	0.01	0.0141421	141.421	-3	-8.02	4.15e-07	1.28e-05	0.01	0.0126667	0.0064291	50.7561	0.07	0.104403	149.147	-3.76	-13.57	2.58e-08	5.03e-07	0.000841
364	Cytip	3	complement(44150992..44177689)	1.97333	0.838113	42.4719	1.40572	0.802722	57.1038	1.65	3.15	0.00226	0.03	1	2.21333	0.564476	25.5034	1.59382	0.65446	41.0624	1.78	3.43	0.000722	0.00642	1
365	Tanc1	3	45683993..45917745	11.9933	1.63525	13.6346	6.81429	7.32427	107.484	1.39	2.61	3.44e-15	3.37e-13	1.12e-10	17.6333	1.45222	8.23563	8.54286	5.98217	70.0254	1.88	3.69	0	0	0
366	Wdsub1	3	complement(45925008..45955449)	3.87667	0.745274	19.2246	2.31097	2.21423	95.8138	1.49	2.81	6.29e-05	0.00118	1	4.58333	0.628198	13.7061	2.83398	1.80887	63.828	1.64	3.12	1.1e-05	0.000143	0.36
367	Cd302	3	complement(46327383..46361092)	7.69333	4.08478	53.0951	5.88906	2.55163	43.3284	1.45	2.74	0.000148	0.00251	1	9.78	1.1609	11.8702	6.4927	2.08533	32.118	1.74	3.35	5.12e-09	1.1e-07	0.000167
368	Pla2r1	3	complement(46488186..46621873)	0.976667	0.254231	26.0305	0.615449	0.510839	83.0027	-3.08	-8.48	0	0	0	0.676667	0.110151	16.2785	3.41363	4.86004	142.371	-3.65	-12.55	0	0	0
369	Dpp4	3	complement(48291055..48372672)	0.23	0.0781025	33.9576	0.154051	0.107408	69.7221	-1.54	-2.9	0.00202	0.02	1	0.18	0.04	22.2222	0.362701	0.369286	101.816	-1.97	-3.91	0.000213	0.00212	1
370	Cobll1	3	complement(51137076..51297852)	3.10667	0.415492	13.3742	1.76108	1.90295	108.056	-1.74	-3.35	1.6e-13	1.32e-11	5.21e-09	3.90333	0.305996	7.83934	4.98405	5.74224	115.212	-1.48	-2.79	3.09e-12	9.62e-11	1.01e-07
371	Cers6	3	55094637..55338445	37.3833	8.97145	23.9985	23.1774	20.0902	86.6803	-1.05	-2.08	5.17e-10	2.69e-08	1.69e-05	37.5533	3.7052	9.86651	43.4583	37.8913	87.1901	-1.1	-2.14	2.34e-13	8.1e-12	7.63e-09
372	Spc25	3	complement(55438536..55451798)	15.18	5.39323	35.5285	10.2866	6.92029	67.2747	1.01	2.01	0.000239	0.00381	1	17.96	2.03723	11.3431	11.9177	5.6504	47.4116	1.24	2.36	2.93e-08	5.66e-07	0.000956
373	Lrp2	3	complement(55665145..55822551)	1.58	0.21	13.2911	0.895	0.968736	108.239	3.31	9.93	0	0	0	3.24333	0.752618	23.2051	1.12333	0.79097	70.4127	4.26	19.16	0	0	0
374	Cybrd1	3	57718364..57746097	0.816667	0.265581	32.5201	0.541124	0.389676	72.0124	-1.3	-2.46	0.000155	0.0026	1	0.456667	0.0802081	17.5638	1.08408	0.979967	90.396	-2.14	-4.42	1.89e-09	4.31e-08	6.17e-05
375	Itga6	3	58443101..58515124	32.9533	6.85001	20.787	19.9017	18.4578	92.7452	2.17	4.51	0	0	0	26.5033	2.83481	10.696	24.2511	15.0698	62.1406	1.81	3.5	0	0	0
376	Fkbp7	3	complement(63522403..63535991)	12.31	3.27799	26.6287	7.79399	6.3866	81.9426	1.45	2.73	2.08e-07	6.73e-06	0.00677	13.7767	0.279344	2.02766	9.29933	5.21464	56.0754	1.51	2.86	8.2e-10	1.95e-08	2.67e-05
377	Sestd1	3	complement(64044112..64095120)	22.79	6.03711	26.4902	14.4136	11.8461	82.1871	-1.21	-2.32	1.57e-10	8.76e-09	5.11e-06	15.14	0.91033	6.01275	28.9224	26.4893	91.5875	-1.87	-3.67	0	0	0
378	Zfp385b	3	complement(64269817..64543100)	1.27333	0.0321455	2.52452	0.652739	0.877652	134.457	1.44	2.72	0.000641	0.009	1	1.97333	0.15885	8.04983	0.861826	0.718532	83.3732	1.98	3.95	2.21e-08	4.34e-07	0.000719
379	Pde1a	3	complement(66803247..66885094)	13.6033	4.79802	35.2709	9.20068	6.22629	67.6721	2.06	4.18	4.66e-13	3.56e-11	1.52e-08	16.9133	1.1914	7.04415	10.6671	5.08279	47.6491	2.29	4.89	0	0	0
380	Slc43a3	3	72329967..72351111	2.75	0.605558	22.0203	1.67778	1.51635	90.3784	1.82	3.52	9.41e-06	0.000221	0.31	4.39	0.464866	10.5892	2.03519	1.23809	60.8345	2.43	5.38	1.09e-13	3.87e-12	3.56e-09
381	Actg1	3	75643054..75644954	31.34	11.5575	36.8776	21.4487	13.9884	65.2177	-1.17	-2.25	1.68e-10	9.31e-09	5.47e-06	33.3533	10.1421	30.408	39.4358	32.6871	82.8867	-1.11	-2.16	2.2e-09	4.97e-08	7.19e-05
382	Ptprj	3	complement(79233525..79390956)	8.82667	0.831525	9.4206	4.8291	5.65342	117.07	1.27	2.41	1.45e-10	8.09e-09	4.71e-06	12.6467	0.279702	2.21167	6.16273	4.61696	74.9174	1.7	3.24	0	0	0
383	Ddb2	3	complement(80030437..80052953)	2.62667	0.499233	19.0063	1.56295	1.50432	96.249	1.86	3.62	0.000149	0.00253	1	3.03333	0.25697	8.47152	1.91863	1.22924	64.0684	1.9	3.72	9.72e-06	0.000128	0.32
384	Ambra1	3	80634470..80830068	14.9233	0.967488	6.48306	7.94541	9.86827	124.201	1.08	2.11	9.02e-10	4.48e-08	2.94e-05	17.5633	0.967747	5.51004	10.2736	8.05934	78.447	1.24	2.36	8.77e-15	3.39e-13	2.86e-10
385	Mdk	3	complement(80841005..80842916)	121.66	29.5882	24.3204	75.6241	65.1046	86.0898	2.42	5.37	0	0	0	107.453	6.63732	6.17693	90.9694	53.1577	58.4347	2.21	4.62	0	0	0
386	Pex16	3	81283137..81292573	20.8667	3.23132	15.4856	12.049	12.4701	103.495	-1.02	-2.03	2.82e-08	1.06e-06	0.000919	18.15	2.98598	16.4517	23.4393	21.6095	92.1933	-1.28	-2.44	6.9e-13	2.3e-11	2.25e-08
387	Syt13	3	81814261..81854605	0.303333	0.217332	71.648	0.260333	0.0608119	23.3593	-2.24	-4.72	4.85e-05	0.000934	1	0.433333	0.0251661	5.80756	0.676889	0.722776	106.779	-1.75	-3.36	0.000155	0.00159	1
388	Tp53i11	3	82081906..82097056	6.84333	1.40015	20.4601	4.12174	3.84891	93.3806	-1.43	-2.69	1.89e-13	1.54e-11	6.16e-09	3.58	0.295466	8.25323	9.39783	9.53511	101.461	-2.42	-5.35	0	0	0
389	Cd82	3	complement(82324354..82368357)	8.89333	1.31424	14.7778	5.10379	5.35923	105.005	-2.12	-4.36	0	0	0	8.91667	1.69379	18.9958	17.6192	22.0061	124.898	-2.2	-4.59	0	0	0
390	Cd44	3	complement(92696313..92783658)	0.78	0.225167	28.8675	0.502583	0.392326	78.062	-1.19	-2.28	0.00134	0.02	1	0.61	0.043589	7.14574	1.02172	0.940997	92.0991	-1.66	-3.15	6.63e-07	1.06e-05	0.02
391	Depdc7	3	complement(94665717..94686989)	4.61	0.43	9.32755	2.52	2.95571	117.29	1.47	2.76	0.000257	0.00406	1	4.68333	1.07156	22.8802	3.21667	2.41332	75.0256	1.4	2.65	0.000322	0.00309	1
392	Fibin	3	complement(101545208..101547478)	0.74	0.512933	69.3152	0.626466	0.160561	25.6296	-1.91	-3.76	2.51e-05	0.000528	0.82	0.663333	0.337244	50.8408	1.38098	1.31177	94.9888	-2.05	-4.14	1.41e-06	2.15e-05	0.05
393	Fmn1	3	104816987..105086436	4.68333	1.44313	30.8142	3.06323	2.29117	74.7957	1.97	3.93	1.94e-13	1.58e-11	6.34e-09	3.84667	0.275379	7.15889	3.60549	1.87266	51.9391	1.65	3.15	6.22e-12	1.88e-10	2.03e-07
394	Actc1	3	complement(105507403..105512939)	0.77	0.530189	68.8557	0.650094	0.169572	26.0843	3.5	11.32	0.00333	0.04	1	1.44667	0.355012	24.54	0.690063	0.138455	20.0641	4.34	20.27	7.81e-05	0.00086	1
395	Gpr176	3	complement(110042853..110140756)	0.486667	0.194251	39.9145	0.340459	0.206769	60.7326	-1.48	-2.78	0.000517	0.00749	1	0.136667	0.0378594	27.702	0.723639	0.679602	93.9145	-3.33	-10.05	1.49e-10	3.88e-09	4.88e-06
396	Disp2	3	110574417..110589921	0.3	0.0519615	17.3205	0.175981	0.17539	99.6641	4.37	20.62	8.46e-05	0.00154	1	0.206667	0.070946	34.3287	0.217321	0.143205	65.8958	3.68	12.81	0.00157	0.01	1
397	Rad51	3	110918243..110942917	10.6767	2.02436	18.9606	6.35051	6.1181	96.3403	1.07	2.1	1.92e-06	5.18e-05	0.06	12.52	1.41746	11.3216	7.79368	4.99637	64.1081	1.25	2.38	1.88e-09	4.28e-08	6.13e-05
398	Dll4	3	111135021..111145986	0.0566667	0.0152753	26.9563	0.035971	0.0292681	81.3661	-2.66	-6.33	0.000808	0.01	1	0.0366667	0.0351188	95.7787	0.157314	0.211189	134.247	-3.32	-9.96	0.000315	0.00303	1
399	Stard9	3	112428395..112659140	2.29333	0.701166	30.5741	1.49725	1.12583	75.1934	2.68	6.4	0	0	0	3.68	0.600999	16.3315	1.7615	0.918278	52.1304	3.29	9.78	0	0	0
400	Map1a	3	113251778..113272186	0.196667	0.0208167	10.5847	0.108742	0.124345	114.349	-3.27	-9.65	0	0	0	0.116667	0.0378594	32.4509	0.792494	1.18755	149.85	-4.14	-17.66	0	0	0
401	Frmd5	3	complement(113483269..113525864)	122.557	9.26276	7.55794	65.9097	80.1109	121.546	2.21	4.64	0	0	0	136.837	10.5442	7.70571	84.7931	65.4112	77.1421	2.27	4.81	0	0	0
402	Slc28a2	3	114355798..114647382	3.02667	0.531633	17.565	1.77915	1.76426	99.1628	-1.8	-3.49	4.65e-11	2.84e-09	1.52e-06	4.03333	0.617441	15.3085	5.04943	5.80005	114.865	-1.46	-2.75	2.58e-08	5.02e-07	0.00084
403	Sema6d	3	116899878..116958050	2.92333	0.407226	13.9302	1.66528	1.77916	106.838	1.55	2.92	1.98e-08	7.73e-07	0.000646	3.84	0.392301	10.2162	2.08352	1.45171	69.676	1.85	3.6	3.94e-14	1.45e-12	1.29e-09
404	Fam227b	3	complement(118268739..118427851)	3.02	0.360555	11.9389	1.69028	1.88051	111.255	2.19	4.56	1.06e-05	0.000246	0.35	3.94333	0.525484	13.3259	2.13352	1.53543	71.9671	2.5	5.65	2.17e-08	4.29e-07	0.00071
405	Nphp1	3	complement(120316047..120373500)	11.69	1.69714	14.5179	6.69357	7.06602	105.564	1.25	2.38	2.99e-09	1.34e-07	9.75e-05	13.81	1.2579	9.10858	8.35905	5.76938	69.0196	1.43	2.69	4.71e-13	1.59e-11	1.54e-08
406	Pdyn	3	complement(122194329..122206671)	0.0933333	0.0814453	87.2628	0.0873893	0.00840612	9.61917	-3.3	-9.88	0.000168	0.0028	1	0.0566667	0.051316	90.5577	0.37826	0.503837	133.199	-3.89	-14.85	5.73e-05	0.00065	1
407	Ebf4	3	122836446..122890663	21.68	1.8378	8.47693	11.7589	14.0306	119.319	2.28	4.84	0	0	0	17.7667	2.39477	13.479	15.0659	11.4559	76.0384	1.89	3.7	0	0	0
408	Prnp	3	124515978..124531316	11.5933	1.43598	12.3862	6.51466	7.18233	110.249	1.25	2.37	3.28e-07	1.03e-05	0.01	13.7033	0.780534	5.69594	8.20644	5.86339	71.4487	1.42	2.67	6.02e-11	1.64e-09	1.97e-06
409	Slc23a2	3	complement(124632492..124724252)	11.8667	1.73339	14.6072	6.80003	7.16531	105.372	-1.05	-2.07	1.14e-09	5.6e-08	3.72e-05	10.96	0.622174	5.67677	13.5167	12.689	93.8767	-1.23	-2.35	1.11e-16	4.91e-15	3.62e-12
410	Mcm8	3	125470551..125500795	2.58	0.173494	6.72455	1.37675	1.70166	123.6	1.23	2.34	0.000256	0.00405	1	3.55667	0.560476	15.7585	1.77783	1.3894	78.1512	1.61	3.04	1.2e-07	2.15e-06	0.00392
411	Fermt1	3	complement(125566643..125607735)	2.85667	0.452364	15.8354	1.65452	1.7001	102.755	3.08	8.48	0	0	0	2.23	0.204206	9.15721	2.05634	1.38909	67.5514	2.65	6.29	1.12e-12	3.62e-11	3.65e-08
412	Bmp2	3	126335863..126346318	2.57	0.754453	29.3562	1.66223	1.28379	77.2329	2.71	6.54	1.56e-08	6.17e-07	0.00051	4.32667	0.885231	20.4599	1.96482	1.04821	53.3488	3.39	10.46	0	0	0
413	Snap25	3	129599353..129788400	1.48667	0.721411	48.5254	1.10404	0.541118	49.0126	-1.95	-3.88	8.62e-05	0.00156	1	0.37	0.151327	40.8993	2.79269	2.94976	105.624	-3.96	-15.6	1.19e-12	3.83e-11	3.87e-08
414	Btbd3	3	131351587..131357929	4.85333	1.64506	33.8955	3.2492	2.26859	69.82	1.71	3.26	7.76e-07	2.29e-05	0.03	4.26333	0.220303	5.16738	3.7828	1.85133	48.9409	1.5	2.82	9.06e-07	1.42e-05	0.03
415	Flrt3	3	complement(134683065..134696654)	8.49	1.52355	17.9452	5.00677	4.92603	98.3872	1.55	2.93	3.11e-11	1.95e-09	1.01e-06	11.26	1.81865	16.1515	6.16785	4.02208	65.2105	1.91	3.77	0	0	0
416	Slc24a3	3	139695028..139833967	73.24	4.18823	5.71851	38.7141	48.827	126.122	2.86	7.25	0	0	0	91.9067	11.8079	12.8477	50.2227	39.8671	79.3805	3.09	8.49	0	0	0
417	Cst8	3	143129248..143156177	1.20667	0.820995	68.0383	1.01383	0.272711	26.899	4.3	19.74	0.0036	0.04	1	3.01667	0.74144	24.5781	1.07922	0.223636	20.722	5.53	46.19	6.04e-05	0.000682	1
418	Cst3	3	complement(143219686..143223615)	19.6	9.44159	48.1714	14.5208	7.18308	49.4676	1.34	2.53	3.63e-05	0.000727	1	25.66	4.92556	19.1955	16.2139	5.86496	36.1725	1.72	3.3	1.98e-11	5.65e-10	6.45e-07
419	Entpd6	3	146546387..146568825	11.2133	0.666508	5.94389	5.93992	7.45773	125.553	1.29	2.44	5.66e-08	2.03e-06	0.00185	12.4833	0.925437	7.41338	7.69661	6.08825	79.103	1.36	2.57	8.12e-13	2.67e-11	2.65e-08
420	Gins1	3	146695344..146716816	10.5767	3.78297	35.7671	7.17982	4.80387	66.908	1.24	2.37	8.53e-05	0.00155	1	13.3767	1.661	12.4172	8.31321	3.92331	47.1936	1.54	2.91	1.75e-07	3.05e-06	0.0057
421	Fkbp1a	3	147042944..147062724	17.9333	3.85914	21.5193	10.8962	9.95196	91.3339	-1.85	-3.6	0	0	0	13.6133	3.05164	22.4166	30.6408	34.9151	113.95	-2.29	-4.9	0	0	0
422	Sdcbp2	3	147073160..147101911	0.713333	0.596015	83.5534	0.654674	0.0829569	12.6715	-2.45	-5.46	8.32e-06	0.000198	0.27	0.286667	0.297377	103.736	1.83978	2.05351	111.617	-3.8	-13.96	1.93e-09	4.39e-08	6.31e-05
423	Defb24	3	complement(148051263..148057523)	47.9033	18.1578	37.905	33.0305	21.0333	63.6783	1.21	2.32	3.68e-05	0.000736	1	70.2833	4.65711	6.62619	37.9904	17.1755	45.2103	1.74	3.34	2.1e-12	6.57e-11	6.84e-08
424	Defb27	3	complement(148069922..148073554)	0.12	0.207846	173.205	0.163923	0.0621166	37.8937	-4.8	-27.94	3.43e-05	0.000693	1	0.153333	0.265581	173.205	2.11262	3.37552	159.779	-4.76	-27.18	3.88e-05	0.000455	1
425	Cox4i2	3	148234193..148245416	0.8	0.554887	69.3609	0.677444	0.173321	25.5845	-3.69	-12.89	4.44e-16	4.8e-14	1.45e-11	0.36	0.0984886	27.3579	4.6183	6.82686	147.822	-4.98	-31.47	0	0	0
426	Bcl2l1	3	complement(148259596..148313810)	0.71	0.196723	27.7075	0.453362	0.362942	80.0556	-1.71	-3.28	2.9e-07	9.18e-06	0.00945	0.71	0.183303	25.8173	1.19891	1.31658	109.815	-1.79	-3.47	8.53e-08	1.56e-06	0.00278
427	Nol4l	3	complement(148909826..148932878)	7.27333	0.564388	7.75968	3.91886	4.74394	121.054	-1.01	-2.01	0.000549	0.00789	1	4.84333	0.412836	8.52379	8.03257	7.8753	98.0421	-1.67	-3.19	6.84e-10	1.64e-08	2.23e-05
428	Ggt7	3	complement(151006531..151032302)	1.47333	0.558062	37.8775	1.0157	0.647194	63.7192	-2.32	-5.01	2.22e-16	2.43e-14	7.24e-12	1.49667	0.301054	20.1149	3.4438	4.23042	122.842	-2.4	-5.26	0	0	0
429	Gss	3	complement(151076254..151106557)	17.92	3.40652	19.0096	10.6633	10.2626	96.2424	-1.15	-2.21	2.83e-11	1.78e-09	9.23e-07	14.65	0.780192	5.32554	21.4255	20.0035	93.3628	-1.49	-2.8	0	0	0
430	Myh7b	3	151126591..151150344	1.61333	0.37314	23.1285	0.993237	0.876949	88.2921	1.4	2.63	0.00206	0.02	1	1.53333	0.447698	29.1977	1.20216	0.717958	59.7225	1.18	2.27	0.00449	0.03	1
431	Procr	3	151285249..151289595	76.72	30.6881	40.0002	53.7041	32.5494	60.6089	2.52	5.73	0	0	0	229.123	20.7614	9.06122	61.376	26.5765	43.3011	4.06	16.71	0	0	0
432	Rbm39	3	complement(151691514..151724654)	8.45	5.10612	60.4275	6.77806	2.36448	34.8843	1.18	2.26	0.000978	0.01	1	7.64333	3.94695	51.6392	7.33537	1.93059	26.3189	1.03	2.05	0.00365	0.03	1
433	Myl9	3	152857592..152863960	35.0933	6.61775	18.8576	20.8555	20.1353	96.5464	1.19	2.28	2.8e-06	7.34e-05	0.09	40.7667	5.47476	13.4295	25.6004	16.4394	64.2156	1.34	2.54	1.72e-08	3.44e-07	0.000561
434	RGD1307752	3	152933771..152943777	7.19333	0.966713	13.439	4.08002	4.40289	107.913	-1.29	-2.45	6.34e-08	2.26e-06	0.00207	7.05333	1.99189	28.2404	9.27335	9.51864	102.645	-1.39	-2.63	3.18e-08	6.11e-07	0.00104
435	Mroh8	3	complement(153333219..153398789)	1.32	0.121655	9.21631	0.720828	0.847358	117.553	2.56	5.9	1.13e-06	3.21e-05	0.04	1.31	0.230651	17.607	0.920552	0.691865	75.1576	2.45	5.46	1.89e-06	2.82e-05	0.06
436	Emilin3	3	complement(156901077..156905892)	9.00333	2.67988	29.7654	5.8416	4.47136	76.5434	3.51	11.38	0	0	0	11.9233	0.915769	7.68048	6.8944	3.64989	52.9399	3.86	14.51	0	0	0
437	Chd6	3	complement(156937733..157099306)	4.76667	0.849137	17.8141	2.8079	2.77011	98.6542	1.03	2.04	4.68e-07	1.44e-05	0.02	6.52	0.355528	5.45288	3.46193	2.26275	65.3608	1.42	2.67	3.44e-15	1.38e-13	1.12e-10
438	Tox2	3	159569363..159694756	35.27	1.9314	5.47604	18.6007	23.574	126.737	2.02	4.07	0	0	0	41.99	1.21297	2.88872	24.1571	19.2481	79.6785	2.19	4.58	0	0	0
439	Rims4	3	complement(160241619..160301552)	0.14	0.122882	87.7729	0.131441	0.0121042	9.20885	-3.62	-12.33	4.53e-05	0.00088	1	0	0	#DIV/0!	0.827627	1.20586	145.701	-7.34	-162.13	0.000861	0.00749	1
440	LOC103694892	3	160713728..160715311	53.32	26.3415	49.4026	39.8307	19.0767	47.8944	1.35	2.54	1.35e-06	3.78e-05	0.04	98.6567	43.6365	44.2306	44.3272	15.5761	35.1388	2.24	4.71	0	0	0
441	Sdc4	3	complement(160872503..160891190)	12.0967	1.71864	14.2076	6.90765	7.33837	106.235	-1.66	-3.16	0	0	0	6.17667	0.851489	13.7856	18.6584	21.004	112.571	-2.71	-6.52	0	0	0
442	Wfdc2	3	161018511..161024209	22.6967	6.04935	26.653	14.373	11.7714	81.8996	1.65	3.14	4.13e-08	1.53e-06	0.00135	33.4933	2.20287	6.57704	17.1487	9.6123	56.0527	2.16	4.47	0	0	0
443	Spint3	3	complement(161025491..161027943)	63.88	12.9118	20.2126	38.3959	36.04	93.8641	2.65	6.26	4.44e-16	4.8e-14	1.45e-11	81.2533	9.2244	11.3526	46.8906	29.4265	62.7557	2.94	7.65	0	0	0
444	Eppin	3	complement(161041727..161050557)	22.11	4.96157	22.4404	13.5358	12.1258	89.583	2.51	5.69	0	0	0	27.7367	3.26292	11.7639	16.3939	9.90065	60.3924	2.78	6.85	0	0	0
445	Wfdc10a	3	161121697..161123069	190.943	61.2211	32.0625	126.082	91.7275	72.7521	4.49	22.55	0	0	0	263.083	19.3567	7.35764	147.701	74.8942	50.7065	4.93	30.47	0	0	0
446	Wfdc11	3	complement(161128589..161131812)	1.73667	0.986931	56.8291	1.3618	0.530143	38.9296	2.75	6.73	0.000882	0.01	1	3.45667	0.587566	16.998	1.48787	0.433825	29.1576	3.65	12.55	2.36e-07	4.02e-06	0.00769
447	Snx21	3	161252723..161264818	4.59667	0.786787	17.1165	2.69173	2.69399	100.084	1.22	2.34	3.86e-07	1.2e-05	0.01	4.74667	0.100167	2.11025	3.32782	2.2006	66.1274	1.24	2.36	1.88e-08	3.74e-07	0.000615
448	Pltp	3	complement(161304469..161322289)	15.0233	1.8799	12.5132	8.45162	9.29381	109.965	1.13	2.19	6.09e-08	2.18e-06	0.00199	15.4567	0.943416	6.10362	10.6444	7.59029	71.3077	1.1	2.14	1.56e-08	3.13e-07	0.000508
449	Slc12a5	3	161425988..161462879	2.48667	0.38553	15.5039	1.4361	1.48573	103.456	2.24	4.74	1.75e-08	6.88e-07	0.00057	1.96	0.810617	41.358	1.7874	1.21406	67.923	1.77	3.4	4.14e-05	0.000483	1
450	Slc2a10	3	162181974..162194804	1.03	0.243311	23.6224	0.636655	0.556273	87.3744	2.13	4.37	3.17e-05	0.000646	1	1.08667	0.125831	11.5795	0.76777	0.454195	59.1577	2.12	4.34	9.11e-06	0.00012	0.3
451	Sulf2	3	complement(162791355..162872831)	107.41	20.5622	19.1437	63.9861	61.4107	95.975	-1.04	-2.06	4.78e-08	1.74e-06	0.00156	109.017	9.67128	8.87138	123.591	111.999	90.6209	-1.09	-2.13	1.33e-12	4.26e-11	4.33e-08
452	Ptgis	3	complement(163950777..163986059)	9.58667	3.44697	35.9559	6.51682	4.34142	66.6187	1.18	2.26	0.000177	0.00293	1	14.06	1.55483	11.0585	7.54121	3.54572	47.0178	1.7	3.24	1.49e-11	4.32e-10	4.86e-07
453	B4galt5	3	complement(164039731..164095878)	7.16667	1.12509	15.699	4.14588	4.27204	103.043	-1.27	-2.41	1.97e-11	1.27e-09	6.42e-07	5.85	0.351568	6.00971	9.03059	8.98366	99.4804	-1.63	-3.09	0	0	0
454	Cebpb	3	164424515..164425910	2.28333	0.355293	15.5603	1.31931	1.36333	103.336	-2.46	-5.49	6.66e-14	5.75e-12	2.17e-09	1.33667	0.375011	28.0557	5.57621	7.43591	133.351	-3.32	-9.96	0	0	0
455	Ptpn1	3	164665532..164711848	11.2367	1.13778	10.1256	6.18722	7.14099	115.415	-1.58	-3	2.22e-16	2.43e-14	7.24e-12	7.90667	0.400666	5.06745	16.4115	18.4148	112.207	-2.16	-4.48	0	0	0
456	Sall4	3	complement(165520392..165537940)	7.60333	2.93418	38.5908	5.26876	3.30159	62.6635	1.53	2.89	1.67e-06	4.58e-05	0.05	6.37333	1.14286	17.9319	6.04584	2.69477	44.5724	1.13	2.19	8.84e-07	1.38e-05	0.03
457	Zfp217	3	complement(166983220..166994286)	0.613333	0.085049	13.8667	0.349191	0.373553	106.977	-1.33	-2.51	0.000635	0.00893	1	0.786667	0.315331	40.0844	0.822794	0.861783	104.739	-1.07	-2.1	0.00477	0.03	1
458	NEWGENE_1308612	3	175924522..175927935	2.28667	0.594755	26.0097	1.44071	1.19636	83.0397	1.62	3.08	0.00391	0.04	1	2.49333	0.592818	23.7761	1.72381	0.977789	56.7227	1.65	3.13	0.00334	0.02	1
459	Tcea2	3	177188044..177195894	8.92	2.27026	25.4514	5.59513	4.70207	84.0386	1.3	2.46	7.14e-05	0.00133	1	8.90333	2.13388	23.9672	6.70342	3.83923	57.2726	1.22	2.34	2.99e-05	0.00036	0.98
460	Insig1	4	342302..350515	6.27667	2.30335	36.6971	4.29001	2.80956	65.4907	-2.02	-4.05	0	0	0	5.54	1.98366	35.8061	12.0467	13.581	112.737	-2.24	-4.72	0	0	0
461	Smarcd3	4	7076759..7108328	53.9533	5.25389	9.73784	29.6036	34.4357	116.323	1.62	3.08	0	0	0	49.6167	2.78852	5.62012	37.7191	28.1157	74.5397	1.42	2.68	1.11e-16	4.91e-15	3.62e-12
462	Pus7	4	7889869..7930706	3.52667	0.939486	26.6395	2.23308	1.82941	81.9235	-1.01	-2.02	2.11e-05	0.000454	0.69	3.64333	0.231805	6.36243	4.03205	3.37377	83.6737	-1	-2	9.18e-06	0.000121	0.3
463	Reln	4	9347528..9773670	0.43	0.157162	36.5494	0.293581	0.192925	65.7145	-1.1	-2.15	0.000675	0.00938	1	0.193333	0.085049	43.9909	0.522387	0.419127	80.2329	-2.3	-4.93	2.12e-10	5.4e-09	6.91e-06
464	Lrrc17	4	complement(10108192..10138652)	5.8	0.754387	13.0067	3.27719	3.56779	108.867	2.36	5.14	4.88e-11	2.97e-09	1.59e-06	10.63	1.40104	13.18	4.11813	2.91309	70.7381	3.14	8.83	0	0	0
465	Gsap	4	complement(10423139..10517848)	2.75	0.378021	13.7462	1.56401	1.67724	107.24	1.07	2.1	0.00204	0.02	1	3.42	0.925365	27.0575	1.95934	1.36946	69.8941	1.3	2.46	0.00012	0.00127	1
466	Cd36	4	14001761..14249749	4.49333	1.13037	25.1566	2.81185	2.37798	84.5697	1.82	3.53	1.11e-16	1.26e-14	3.62e-12	6.92667	0.516753	7.46034	3.37123	1.94065	57.5649	2.39	5.25	0	0	0
467	Sema3c	4	complement(14318274..14490446)	16.51	6.09501	36.9171	11.3025	7.36451	65.1582	1.3	2.45	8.96e-09	3.68e-07	0.000292	28.4033	1.4583	5.13425	13.0383	6.0131	46.1186	2.04	4.11	0	0	0
468	Cacna2d1	4	complement(15710417..16130848)	21.6467	6.4804	29.9372	14.0635	10.7242	76.2551	1.27	2.41	1.11e-10	6.27e-09	3.61e-06	21.0567	1.74018	8.26428	16.5924	8.75721	52.7786	1.2	2.3	5.73e-12	1.74e-10	1.87e-07
469	Pclo	4	complement(16454904..17058921)	0.213333	0.0351188	16.462	0.124226	0.126017	101.441	3.72	13.16	3.02e-07	9.54e-06	0.00986	0.216667	0.0305505	14.1002	0.152817	0.101944	66.7094	3.61	12.21	7.49e-07	1.19e-05	0.02
470	Sema3a	4	complement(18178656..18396035)	14.14	4.28326	30.2918	9.21163	6.96977	75.6627	3.15	8.85	0	0	0	21.69	1.26475	5.83104	10.8544	5.69079	52.4283	3.71	13.07	0	0	0
471	Sema3d	4	complement(19224310..19413484)	0.21	0.0264575	12.5988	0.118229	0.129784	109.774	-3.16	-8.92	3.49e-09	1.54e-07	0.000114	0.11	0.0754983	68.6349	0.775486	1.1421	147.275	-4.14	-17.63	2.7e-13	9.3e-12	8.81e-09
472	Tmem243	4	complement(21902803..21920651)	10.52	0.952208	9.05141	5.7361	6.76545	117.945	1.68	3.2	2.02e-06	5.45e-05	0.07	19.5133	2.74959	14.0908	7.33074	5.52397	75.3535	2.47	5.52	0	0	0
473	Slc25a40	4	complement(22576576..22661722)	6.01333	1.71165	28.4642	3.86249	3.04175	78.7511	1.39	2.62	0.000536	0.00773	1	7.98667	1.81883	22.7733	4.58166	2.48551	54.249	1.76	3.38	2.51e-06	3.66e-05	0.08
474	Steap1	4	25435873..25446461	1.89	0.521153	27.5742	1.20558	0.967921	80.287	-2.18	-4.52	5.65e-11	3.39e-09	1.84e-06	2.49667	0.328684	13.1649	3.81372	4.56899	119.804	-1.8	-3.48	1.04e-08	2.15e-07	0.00034
475	Steap2	4	25507463..25527087	1.51333	0.323161	21.3543	0.918247	0.841579	91.6505	-2.55	-5.86	0	0	0	0.686667	0.198578	28.9192	3.91216	5.21965	133.421	-3.77	-13.68	0	0	0
476	Cyp51	4	27175243..27194018	7.32	1.68653	23.0401	4.50327	3.98346	88.4571	-1.64	-3.11	0	0	0	6.93	2.20626	31.8364	11.2755	12.0633	106.987	-1.77	-3.41	0	0	0
477	Ppp1r9a	4	29978739..30241911	4.91333	1.08076	21.9964	2.99704	2.71004	90.4238	1.24	2.37	6.64e-06	0.000161	0.22	5.37333	0.561278	10.4456	3.6347	2.21178	60.8518	1.29	2.44	6.85e-08	1.27e-06	0.00224
478	Glcci1	4	34282625..34614438	5.66667	1.16001	20.4708	3.41334	3.18668	93.3597	2.35	5.11	1.67e-13	1.37e-11	5.45e-09	8.80333	0.297714	3.38183	4.16556	2.60288	62.4857	2.93	7.6	0	0	0
479	Foxp2	4	41364441..41942023	0.836667	0.413078	49.3719	0.624872	0.299523	47.9334	1.61	3.05	0.000557	0.00798	1	1.25	0.208087	16.6469	0.696582	0.245527	35.2474	2.17	4.51	1.75e-08	3.5e-07	0.000572
480	Cttnbp2	4	complement(42932903..43096399)	1.19667	0.330807	27.644	0.763737	0.612255	80.1657	2.38	5.19	8.16e-07	2.39e-05	0.03	1.76	0.47697	27.1005	0.909158	0.500869	55.0916	2.87	7.31	2.36e-11	6.67e-10	7.7e-07
481	Met	4	44774741..44852665	2.40333	0.888951	36.9882	1.64614	1.07083	65.0509	-1.12	-2.18	1.79e-06	4.89e-05	0.06	1.71667	0.326241	19.0043	2.95743	2.39411	80.9524	-1.63	-3.09	7.75e-14	2.78e-12	2.53e-09
482	Cped1	4	49056010..49333304	12.9733	2.1255	16.3836	7.54941	7.67058	101.605	3.55	11.73	0	0	0	17.9233	1.58507	8.84359	9.35628	6.26204	66.9288	3.95	15.46	0	0	0
483	Aass	4	complement(50152452..50200328)	5.64667	0.8807	15.5968	3.26368	3.37005	103.259	-4.46	-22	0	0	0	1.86667	0.495715	26.5562	48.6925	78.721	161.67	-6.16	-71.37	0	0	0
484	Cadps2	4	complement(50326442..50860756)	4.62	1.34533	29.1196	2.98266	2.31554	77.6335	2.6	6.07	0	0	0	4.58333	1.03645	22.6135	3.52844	1.89063	53.5827	2.55	5.87	0	0	0
485	Pot1	4	complement(51888634..51946715)	8.89667	2.88185	32.3924	5.88926	4.25312	72.2183	1.45	2.73	6.85e-09	2.86e-07	0.000224	9.35	0.795047	8.50318	6.89284	3.47362	50.3947	1.47	2.78	4.06e-11	1.12e-09	1.32e-06
486	Ccdc136	4	56674832..56704549	1.75333	0.315013	17.9665	1.03417	1.01705	98.3439	1.28	2.42	0.00139	0.02	1	1.72	0.195192	11.3484	1.27278	0.829454	65.1686	1.19	2.28	0.000759	0.0067	1
487	Tspan33	4	56981283..57004792	2.11	0.134536	6.37613	1.12227	1.39686	124.468	-1.56	-2.95	8.63e-07	2.52e-05	0.03	1.59333	0.681347	42.7623	3.07818	3.52879	114.639	-2.08	-4.23	5.5e-10	1.33e-08	1.79e-05
488	Strip2	4	57204944..57246675	4.29	1.09275	25.472	2.69137	2.2608	84.0016	2.41	5.32	9.93e-10	4.92e-08	3.24e-05	6.88333	0.352467	5.12059	3.22425	1.84593	57.2516	2.99	7.92	0	0	0
489	Cpa2	4	57855416..57879239	92.1167	20.3501	22.0916	56.2334	50.7467	90.243	6.04	65.58	0	0	0	112.213	11.3246	10.0921	68.1956	41.4354	60.7597	6.22	74.69	0	0	0
490	Cpa4	4	57883849..57907826	0.916667	0.265016	28.9108	0.590841	0.460787	77.9883	3.31	9.89	4.31e-05	0.000847	1	1.17333	0.280416	23.8991	0.697227	0.374321	53.6871	3.5	11.35	6.16e-06	8.42e-05	0.2
491	Mest	4	58053041..58063138	64.8067	7.36309	11.3616	36.0849	40.6187	112.564	2.35	5.11	0	0	0	79.2467	7.81389	9.86022	45.6599	33.166	72.6371	2.55	5.87	0	0	0
492	Podxl	4	complement(58829060..58893170)	0.766667	0.201329	26.2603	0.483998	0.399754	82.5942	-1.06	-2.08	0.00299	0.03	1	0.406667	0.1823	44.8279	0.912665	0.794461	87.0485	-2.08	-4.23	1.32e-08	2.69e-07	0.00043
493	Akr1b1	4	complement(61706864..61720956)	149.723	39.9321	26.6706	94.8277	77.6341	81.8686	1.87	3.66	0	0	0	176.59	25.5368	14.4611	113.125	63.387	56.0326	2.06	4.18	0	0	0
494	Atp6v0a4	4	complement(65736585..65818521)	0.966667	0.333217	34.4707	0.649942	0.447917	68.9165	-2.42	-5.35	2.26e-10	1.23e-08	7.36e-06	0.563333	0.342685	60.8317	2.41663	3.07634	127.299	-3.34	-10.12	8.88e-16	3.71e-14	2.9e-11
495	Zyx	4	71740532..71749386	19.24	4.48679	23.3201	11.8634	10.4321	87.9351	-1.68	-3.2	0	0	0	14.8967	1.42609	9.57322	30.2623	32.7104	108.09	-2.11	-4.3	0	0	0
496	Epha1	4	complement(71749242..71763679)	0.496667	0.0757188	15.2454	0.286193	0.297655	104.005	-2.85	-7.2	3.24e-14	2.88e-12	1.06e-09	0.363333	0.179258	49.337	1.52413	2.15447	141.358	-3.37	-10.33	5.55e-16	2.35e-14	1.81e-11
497	Fam115c	4	complement(72053434..72074683)	0.97	0.298161	30.7383	0.634081	0.475062	74.9214	1.64	3.12	0.00389	0.04	1	1.81333	0.234592	12.9371	0.746054	0.387886	51.9918	2.45	5.47	1.46e-07	2.58e-06	0.00476
498	Zfp862	4	78140483..78160638	0.363333	0.0351188	9.66574	0.199226	0.232083	116.492	-1.39	-2.61	0.00394	0.04	1	0.346667	0.115902	33.4333	0.506151	0.556363	109.92	-1.56	-2.94	0.00186	0.01	1
499	Rarres2	4	complement(78205812..78208767)	21.9133	6.67638	30.4672	14.2949	10.7742	75.3708	1.19	2.28	0.000351	0.00535	1	21.4667	1.56921	7.31	16.8332	8.7961	52.2543	1.1	2.14	0.000172	0.00175	1
500	Tmem176b	4	complement(78450724..78458179)	172.003	59.39	34.5284	115.697	79.6297	68.8263	2.21	4.63	0	0	0	134.547	4.6549	3.45969	134.464	65.0164	48.3521	1.8	3.48	0	0	0
501	Tmem176a	4	78458625..78462423	134.177	22.902	17.0685	78.5393	78.6831	100.183	1.98	3.93	0	0	0	118.883	11.185	9.40838	97.0829	64.2425	66.1729	1.74	3.34	0	0	0
502	Cpvl	4	complement(84025926..84131030)	2.73667	0.932541	34.0758	1.8346	1.27571	69.5359	1.36	2.57	0.000406	0.00608	1	2.75	0.248797	9.04717	2.13307	1.03969	48.7416	1.35	2.55	0.00012	0.00127	1
503	Adcyap1r1	4	85662892..85711696	2.43	0.629603	25.9096	1.5298	1.27307	83.2182	1.94	3.83	2.03e-08	7.89e-07	0.000662	1.42	0.372424	26.2271	1.82987	1.03946	56.8052	1.08	2.11	0.00355	0.03	1
504	Abcg2	4	88832178..88890621	22.8433	6.1604	26.968	14.5019	11.7966	81.3455	1.98	3.94	0	0	0	42.71	3.57441	8.36902	17.2846	9.63382	55.7365	2.83	7.11	0	0	0
505	Nap1l5	4	complement(89149317..89151184)	0.65	0.225167	34.641	0.437583	0.300403	68.6504	-2.05	-4.15	1.33e-05	0.000301	0.43	0.753333	0.205508	27.2798	1.26506	1.44888	114.531	-1.87	-3.66	6.01e-05	0.000679	1
506	Fam13a	4	complement(89183768..89281222)	25.95	6.63008	25.5494	16.29	13.6612	83.8626	1.48	2.78	1.22e-15	1.25e-13	3.98e-11	37.0833	1.29855	3.50171	19.51	11.1544	57.1725	1.96	3.9	0	0	0
507	Prdm5	4	96659084..96812263	2.81667	0.642988	22.828	1.72983	1.53702	88.8541	1.98	3.94	2.09e-07	6.77e-06	0.00683	3.30667	0.456216	13.7969	2.09322	1.25594	60.0003	2.14	4.42	5.8e-11	1.58e-09	1.89e-06
508	Thnsl2	4	complement(98976550..98995590)	7.58	1.05532	13.9224	4.31766	4.61365	106.855	1.59	3.02	1.16e-07	3.96e-06	0.0038	6.84333	1.61636	23.6195	5.40511	3.76703	69.6938	1.36	2.57	1.73e-05	0.000218	0.56
509	Tmem150a	4	100218661..100222130	48.8367	3.26782	6.69132	26.0522	32.222	123.682	1.31	2.48	9.37e-11	5.4e-09	3.06e-06	63.64	6.90622	10.852	33.6482	26.3101	78.1919	1.59	3	0	0	0
510	Vamp5	4	complement(100231561..100232559)	38.0433	8.5129	22.3768	23.2781	20.8812	89.703	1.45	2.74	3.43e-06	8.83e-05	0.11	55.53	6.0937	10.9737	28.1987	17.0484	60.4582	1.95	3.86	8.72e-13	2.87e-11	2.85e-08
511	Capg	4	100407658..100419446	6.59667	1.59813	24.2264	4.0974	3.5345	86.2619	-1.56	-2.94	8.28e-12	5.65e-10	2.7e-07	5.39	1.22748	22.7732	9.91827	10.3872	104.728	-1.93	-3.82	0	0	0
512	Tcf7l1	4	complement(100491798..100660140)	4.48667	0.941134	20.9762	2.7139	2.50707	92.3789	1.22	2.34	1.62e-05	0.000358	0.53	4.25667	0.670994	15.7634	3.30593	2.04798	61.9485	1.08	2.12	9.7e-05	0.00105	1
513	Ctnna2	4	complement(107881826..108008484)	2.86667	0.611583	21.3343	1.73912	1.59459	91.689	2.91	7.52	5.18e-07	1.57e-05	0.02	4.45	0.519615	11.6767	2.11275	1.30005	61.5337	3.49	11.22	6.86e-11	1.86e-09	2.24e-06
514	Reg3b	4	109467272..109470510	26.6033	13.7468	51.6731	20.1751	9.09096	45.0604	3.13	8.75	1.11e-16	1.26e-14	3.62e-12	11.5833	0.877857	7.57862	22.3167	7.42178	33.2566	1.87	3.67	3.07e-07	5.14e-06	0.01
515	Hk2	4	complement(113559427..113610243)	2.34667	0.508167	21.6548	1.42742	1.30002	91.0747	-2.26	-4.81	0	0	0	2.17333	0.526909	24.2443	5.10494	6.43565	126.067	-2.45	-5.47	0	0	0
516	LOC103692170	4	113935492..113941478	6.06667	1.77128	29.1969	3.91897	3.0373	77.5024	1.63	3.1	1.71e-07	5.61e-06	0.00557	5.95333	1.19274	20.0349	4.63598	2.48091	53.5141	1.53	2.89	6.15e-07	9.86e-06	0.02
517	LOC103692173	4	complement(113951870..113954297)	16.44	3.99989	24.3302	10.2199	8.79649	86.0718	1.28	2.43	4.06e-06	0.000103	0.13	19.5333	2.19685	11.2467	12.2933	7.1823	58.4245	1.43	2.69	8.35e-11	2.23e-09	2.72e-06
518	LOC103692165	4	114835064..114850701	0.626667	0.228546	36.4701	0.427606	0.281514	65.8348	3.12	8.72	0.000712	0.00978	1	0.686667	0.184752	26.9056	0.495071	0.230823	46.6243	3.19	9.13	0.000514	0.00471	1
519	Dysf	4	115712850..115901873	1.66667	0.241109	14.4665	0.953888	1.00802	105.675	-1.4	-2.65	1.65e-07	5.42e-06	0.00538	0.67	0.151327	22.5862	2.28926	2.42027	105.723	-2.82	-7.08	0	0	0
520	Tia1	4	118207862..118235218	28.2167	5.41791	19.2011	16.8173	16.1212	95.8606	1.1	2.15	6.64e-09	2.79e-07	0.000217	34.6833	3.53528	10.193	20.6182	13.1638	63.8457	1.34	2.53	3.89e-15	1.55e-13	1.27e-10
521	Anxa4	4	complement(118538777..118595580)	17.2767	5.41687	31.3537	11.3468	8.38615	73.9078	-1.22	-2.34	1.57e-11	1.03e-09	5.13e-07	13.0667	1.25117	9.5753	22.0145	19.4053	88.1478	-1.65	-3.15	0	0	0
522	LOC100911337_3	4	complement(120413653..120414118)	0	0	#DIV/0!	0	0	#DIV/0!	-7.36	-164.44	0.000759	0.01	1	0.64	1.10851	173.205	1.62	2.80592	173.205	-2.76	-6.75	0.00478	0.03	1
523	Mgll	4	120671489..120771088	2.45	0.713583	29.1258	1.58179	1.22783	77.6229	-2.47	-5.55	1.47e-14	1.34e-12	4.78e-10	1.77333	1.35301	76.2975	6.22119	8.08245	129.918	-3.06	-8.35	0	0	0
524	Txnrd3	4	121612332..121650571	2.93	0.445084	15.1906	1.68754	1.7571	104.122	1.36	2.57	0.000132	0.00227	1	2.74667	0.441173	16.0621	2.10169	1.43467	68.2624	1.16	2.23	0.000316	0.00303	1
525	Nup210	4	complement(122644135..122741110)	6.21	1.7406	28.029	3.9753	3.16034	79.4994	1.39	2.62	1.21e-06	3.42e-05	0.04	8.19333	0.378594	4.62076	4.7202	2.58041	54.6673	1.72	3.29	3.17e-13	1.09e-11	1.04e-08
526	Hdac11	4	122781095..122798353	2.16667	0.552932	25.5199	1.3598	1.14108	83.9156	2.76	6.78	4.11e-08	1.52e-06	0.00134	1.85333	0.257164	13.8758	1.62653	0.929772	57.1628	2.46	5.51	6.34e-07	1.01e-05	0.02
527	Slc6a6	4	complement(123642210..123713464)	7.99333	1.26437	15.8178	4.62885	4.7581	102.792	-3.09	-8.49	0	0	0	4.44	1.07643	24.2439	27.9226	40.4859	144.994	-4.01	-16.1	0	0	0
528	Fgd5	4	123865725..123962881	0.216667	0.0907377	41.8789	0.153702	0.0890452	57.9336	-2.32	-4.99	2.89e-05	0.000595	0.94	0.123333	0.0750555	60.8558	0.519135	0.636072	122.525	-3.26	-9.6	1.12e-08	2.29e-07	0.000364
529	Adamts9	4	complement(124660262..124858250)	15.8033	1.38045	8.73516	8.59189	10.1985	118.699	-1.95	-3.85	0	0	0	11.3833	1.17134	10.2899	28.1313	34.603	123.005	-2.49	-5.63	0	0	0
530	Pdzrn3	4	complement(133717139..133951264)	4.02667	0.820325	20.3723	2.4235	2.26723	93.5519	-1.4	-2.65	1.11e-10	6.3e-09	3.63e-06	2.35333	0.830321	35.2828	5.51566	5.59059	101.358	-2.25	-4.75	0	0	0
531	Cntn3	4	complement(134784668..135069970)	3.00333	0.555818	18.5067	1.77958	1.73065	97.251	5.09	33.95	0	0	0	11.3467	1.01081	8.90842	2.18972	1.415	64.6203	6.93	122.11	0	0	0
532	Bhlhe40	4	140703619..140709319	2.76	1.05773	38.3237	1.90887	1.20368	63.0575	-2.58	-5.98	0	0	0	1.64667	0.28746	17.4571	7.29591	9.36937	128.42	-3.39	-10.45	0	0	0
533	Lmcd1	4	144192989..144252551	5.25333	2.05115	39.0448	3.65224	2.26428	61.997	3.75	13.44	4.22e-12	2.97e-10	1.38e-07	6.44333	0.882345	13.6939	4.18483	1.84782	44.1551	4.02	16.23	3.33e-16	1.43e-14	1.09e-11
534	Srgap3	4	complement(144638335..144869919)	2.38667	0.678405	28.4248	1.53254	1.20792	78.8186	4.43	21.58	0	0	0	2.31333	0.448813	19.4011	1.81836	0.987229	54.2924	4.31	19.84	0	0	0
535	Fancd2	4	145489869..145551479	17.3567	3.36874	19.4089	10.3627	9.89096	95.4476	1.09	2.13	4.25e-10	2.24e-08	1.39e-05	17.4233	0.557345	3.19884	12.6918	8.07401	63.6159	1.04	2.05	1e-11	2.96e-10	3.28e-07
536	Syn2	4	147037179..147195096	0.56	0.262869	46.9409	0.411434	0.210103	51.0661	-1.77	-3.42	8.63e-05	0.00156	1	0.1	0.0888819	88.8819	0.930956	0.91202	97.9659	-4.17	-17.94	1.86e-10	4.77e-09	6.05e-06
537	Mkrn2	4	147514120..147532084	11.4933	0.368284	3.20433	5.93081	7.8666	132.64	1.2	2.3	9.16e-07	2.65e-05	0.03	11.72	1.57693	13.455	7.78721	6.42498	82.5068	1.15	2.22	4.87e-07	7.94e-06	0.02
538	Mbd4	4	complement(147746186..147756294)	3.01	1.32774	44.111	2.16887	1.18954	54.8458	1.56	2.94	0.000518	0.0075	1	4.04333	0.748888	18.5216	2.44925	0.971252	39.6551	1.91	3.76	5.9e-07	9.49e-06	0.02
539	H1foo	4	147844658..147849779	7.43667	3.59987	48.407	5.51827	2.71303	49.1645	1.54	2.92	0.000359	0.00547	1	8.01	2.62463	32.767	6.15884	2.21614	35.9831	1.51	2.84	5.32e-05	0.000607	1
540	Plxnd1	4	complement(147854309..147893992)	4.22333	1.12224	26.5725	2.67279	2.1928	82.0417	-1.7	-3.24	4.23e-09	1.84e-07	0.000138	2.97333	0.245832	8.26789	6.90519	7.49292	108.511	-2.31	-4.96	0	0	0
541	Zfand4	4	148199102..148268405	1.35	0.17088	12.6578	0.76044	0.833764	109.642	1.75	3.36	0.00066	0.00922	1	3.16333	0.426654	13.4875	0.95696	0.680765	71.1383	2.92	7.54	3.05e-11	8.5e-10	9.94e-07
542	Zfp9	4	complement(150517027..150522351)	1.55	0.245764	15.8557	0.897882	0.922234	102.712	1.73	3.31	0.00102	0.01	1	2.81	0.4	14.2349	1.11525	0.753001	67.5183	2.51	5.69	1.48e-08	2.98e-07	0.000481
543	Slc25a18	4	153330069..153350446	2.27	0.95268	41.9683	1.61134	0.931486	57.8081	6.27	77.43	3.88e-06	9.88e-05	0.13	2.31333	0.133167	5.75648	1.83089	0.760555	41.5401	6.27	77.2	2.97e-06	4.3e-05	0.1
544	A2m	4	154309426..154359137	50.53	14.0637	27.8323	32.2968	25.7856	79.8393	-2.32	-5.01	0	0	0	18.63	2.04648	10.9849	112.905	140.802	124.709	-3.82	-14.11	0	0	0
545	Phc1	4	complement(155093949..155116154)	13.28	0.771168	5.80699	7.02558	8.84508	125.898	1.33	2.52	5.89e-11	3.5e-09	1.92e-06	16.8233	2.2419	13.3262	9.11039	7.22198	79.2719	1.57	2.97	0	0	0
546	Slc2a3	4	complement(155408233..155631856)	0.436667	0.159478	36.5218	0.298072	0.196002	65.7564	-1.73	-3.31	2.82e-05	0.000584	0.92	0.226667	0.201329	88.8216	0.725382	0.752986	103.805	-2.7	-6.49	1.47e-07	2.6e-06	0.0048
547	Clec4e	4	complement(156270920..156276304)	0.13	0.175784	135.218	0.152892	0.0323741	21.1745	-3.07	-8.42	0.0017	0.02	1	0.123333	0.106927	86.6974	0.528595	0.651139	123.183	-3.3	-9.83	0.00162	0.01	1
548	LOC103690024	4	complement(156403016..156427755)	3.81333	0.715844	18.7721	2.26459	2.19026	96.7176	-1.16	-2.24	1.81e-06	4.92e-05	0.06	3.33	1.05731	31.751	4.63973	4.39573	94.7411	-1.43	-2.7	4.74e-09	1.02e-07	0.000155
549	Pex5	4	complement(156983915..157009674)	12.4133	1.56001	12.5672	6.98667	7.67446	109.844	-1.01	-2.02	4.89e-09	2.1e-07	0.000159	10.9967	1.87905	17.0875	13.8344	13.0432	94.2805	-1.26	-2.4	3.64e-14	1.35e-12	1.19e-09
550	C1s	4	complement(157143592..157155609)	9.71333	3.38434	34.8422	6.54883	4.47528	68.337	-1.36	-2.56	7.39e-11	4.31e-09	2.41e-06	6.38	0.452106	7.0863	13.1859	11.9233	90.4248	-1.98	-3.96	0	0	0
551	Lpcat3	4	157181795..157222996	186.18	17.2542	9.26748	101.717	119.449	117.432	-1.1	-2.14	2.99e-09	1.34e-07	9.75e-05	141.123	10.2163	7.23928	213.375	211.036	98.904	-1.57	-2.96	0	0	0
552	Eno2	4	complement(157285179..157294047)	3.24333	3.62644	111.812	3.43488	0.270894	7.88655	-2.77	-6.82	5.79e-11	3.45e-09	1.89e-06	1.63667	0.325167	19.8676	9.85326	11.1186	112.842	-3.73	-13.25	0	0	0
553	Tpi1	4	complement(157328379..157331905)	5.89	1.7872	30.343	3.8386	2.90111	75.5774	-2.27	-4.82	0	0	0	6.35333	1.80267	28.3737	12.7491	15.5691	122.12	-2.19	-4.55	1.11e-16	4.91e-15	3.62e-12
554	Gapdh	4	complement(157676595..157679962)	9.48333	2.69511	28.4195	6.08922	4.8	78.8277	-2.14	-4.42	0	0	0	9.81333	2.17031	22.1159	19.1461	22.8685	119.442	-2.13	-4.37	0	0	0
555	Vamp1	4	157726941..157733643	1.26667	0.189297	14.9445	0.727982	0.761815	104.648	1.4	2.64	0.00382	0.04	1	1.45667	0.205994	14.1414	0.908655	0.622984	68.5612	1.5	2.84	0.0011	0.00928	1
556	Tspan9	4	complement(160530720..160662974)	6.14667	0.565007	9.19209	3.35584	3.94683	117.611	-1.57	-2.97	5.55e-16	5.9e-14	1.81e-11	4.19667	0.0585947	1.39622	8.94389	10.0731	112.626	-2.19	-4.58	0	0	0
557	Foxm1	4	161685258..161696305	4.24333	0.641275	15.1125	2.4423	2.54704	104.288	1.38	2.6	2.41e-06	6.42e-05	0.08	3.92	0.635059	16.2005	3.04154	2.07869	68.3434	1.18	2.27	2.53e-05	0.000307	0.82
558	LOC689757	4	complement(162181158..162230859)	3.28667	0.956312	29.0967	2.12149	1.64781	77.6723	1.15	2.23	0.00472	0.05	1	17.79	4.47657	25.1634	2.50766	1.34351	53.5763	3.52	11.49	0	0	0
559	Clec2d_1	4	162281574..162402635	0.773333	0.15695	20.2953	0.465142	0.435849	93.7024	-2.17	-4.5	1.44e-12	1.06e-10	4.71e-08	1.40667	0.102632	7.29612	1.57009	1.93849	123.463	-1.36	-2.56	7.71e-07	1.22e-05	0.03
560	Clec12a	4	163112301..163126864	3.78667	1.54536	40.8105	2.66601	1.58484	59.4462	-2.68	-6.41	0	0	0	2.14	0.681982	31.8683	10.404	13.4494	129.271	-3.49	-11.26	0	0	0
561	Emp1	4	169147243..169181966	8.06333	1.07937	13.3861	4.57135	4.93841	108.03	-1.23	-2.34	5.2e-11	3.13e-09	1.7e-06	8.45	0.593549	7.02424	10.0142	10.0533	100.39	-1.24	-2.37	1.36e-13	4.8e-12	4.44e-09
562	Abcc9	4	complement(176805431..176922424)	5.31333	1.7185	32.3431	3.51592	2.54193	72.2979	-1.2	-2.3	6.5e-07	1.94e-05	0.02	4.98667	0.443772	8.89917	6.72728	5.84545	86.8917	-1.34	-2.53	2.91e-10	7.29e-09	9.51e-06
563	Cmas	4	176994129..177012444	21.34	3.66546	17.1765	12.5027	12.4978	99.9605	-1.4	-2.63	5.85e-13	4.44e-11	1.91e-08	18.8533	2.62721	13.935	28.7418	29.4826	102.577	-1.63	-3.1	0	0	0
564	RGD1561551	4	complement(177021803..177039677)	0.03	0.0519615	173.205	0.0409808	0.0155291	37.8937	-5.54	-46.65	4.71e-05	0.000911	1	0.0833333	0.0802081	96.2497	0.680654	1.108	162.785	-4.28	-19.44	3.55e-05	0.000419	1
565	St8sia1	4	complement(177065168..177196180)	2.42333	0.600444	24.7776	1.51189	1.28898	85.2561	1.65	3.15	0.000242	0.00386	1	3.22333	0.335012	10.3934	1.81793	1.05438	57.9988	2	4.01	7.02e-07	1.12e-05	0.02
566	Bcat1	4	complement(179259308..179339795)	13.0067	4.55423	35.0146	8.78045	5.97677	68.0691	-3.16	-8.95	0	0	0	6.35667	1.28461	20.2089	47.6336	67.4283	141.556	-4.24	-18.86	0	0	0
567	Sspn	4	180291389..180324408	0.99	0.53507	54.0475	0.762535	0.321684	42.1861	5.95	62	1.56e-05	0.000347	0.51	0.956667	0.135031	14.1147	0.838357	0.262654	31.3296	5.87	58.29	1.63e-05	0.000206	0.53
568	Ppfibp1	4	181286455..181428157	28.75	5.86414	20.397	17.3071	16.1827	93.5037	-1.36	-2.56	3e-14	2.69e-12	9.78e-10	21.2133	0.486038	2.29119	38.348	38.1983	99.6095	-1.86	-3.62	0	0	0
569	Sulf1	5	complement(5999475..6186329)	15.0333	4.65811	30.9852	9.84572	7.33639	74.5134	3.03	8.18	0	0	0	17.8333	1.73062	9.70439	11.5738	5.98917	51.7476	3.23	9.39	0	0	0
570	Sdcbp	5	19471664..19498485	41.9133	13.7278	32.7528	27.8206	19.9302	71.6384	-1.14	-2.2	3.28e-08	1.23e-06	0.00107	35.8867	1.08666	3.02804	51.5537	43.4557	84.292	-1.4	-2.64	0	0	0
571	Ccne2	5	24434872..24446406	2.94333	1.01199	34.3826	1.97766	1.36566	69.0543	1.37	2.58	0.000129	0.00222	1	4.76667	0.624286	13.0969	2.29844	1.1141	48.4719	2.02	4.04	1.17e-09	2.72e-08	3.81e-05
572	RGD1559441	5	24860153..24908397	0.933333	0.11547	12.3718	0.524402	0.578317	110.281	1.93	3.82	0.000102	0.00181	1	0.923333	0.159478	17.272	0.659601	0.471234	71.4423	1.85	3.61	0.000128	0.00134	1
573	Rad54b	5	25146949..25214376	1.54333	0.090185	5.84352	0.816759	1.02753	125.806	1.72	3.3	0.000103	0.00182	1	1.88667	0.352751	18.6971	1.05784	0.838015	79.2195	1.9	3.73	3e-06	4.34e-05	0.1
574	Slc26a7	5	complement(27986663..28177340)	4.49333	1.91231	42.5588	3.20282	1.82506	56.9828	1.72	3.29	9.76e-08	3.38e-06	0.00318	11.1033	1.73379	15.6151	3.63188	1.48919	41.0033	2.99	7.94	0	0	0
575	Tmem64	5	28850950..28867227	9.23667	2.34777	25.418	5.79222	4.87118	84.0988	-1.48	-2.78	5.77e-10	2.97e-08	1.88e-05	5.66	0.545619	9.63991	13.1781	13.2484	100.533	-2.23	-4.69	0	0	0
576	Osgin2	5	complement(29663685..29682005)	3.30333	1.06791	32.3283	2.18562	1.58068	72.3219	-1.64	-3.11	1.55e-09	7.33e-08	5.04e-05	4.05667	1.37191	33.8186	5.12708	5.21592	101.733	-1.39	-2.61	2.16e-07	3.72e-06	0.00705
577	Mmp16	5	31568419..31810484	1.98	0.798311	40.3187	1.38916	0.835581	60.1503	1.8	3.49	8.47e-05	0.00154	1	2.24667	0.133167	5.9273	1.5861	0.682249	43.0141	1.95	3.85	4.79e-07	7.82e-06	0.02
578	Ggh	5	34040258..34063361	10.5067	4.68689	44.6087	7.59678	4.1152	54.1704	1.2	2.3	0.000422	0.00629	1	14.0833	4.42629	31.4293	8.56785	3.36101	39.2282	1.6	3.04	6.19e-08	1.15e-06	0.00202
579	Pm20d2	5	complement(48420302..48436531)	2.37	0.937443	39.5546	1.65372	1.01297	61.254	2.1	4.28	0.000412	0.00616	1	4.31	1.14136	26.4816	1.89248	0.827087	43.7038	2.92	7.55	2.4e-08	4.71e-07	0.000784
580	Srsf12	5	48456757..48485912	0.986667	0.618088	62.6441	0.802378	0.260624	32.4815	3.29	9.78	6.01e-05	0.00113	1	1.57667	0.177858	11.2806	0.864918	0.213767	24.7153	3.85	14.45	1.41e-07	2.49e-06	0.00459
581	Cga	5	50381244..50393367	18.0467	4.58718	25.4184	11.3169	9.51729	84.0979	2.28	4.85	2.47e-08	9.44e-07	0.000807	53.8267	11.4106	21.1988	13.5613	7.7718	57.3087	3.76	13.55	0	0	0
582	Nfx1	5	57291156..57348720	22.7067	3.07185	13.5284	12.8893	13.8839	107.717	-1.4	-2.64	1.07e-12	7.91e-11	3.48e-08	16.1733	1.37078	8.47555	30.5728	32.1638	105.204	-1.96	-3.89	0	0	0
583	RGD1561916	5	complement(57883675..57896475)	2.46	1.35569	55.1094	1.90785	0.780864	40.9291	1.93	3.81	0.00127	0.02	1	2.74667	0.722934	26.3204	2.0919	0.637573	30.4782	2.1	4.29	0.000221	0.0022	1
584	Sigmar1	5	complement(58121786..58124681)	9.57667	0.829719	8.66396	5.20319	6.18503	118.87	-1.11	-2.16	1.54e-07	5.1e-06	0.00502	9.75333	1.2436	12.7505	11.1521	11.1936	100.372	-1.16	-2.24	2.72e-09	6.04e-08	8.86e-05
585	Atp8b5p	5	58752879..58831028	1.00333	0.311823	31.0787	0.657578	0.488972	74.3595	1.38	2.61	0.00492	0.05	1	1.39667	0.132035	9.4536	0.771719	0.398285	51.6101	1.82	3.54	6.75e-05	0.000755	1
586	Spag8	5	complement(59147337..59149699)	1.22	0.585064	47.9561	0.902532	0.448967	49.7453	2.28	4.84	0.00127	0.02	1	1.26667	0.850078	67.1115	1.00835	0.36658	36.3543	2.15	4.43	0.00311	0.02	1
587	Tmem8b	5	59178846..59191975	4.13333	1.145	27.7017	2.63917	2.11307	80.0657	2.46	5.51	4.4e-07	1.36e-05	0.01	4.55333	0.301717	6.6263	3.13611	1.72435	54.9837	2.53	5.76	6.34e-09	1.34e-07	0.000207
588	Glipr2	5	59416076..59446647	5.67667	2.53504	44.6572	4.10585	2.22146	54.1048	-1.6	-3.04	7.06e-07	2.1e-05	0.02	3.54	1.01208	28.5897	8.76057	8.2138	93.7588	-2.29	-4.88	1.84e-12	5.83e-11	6.01e-08
589	Melk	5	59783890..59844356	10.15	2.5831	25.4493	6.36655	5.35061	84.0425	1	2	4.16e-06	0.000105	0.14	12.7367	1.39156	10.9256	7.6277	4.36875	57.2748	1.28	2.44	1.72e-10	4.43e-09	5.61e-06
590	Polr1e	5	60572577..60588240	4.12667	1.03568	25.0973	2.58117	2.18566	84.6769	-1.48	-2.8	3.01e-13	2.36e-11	9.83e-09	3.67667	0.455229	12.3816	5.82745	5.83125	100.065	-1.69	-3.22	0	0	0
591	Aldh1b1	5	61382351..61387358	0.52	0.37027	71.2058	0.445135	0.105875	23.7849	3.45	10.96	0.00352	0.04	1	0.6	0.174356	29.0593	0.47009	0.0864466	18.3894	3.67	12.77	0.0016	0.01	1
592	Tbc1d2	5	complement(62212982..62260105)	0.353333	0.0763763	21.6159	0.214855	0.195838	91.1491	-1.75	-3.37	0.000366	0.00555	1	0.283333	0.140119	49.4538	0.569903	0.630361	110.608	-2.1	-4.3	4.57e-05	0.000528	1
593	Anks6	5	complement(62640645..62683964)	3.12667	0.218251	6.9803	1.67246	2.05656	122.966	-1.92	-3.78	0	0	0	1.46333	0.28006	19.1385	5.46831	6.7335	123.137	-3.09	-8.54	0	0	0
594	Galnt12	5	62718787..62750145	0.273333	0.225019	82.3238	0.249176	0.0341637	13.7107	-2.42	-5.35	0.00137	0.02	1	0.386667	0.411987	106.548	0.779451	0.91878	117.875	-2.17	-4.49	0.007	0.05	1
595	Col15a1	5	62840360..62950240	0.23	0.157162	68.3315	0.193581	0.051504	26.6059	-2.61	-6.09	0.000345	0.00528	1	0.3	0.173494	57.8312	0.679054	0.841652	123.945	-2.4	-5.27	0.000317	0.00305	1
596	Sec61b	5	63192298..63200508	162.183	51.2782	31.6174	106.731	78.4218	73.4762	-1.26	-2.39	8.64e-11	5.01e-09	2.82e-06	137.657	18.5563	13.4802	209.767	186.881	89.0897	-1.53	-2.88	0	0	0
597	LOC108348074	5	64476317..64542645	3.07	1.06785	34.7833	2.06892	1.41574	68.4286	-1.31	-2.47	0.00207	0.02	1	1.46667	0.264071	18.0048	4.26928	3.94042	92.2969	-2.51	-5.7	1.87e-10	4.8e-09	6.11e-06
598	Tmem38b	5	70639156..70675054	52.1467	6.03591	11.5749	29.0913	32.6052	112.079	1.92	3.78	0	0	0	51.06	9.97541	19.5367	36.7775	26.623	72.3894	1.8	3.48	0	0	0
599	Epb41l4b	5	complement(74030882..74191167)	0.763333	0.300721	39.3958	0.532027	0.327116	61.4848	-1.31	-2.48	9.77e-05	0.00174	1	0.443333	0.142244	32.0851	1.02468	0.884102	86.2804	-2.13	-4.37	3.99e-09	8.68e-08	0.00013
600	Ptpn3	5	complement(74248996..74368186)	0.94	0.308058	32.7722	0.624029	0.44685	71.6073	-2.44	-5.42	0	0	0	0.5	0.181934	36.3868	2.26935	2.86725	126.346	-3.43	-10.8	0	0	0
601	Palm2	5	74649765..74788497	5.50667	1.39615	25.3538	3.45141	2.90657	84.2142	-1.04	-2.06	1.81e-07	5.91e-06	0.00591	5.36	1.07014	19.9653	6.40094	5.50666	86.0289	-1.13	-2.18	1.99e-08	3.93e-07	0.000648
602	Ptgr1	5	complement(76110738..76129441)	64.7167	18.658	28.8303	41.6874	32.5684	78.1253	1.67	3.17	0	0	0	66.5767	3.59987	5.4071	49.3649	26.5929	53.8701	1.67	3.17	0	0	0
603	Ugcg	5	76386836..76419560	5.86333	1.10934	18.9199	3.48634	3.36158	96.4216	-1.85	-3.61	0	0	0	6.93	0.365923	5.28028	10.0842	11.6725	115.75	-1.68	-3.21	2.22e-16	9.63e-15	7.24e-12
604	Tmem268	5	79382096..79407433	1.93333	0.244199	12.631	1.08877	1.1944	109.702	-2.02	-4.07	1.11e-16	1.26e-14	3.62e-12	1.74667	0.18037	10.3265	3.68584	4.57687	124.174	-2.27	-4.81	0	0	0
605	Tnc	5	complement(79789671..79874671)	7.54	1.37175	18.193	4.45588	4.36161	97.8845	-2.88	-7.34	2.22e-16	2.43e-14	7.24e-12	4.70333	0.618088	13.1415	23.6806	33.4407	141.216	-3.67	-12.7	0	0	0
606	Pappa	5	80920568..81150940	9.88	6.0204	60.9352	7.9502	2.72915	34.3281	2.08	4.24	2.55e-09	1.17e-07	8.32e-05	19.5633	3.18177	16.2639	8.59347	2.22834	25.9307	2.98	7.86	0	0	0
607	Astn2	5	complement(81179605..82168427)	1.41333	0.369639	26.1537	0.891486	0.738003	82.7834	2.83	7.09	8.33e-09	3.44e-07	0.000272	0.836667	0.20306	24.2701	1.06432	0.601617	56.5257	2.02	4.06	0.000195	0.00196	1
608	Tle1	5	complement(88546568..88629491)	8.94333	1.39285	15.5742	5.16809	5.339	103.307	1.84	3.59	2.02e-14	1.83e-12	6.59e-10	12.5133	0.470886	3.76307	6.42539	4.35831	67.8295	2.26	4.79	0	0	0
609	Frmd3	5	complement(90040495..90282327)	3.84333	1.09865	28.5859	2.47099	1.94078	78.5427	1.1	2.14	0.00194	0.02	1	7.03	0.3005	4.27453	2.92733	1.58368	54.0999	1.92	3.77	9.29e-10	2.19e-08	3.03e-05
610	Ptprd	5	complement(92862267..93244202)	4.36333	0.665307	15.2477	2.51432	2.6149	104	1.25	2.37	8.93e-09	3.67e-07	0.000291	6.53667	0.392726	6.00804	3.12955	2.13409	68.1918	1.76	3.39	0	0	0
611	Cntln	5	103251986..103366264	2.99	1.0714	35.8328	2.0307	1.35665	66.8072	1.58	2.99	9.46e-05	0.00169	1	5.55	0.3005	5.41441	2.35047	1.1077	47.127	2.44	5.44	8.04e-14	2.88e-12	2.62e-09
612	Sh3gl2	5	103479767..103654247	3.74667	1.86436	49.7605	2.80551	1.33099	47.4421	-2.18	-4.53	6.09e-11	3.6e-09	1.99e-06	0.75	0.304138	40.5518	7.99368	9.03531	113.031	-4.56	-23.57	0	0	0
613	Hacd4	5	complement(106732513..106758032)	12.31	4.64068	37.6984	8.47534	5.42303	63.986	1.29	2.44	1.33e-05	0.000301	0.43	15.7033	3.72068	23.6935	9.75356	4.42788	45.3976	1.6	3.02	3.89e-09	8.48e-08	0.000127
614	Mtap	5	107711077..107777530	3.13333	0.705006	22.5002	1.91917	1.71709	89.4703	-1.09	-2.12	1e-07	3.46e-06	0.00328	3.11	0.427551	13.7476	3.66278	3.25495	88.8657	-1.16	-2.23	5.72e-09	1.22e-07	0.000187
615	Elavl2	5	complement(109499408..109651730)	0.4	0.236432	59.108	0.318216	0.11566	36.3464	2.18	4.54	0.00314	0.03	1	0.58	0.269629	46.4878	0.345477	0.0944361	27.335	2.65	6.26	0.000171	0.00174	1
616	LOC108351137	5	115649046..115650340	22.9233	6.71502	29.2934	14.8192	11.461	77.3391	-1.24	-2.37	8.17e-11	4.74e-09	2.67e-06	19.8233	5.40384	27.26	29.3428	26.4288	90.0693	-1.49	-2.8	2.79e-14	1.04e-12	9.09e-10
617	Ak4	5	120250616..120305897	1.03667	0.219621	21.1853	0.628144	0.577739	91.9755	-3.68	-12.85	0	0	0	1.06333	0.277909	26.1356	5.37876	8.23845	153.166	-3.7	-13.03	0	0	0
618	Lepr	5	120564645..120682221	3.48333	1.11957	32.1407	2.30145	1.67143	72.6252	-1.38	-2.59	2.05e-09	9.52e-08	6.7e-05	1.99667	0.145717	7.29799	4.77097	4.43761	93.0128	-2.22	-4.66	0	0	0
619	RGD1564074	5	124442293..124542156	9.49	4.97606	52.4348	7.23303	3.19184	44.1286	3.68	12.84	7.36e-14	6.32e-12	2.4e-09	29.41	2.04265	6.94541	7.98535	2.60612	32.6363	5.26	38.44	0	0	0
620	Plpp3	5	124690214..124765498	5.91667	2.11358	35.7225	4.01512	2.68919	66.9764	1.12	2.17	0.000153	0.00257	1	6.99667	0.920018	13.1494	4.65008	2.19667	47.2395	1.33	2.51	2.53e-07	4.3e-06	0.00826
621	LOC103690060	5	125060619..125073237	1.30333	0.863269	66.2355	1.0833	0.311172	28.7245	6.27	76.95	4.84e-06	0.00012	0.16	4.26667	0.658964	15.4445	1.15553	0.253115	21.9045	7.92	241.51	1.26e-09	2.93e-08	4.11e-05
622	Dhcr24	5	126164674..126191206	17.4567	1.90085	10.889	9.67876	10.9996	113.647	-1.47	-2.77	3.71e-13	2.86e-11	1.21e-08	15.1367	2.13214	14.0859	24.4458	26.7338	109.359	-1.77	-3.41	0	0	0
623	Acot11	5	complement(126347435..126395668)	1.21333	0.404145	33.3087	0.808739	0.572182	70.7499	-2.16	-4.48	7.71e-08	2.71e-06	0.00252	1.11333	0.309246	27.7766	2.51249	2.97859	118.551	-2.36	-5.13	5.03e-10	1.22e-08	1.64e-05
624	Ldlrad1	5	126812187..126821407	1.09667	0.234379	21.3719	0.665523	0.60973	91.6167	2.15	4.45	0.00135	0.02	1	1.47667	1.30247	88.2035	0.810348	0.498807	61.5547	2.52	5.72	0.00084	0.00732	1
625	Zcchc11	5	128083118..128168207	56.98	11.6385	20.4256	34.3093	32.0613	93.4479	1.1	2.14	3.78e-08	1.4e-06	0.00123	89.2067	7.24345	8.11986	41.8662	26.1779	62.5276	1.69	3.22	0	0	0
626	LOC108348114	5	129043675..129082442	3.37667	2.25482	66.7766	2.81575	0.793262	28.1724	-2.29	-4.88	2.52e-08	9.59e-07	0.000823	1.64	0.072111	4.39701	8.2105	9.3608	114.01	-3.47	-11.06	0	0	0
627	Ptch2	5	135962911..135983816	30.8267	9.13362	29.629	19.9801	15.3393	76.7727	3.86	14.49	0	0	0	33.8033	5.18677	15.344	23.5968	12.5254	53.0812	3.93	15.27	0	0	0
628	Plk3	5	complement(135997725..136002900)	3.11667	0.66463	21.325	1.89065	1.73385	91.7067	-1.1	-2.15	3.12e-05	0.000635	1	2.67	0.238118	8.91826	3.67043	3.31753	90.3853	-1.37	-2.59	3.12e-08	6e-07	0.00102
629	Eri3	5	136406130..136533389	52.79	2.5556	4.84107	27.6728	35.5211	128.361	1.26	2.39	1.17e-12	8.61e-11	3.8e-08	64.0267	0.457857	0.715104	36.0452	29.0028	80.4624	1.45	2.74	0	0	0
630	Ptprf	5	complement(137036935..137112927)	18.59	1.68597	9.06924	10.138	11.953	117.903	-1.13	-2.19	3.37e-09	1.49e-07	0.00011	15.25	1.8124	11.8846	21.6687	21.6865	100.082	-1.49	-2.81	0	0	0
631	Slc2a1	5	138154673..138182897	10.5	1.34324	12.7928	5.92162	6.47481	109.342	-1.51	-2.84	1.89e-15	1.91e-13	6.16e-11	9.38667	1.38005	14.7022	14.9544	16.3014	109.007	-1.74	-3.35	0	0	0
632	Edn2	5	139100898..139105792	0.666667	0.970429	145.564	0.818548	0.214793	26.2407	-7.62	-196.86	0	0	0	0.353333	0.0585947	16.5834	47.2224	80.3739	170.203	-8.45	-348.88	0	0	0
633	Mycl	5	140692779..140698609	1.47667	0.536128	36.3066	1.0064	0.665061	66.0834	2.74	6.67	7.83e-07	2.3e-05	0.03	0.89	0.31225	35.0843	1.16426	0.543985	46.7235	1.98	3.94	0.00143	0.01	1
634	Fhl3	5	142689026..142696383	2.5	1.06579	42.6314	1.78289	1.01414	56.8818	-1.9	-3.74	1.79e-07	5.87e-06	0.00585	1.23667	0.155027	12.5359	4.54193	4.8323	106.393	-2.96	-7.79	8.55e-15	3.3e-13	2.79e-10
635	Snip1	5	143063099..143070884	0	0	#DIV/0!	0	0	#DIV/0!	-7	-128.44	0.00382	0.04	1	0	0	#DIV/0!	0.236667	0.409919	173.205	-6.99	-126.7	0.00445	0.03	1
636	Oscp1	5	144067416..144098207	6.13333	1.225	19.9729	3.67917	3.47071	94.3342	1.13	2.19	0.000761	0.01	1	7.92333	0.734189	9.26616	4.49611	2.83286	63.007	1.44	2.72	2.93e-06	4.24e-05	0.1
637	Zmym6	5	145138697..145186357	2.23333	0.318172	14.2465	1.27575	1.35422	106.151	1.1	2.14	0.000787	0.01	1	2.61	0.277849	10.6456	1.59384	1.10476	69.3144	1.23	2.34	4.61e-05	0.000532	1
638	Zfp362	5	complement(146952653..146973932)	9.48333	1.27602	13.4554	5.37968	5.80345	107.877	1.25	2.39	0.000102	0.00181	1	9.03667	1.45335	16.0828	6.74645	4.73753	70.2226	1.09	2.12	0.000769	0.00678	1
639	Trim62	5	147069616..147095242	1.27	0.434051	34.1772	0.852025	0.591105	69.3765	-1.73	-3.33	1.14e-05	0.000262	0.37	1.46333	0.414769	28.3441	2.15802	2.30034	106.595	-1.63	-3.08	8.28e-06	0.00011	0.27
640	Fndc5	5	147323240..147330266	2.95333	1.27052	43.02	2.11193	1.18993	56.3431	2.22	4.67	2.56e-06	6.78e-05	0.08	5.61	0.156205	2.7844	2.39129	0.970609	40.5894	3.12	8.71	0	0	0
641	RGD1561149	5	complement(147403948..147412705)	0.35	0.0953939	27.2554	0.222697	0.180034	80.8425	-1.35	-2.55	0.00375	0.04	1	0.32	0.12	37.5	0.491798	0.483169	98.2454	-1.59	-3	0.000405	0.00381	1
642	Iqcc	5	complement(147819618..147823232)	17.6267	2.00622	11.3818	9.81645	11.0453	112.519	1.22	2.33	5.64e-06	0.000139	0.18	18.5467	1.65446	8.92052	12.421	9.01943	72.6146	1.19	2.28	1.87e-07	3.25e-06	0.0061
643	Ptp4a2	5	148051126..148060339	287.793	80.166	27.8554	183.98	146.815	79.7994	-1.22	-2.33	9.33e-11	5.39e-09	3.04e-06	235.58	8.31689	3.53039	363.64	328.04	90.2103	-1.55	-2.94	0	0	0
644	Adgrb2	5	148193710..148231587	0.823333	0.205264	24.9309	0.514299	0.437041	84.978	1.67	3.18	0.000439	0.0065	1	0.843333	0.083865	9.94446	0.616199	0.355884	57.7547	1.6	3.04	0.000256	0.00251	1
645	Sdc3	5	148923098..148956404	0.446667	0.138684	31.0487	0.292675	0.217776	74.4088	-2.92	-7.59	1.11e-16	1.26e-14	3.62e-12	0.29	0.158745	54.7397	1.50845	2.11141	139.972	-3.66	-12.68	0	0	0
646	Smpdl3b	5	complement(150925370..150949931)	5.93	0.330454	5.57258	3.13023	3.95948	126.492	-1.29	-2.44	1.69e-10	9.38e-09	5.51e-06	5.09333	0.281484	5.52652	7.42682	7.95115	107.06	-1.59	-3.02	0	0	0
647	Map3k6	5	151436464..151448328	1.59	0.532259	33.4754	1.06113	0.747936	70.4848	-1.43	-2.69	6.38e-07	1.91e-05	0.02	0.82	0.288444	35.1761	2.23742	2.10492	94.0779	-2.43	-5.38	2.78e-15	1.12e-13	9.05e-11
648	Rps6ka1	5	complement(152078220..152122684)	2.51	0.545619	21.7378	1.52781	1.38903	90.9163	-1.49	-2.8	1.06e-06	3.03e-05	0.03	1.7	0.425323	25.019	3.68187	3.85807	104.785	-2.18	-4.53	2.76e-14	1.04e-12	9.02e-10
649	Ubxn11	5	152333043..152356890	1.28667	0.166233	12.9196	0.72645	0.792266	109.06	1.62	3.07	0.00477	0.05	1	1.63	0.415812	25.51	0.9143	0.647847	70.8572	1.87	3.66	0.000991	0.00846	1
650	Ldlrap1	5	complement(152966591..152987211)	6.45333	1.40532	21.7767	3.92933	3.56948	90.842	-1.73	-3.32	3.62e-08	1.35e-06	0.00118	5.63333	0.748888	13.2939	10.4062	11.4987	110.499	-1.97	-3.93	2.61e-10	6.58e-09	8.51e-06
651	Clic4	5	complement(153568745..153625869)	14.82	3.39239	22.8906	9.10619	8.08054	88.7368	-1.3	-2.47	3.27e-09	1.45e-07	0.000107	13.1133	1.22737	9.3597	19.2775	18.5206	96.0737	-1.53	-2.89	7.77e-15	3.01e-13	2.54e-10
652	Rcan3	5	complement(153773663..153790157)	3.25333	0.310054	9.53034	1.78169	2.08121	116.811	1.86	3.64	0.000578	0.00826	1	3.77667	0.895786	23.719	2.27113	1.69834	74.7796	1.96	3.9	0.000198	0.00199	1
653	Nipal3	5	complement(153807955..153840178)	6.66333	1.44791	21.7295	4.05562	3.68786	90.9322	1.4	2.64	3.72e-06	9.51e-05	0.12	5.58	0.697639	12.5025	4.92375	3.01017	61.1357	1.08	2.11	0.000365	0.00346	1
654	Cnr2	5	154260062..154268126	0.0733333	0.0208167	28.3864	0.047075	0.0371349	78.8845	-3.18	-9.05	0.000221	0.00357	1	0.0166667	0.0288675	173.205	0.29805	0.435494	146.114	-5.1	-34.37	2.85e-05	0.000343	0.93
655	Fuca1	5	154269118..154286544	196.077	98.534	50.2528	147.305	68.9731	46.8232	-1.5	-2.83	6.1e-08	2.18e-06	0.00199	155.103	28.8185	18.5802	298.014	265.551	89.1072	-1.89	-3.7	0	0	0
656	Hmgcl	5	154294806..154308640	12.8967	1.35692	10.5215	7.12679	8.15983	114.495	-1.32	-2.5	8.07e-10	4.03e-08	2.63e-05	11.18	1.4238	12.7352	16.5912	17.3786	104.746	-1.6	-3.04	3.77e-15	1.51e-13	1.23e-10
657	Gale	5	154310453..154314955	13.1667	2.68761	20.4122	7.92714	7.40981	93.474	-2.45	-5.45	0	0	0	9.69333	0.320364	3.305	31.2581	40.7487	130.362	-2.94	-7.69	0	0	0
658	C1qb	5	complement(155246447..155252003)	6.48	1.85946	28.6954	4.16973	3.26721	78.3555	1.6	3.02	0.000167	0.00278	1	6.41	0.753591	11.7565	4.93982	2.66767	54.0033	1.5	2.83	2.56e-05	0.000311	0.84
659	Wnt4	5	155649217..155672579	0.683333	0.345302	50.532	0.514318	0.239024	46.4741	-2.3	-4.92	2.47e-13	1.97e-11	8.07e-09	0.39	0.0655744	16.8139	1.51621	1.74354	114.993	-3.1	-8.55	0	0	0
660	AABR07073181.1	5	155812105..155885829	6.23	0.72856	11.6944	3.47928	3.89011	111.808	-3.31	-9.93	0	0	0	3.18333	0.715914	22.4895	24.8462	37.1107	149.362	-4.34	-20.31	0	0	0
661	Rap1gap	5	156026911..156074395	1.15667	0.162583	14.0562	0.659625	0.702923	106.564	-1.76	-3.39	1.14e-05	0.000261	0.37	0.986667	0.275741	27.9468	1.86642	2.14851	115.114	-2.06	-4.17	4.32e-07	7.1e-06	0.01
662	Ece1	5	156215417..156318671	46.6667	5.755	12.3321	26.2108	28.9289	110.37	-1.04	-2.06	1.39e-08	5.51e-07	0.000452	38.0733	1.40076	3.67911	52.6606	50.1718	95.2739	-1.41	-2.65	0	0	0
663	Kif17	5	156628432..156666284	0.823333	0.228108	27.7054	0.525721	0.420888	80.0592	1.83	3.55	0.00222	0.03	1	0.976667	0.351046	35.9433	0.623814	0.342695	54.9355	1.93	3.8	0.000856	0.00744	1
664	Padi3	5	complement(159309000..159336429)	0.11	0.0953939	86.7217	0.102697	0.0103281	10.0568	-3.29	-9.81	6.96e-07	2.07e-05	0.02	0.0966667	0.0351188	36.3298	0.535131	0.749034	139.972	-3.73	-13.3	2.16e-08	4.25e-07	0.000704
665	Mfap2	5	159534202..159539750	309.497	67.1915	21.7099	188.344	171.336	90.9695	2.83	7.13	0	0	0	288.627	26.3257	9.12101	228.726	139.893	61.1618	2.64	6.24	0	0	0
666	Epha2	5	159845774..159874206	6.92	1.00955	14.5889	3.96478	4.17932	105.411	-2.3	-4.93	0	0	0	1.88667	0.264071	13.9967	15.4532	20.1168	130.179	-4.29	-19.51	0	0	0
667	Agmat	5	160306727..160321066	1.58	0.216564	13.7066	0.898282	0.964095	107.327	2.4	5.28	0.000366	0.00556	1	2.16333	0.316596	14.6347	1.12552	0.78718	69.9392	2.76	6.77	2.48e-05	0.000302	0.81
668	Pdpn	5	complement(161947137..161981441)	10.7333	1.23265	11.4843	5.98299	6.718	112.285	1.57	2.97	3.42e-09	1.51e-07	0.000112	14.46	2.02778	14.0234	7.56533	5.48426	72.492	1.92	3.8	1.11e-16	4.91e-15	3.62e-12
669	Dhrs3	5	162808646..162843383	11.6967	1.66308	14.2184	6.67987	7.09482	106.212	1.06	2.08	4.55e-05	0.000884	1	16.2933	0.558957	3.43059	8.35325	5.79386	69.3605	1.45	2.74	1.35e-12	4.32e-11	4.4e-08
670	Fbxo2	5	164972480..164977916	2.3	0.623779	27.1208	1.46189	1.18527	81.0778	-1.28	-2.43	0.0012	0.02	1	1.40333	0.959705	68.3875	2.94126	2.69593	91.659	-2.02	-4.05	2.83e-06	4.11e-05	0.09
671	Casz1	5	165724027..165774616	0.166667	0.0351188	21.0713	0.100893	0.0930184	92.1953	-2.97	-7.85	1.14e-11	7.64e-10	3.72e-07	0.203333	0.0960902	47.2575	0.587262	0.84498	143.885	-2.82	-7.07	1.85e-12	5.84e-11	6.03e-08
672	Pex14	5	complement(165782895..165918445)	18.0867	1.05709	5.84457	9.57188	12.0417	125.803	-1.1	-2.14	1.33e-08	5.35e-07	0.000435	18.85	0.366606	1.94486	20.7579	21.1633	101.953	-1.12	-2.18	1.19e-11	3.47e-10	3.89e-07
673	H6pd	5	complement(166998881..167030441)	1.00667	0.208167	20.6788	0.607417	0.564625	92.9551	-2.69	-6.44	0	0	0	0.766667	0.273008	35.6097	2.84494	3.89602	136.945	-3.16	-8.96	0	0	0
674	Eno1	5	167288223..167299609	6.83333	2.18452	31.9686	4.50893	3.28721	72.9044	-2.06	-4.18	6.66e-16	6.97e-14	2.17e-11	6.2	1.79209	28.9047	13.2226	15.2705	115.488	-2.23	-4.69	0	0	0
675	Errfi1	5	167952728..167966009	1.56333	0.696012	44.5211	1.12967	0.613288	54.289	-2.17	-4.5	2.15e-06	5.77e-05	0.07	1.04667	0.298385	28.5081	3.25978	3.71486	113.96	-2.77	-6.83	3.02e-09	6.68e-08	9.85e-05
676	Acot7	5	169357517..169450219	13.52	2.29286	16.959	7.90643	7.93879	100.409	-1.26	-2.4	1.19e-11	7.9e-10	3.87e-07	10.8567	2.38196	21.9401	17.161	16.9838	98.9679	-1.65	-3.15	0	0	0
677	Nphp4	5	169659188..169744660	3.13667	0.051316	1.636	1.59399	2.18167	136.869	1	2	0.00034	0.00522	1	3.92333	0.276466	7.04671	2.10933	1.78229	84.4957	1.22	2.34	6.29e-07	1.01e-05	0.02
678	Smim1	5	complement(171309335..171312026)	49.5	9.00927	18.2005	29.2546	28.6313	97.8692	1.61	3.06	3.43e-09	1.51e-07	0.000112	70.5967	5.73394	8.12211	36.0031	23.3773	64.9315	2.06	4.16	0	0	0
679	Tprg1l	5	complement(171456302..171459488)	66.98	12.1177	18.0916	39.5489	38.7935	98.09	-1.04	-2.05	3.97e-08	1.47e-06	0.00129	51.96	2.77519	5.34102	76.3026	69.3179	90.8461	-1.47	-2.77	0	0	0
680	Mmp23	5	complement(173078590..173081839)	100.44	23.7657	23.6616	62.1028	54.2169	87.3018	1.99	3.96	0	0	0	103.383	3.99883	3.86796	74.8819	44.2679	59.117	1.95	3.86	0	0	0
681	Mxra8	5	173288447..173292929	12.0633	3.18368	26.3914	7.62351	6.27886	82.3618	-2.2	-4.58	0	0	0	8.05	0.611474	7.59595	24.9623	30.3581	121.616	-2.83	-7.1	0	0	0
682	Fam132a	5	173390901..173395276	3.75333	0.791854	21.0974	2.27259	2.09408	92.145	1.57	2.97	0.000304	0.00473	1	9.52333	1.04462	10.9691	2.76506	1.70885	61.8015	2.81	7.01	2.22e-16	9.63e-15	7.24e-12
683	Plekhn1	5	complement(173646195..173653905)	2.48333	0.376475	15.1601	1.4299	1.48977	104.187	1.13	2.19	0.003	0.03	1	2.97667	0.591383	19.8673	1.77994	1.21543	68.2853	1.31	2.47	0.000329	0.00315	1
684	Samd11	5	complement(173672810..173680290)	11.01	3.94244	35.8078	7.47622	4.99752	66.8456	1.81	3.5	6.47e-08	2.3e-06	0.00211	8.64333	1.61072	18.6355	8.65415	4.08046	47.1504	1.37	2.59	1.54e-05	0.000195	0.5
685	Slc8a1	6	complement(4258991..4520604)	3.60667	0.864311	23.9643	2.23549	1.93914	86.7434	1.96	3.89	1.66e-07	5.46e-06	0.00542	2.41333	0.590706	24.4768	2.69366	1.58426	58.8145	1.3	2.46	0.000326	0.00313	1
686	Prkce	6	9790422..9973396	7.06667	1.22851	17.3846	4.14759	4.1282	99.5326	1.32	2.5	2.13e-05	0.000457	0.69	8.27333	0.966713	11.6847	5.12173	3.37162	65.8299	1.44	2.71	2.43e-08	4.76e-07	0.000793
687	Epas1	6	10306405..10387265	6.01	1.08056	17.9793	3.54528	3.48564	98.3179	-3.71	-13.07	0	0	0	3.87	0.616523	15.9308	32.1469	49.6007	154.294	-4.46	-22.04	0	0	0
688	Rhoq	6	10533151..10568581	0.956667	0.228983	23.9355	0.592825	0.51455	86.7963	-1.32	-2.49	8.78e-05	0.00159	1	1.13	0.348281	30.8214	1.24855	1.1926	95.5192	-1.12	-2.17	0.00148	0.01	1
689	Socs5	6	10674371..10704977	0.456667	0.136504	29.8914	0.296585	0.226389	76.3319	-1.6	-3.04	4.07e-05	0.000805	1	0.563333	0.313422	55.637	0.69439	0.70737	101.869	-1.35	-2.54	0.000741	0.00656	1
690	Fshr	6	complement(12796383..12997817)	23.1633	3.60736	15.5736	13.3853	13.8282	103.308	1.7	3.24	5.11e-15	4.89e-13	1.67e-10	39.32	5.88436	14.9653	16.6436	11.2897	67.8321	2.37	5.17	0	0	0
691	Alk	6	22696397..23203775	2.95	0.556776	18.8738	1.75339	1.69226	96.514	2.55	5.84	8.14e-14	6.97e-12	2.65e-09	4.28	0.130767	3.0553	2.15226	1.38173	64.199	2.99	7.96	0	0	0
692	Wdr43	6	complement(23433532..23473169)	10.1067	1.62802	16.1083	5.86734	5.99531	102.181	-1.01	-2.02	2.07e-08	8.02e-07	0.000675	10.29	0.600083	5.83171	11.2982	10.3177	91.3216	-1.04	-2.06	8.17e-10	1.95e-08	2.67e-05
693	Lbh	6	24160226..24181866	10.6533	3.15503	29.6155	6.90418	5.3021	76.7955	-1.29	-2.45	0.000381	0.00575	1	6.32	2.10758	33.3478	13.8895	12.6664	91.1945	-2.08	-4.23	5.65e-08	1.06e-06	0.00184
694	Plb1	6	complement(25397537..25507073)	4.70667	1.20832	25.6725	2.95749	2.47371	83.642	-4.08	-16.94	0	0	0	2.1	0.684617	32.6008	32.2717	50.8038	157.425	-5.37	-41.49	0	0	0
695	Fosl2	6	complement(25598936..25616995)	89.5933	4.92835	5.5008	47.2608	59.8672	126.674	-1.01	-2.01	4.77e-08	1.74e-06	0.00155	79.1767	7.32496	9.25141	98.5072	98.3393	99.8295	-1.28	-2.43	1.55e-15	6.39e-14	5.07e-11
696	Rbks	6	26051396..26128906	2.21333	0.578302	26.1281	1.39582	1.15614	82.829	-1.85	-3.61	3.55e-07	1.11e-05	0.01	2.95667	0.507379	17.1605	3.83721	4.30692	112.241	-1.5	-2.84	1.64e-06	2.47e-05	0.05
697	Agbl5	6	complement(26838036..26855658)	6.30333	0.711149	11.2821	3.50724	3.95427	112.746	1.67	3.18	5.34e-09	2.28e-07	0.000174	8.94333	0.213854	2.39121	4.44149	3.23058	72.7362	2.11	4.32	0	0	0
698	Slc35f6	6	complement(27095141..27107030)	3.47	0.52144	15.0271	1.99572	2.08495	104.471	-1.26	-2.39	5.69e-09	2.41e-07	0.000186	3.83	0.445084	11.621	4.41381	4.44016	100.597	-1.19	-2.28	1.13e-08	2.32e-07	0.000368
699	Efr3b	6	complement(28393016..28464118)	0.536667	0.265769	49.5222	0.401218	0.191553	47.743	-2.84	-7.16	2.18e-10	1.19e-08	7.11e-06	0.203333	0.070946	34.8915	1.63415	2.13978	130.942	-4.27	-19.25	0	0	0
700	Rhob	6	complement(33689127..33691301)	2.02	0.996845	49.3488	1.50842	0.72348	47.9627	-2.31	-4.96	6.77e-15	6.35e-13	2.21e-10	1.68333	0.195021	11.5854	4.55228	5.29688	116.357	-2.57	-5.95	0	0	0
701	Sdc1	6	33885495..33908016	3.88	0.704911	18.1678	2.29246	2.24513	97.9354	-2.25	-4.74	0	0	0	3.48	0.6755	19.4109	8.36497	10.637	127.162	-2.48	-5.58	0	0	0
702	Fam84a	6	complement(39358985..39363458)	2.08667	0.715705	34.299	1.40119	0.969416	69.1854	1.74	3.34	4.34e-06	0.000109	0.14	2.51333	0.641275	25.5149	1.63079	0.792489	48.5954	1.97	3.92	1.35e-07	2.4e-06	0.00441
703	Trib2	6	complement(41016730..41039437)	8.84667	1.09715	12.4018	4.97191	5.47974	110.214	1.93	3.82	1.18e-11	7.88e-10	3.85e-07	14.24	2.11331	14.8407	6.2646	4.47515	71.4355	2.54	5.8	0	0	0
704	Id2	6	complement(44348501..44363915)	3.24	0.978928	30.2138	2.10946	1.59882	75.7927	-3.76	-13.55	0	0	0	0.95	0.453982	47.7876	17.3696	26.4556	152.309	-5.58	-47.84	0	0	0
705	AABR07063740.2	6	44731199..44737586	0.0166667	0.0288675	173.205	0.0227671	0.0086273	37.8937	-4.13	-17.5	0.00016	0.00267	1	0	0	#DIV/0!	0.121845	0.171716	140.93	-7	-128.05	0.00163	0.01	1
706	Tspan13	6	complement(55497658..55524436)	9.46	2.32858	24.615	5.89429	5.04267	85.5518	1.51	2.85	5.44e-09	2.32e-07	0.000177	9.53667	1.26421	13.2563	7.08286	4.11733	58.1308	1.48	2.78	5.17e-09	1.11e-07	0.000169
707	Sostdc1	6	55812747..55817066	7.26667	1.98165	27.2704	4.62416	3.73707	80.8163	1.98	3.94	2.52e-08	9.59e-07	0.000823	9.95333	2.78191	27.9495	5.50611	3.05227	55.4343	2.35	5.1	2.16e-13	7.49e-12	7.04e-09
708	Ifrd1	6	complement(60132024..60151420)	76.4467	19.9918	26.1514	48.2193	39.9196	82.7876	-2.38	-5.19	3.33e-15	3.27e-13	1.09e-10	56.3133	1.81387	3.22104	175.703	222.605	126.694	-2.87	-7.29	0	0	0
709	Zfp277	6	complement(60246214..60374389)	27.0067	7.99026	29.5862	17.4985	13.4466	76.8446	1.03	2.05	9.05e-07	2.62e-05	0.03	38.6067	0.782901	2.02789	20.6656	10.9772	53.1181	1.5	2.83	0	0	0
710	Dock4	6	60566196..60782556	7.33667	1.51447	20.6425	4.42557	4.11691	93.0256	1.05	2.08	3.45e-07	1.08e-05	0.01	11.44	2.42872	21.2301	5.39705	3.36241	62.3009	1.66	3.16	0	0	0
711	Lrrn3	6	complement(61374328..61405195)	3.13333	1.06707	34.0553	2.1002	1.46107	69.5681	2.26	4.8	1.86e-09	8.65e-08	6.07e-05	5.17333	0.940443	18.1787	2.44347	1.192	48.7831	2.95	7.75	0	0	0
712	Prkd1	6	complement(71035332..71349249)	3.07	0.732598	23.8631	1.9013	1.65279	86.9297	1.27	2.42	0.000125	0.00217	1	3.95333	0.591805	14.9698	2.29087	1.3495	58.9078	1.57	2.98	2.55e-07	4.33e-06	0.00832
713	Coch	6	72359791..72373695	1.26333	1.0427	82.536	1.15302	0.156008	13.5304	3.91	15.01	1.31e-05	0.000298	0.43	0.773333	0.33946	43.8957	1.18868	0.126429	10.6361	3.23	9.41	0.000375	0.00355	1
714	Egln3	6	complement(75050329..75075795)	0.0433333	0.0378594	87.3678	0.0405964	0.00387066	9.53451	-3.62	-12.29	0.000599	0.00852	1	0.02	0.034641	173.205	0.213731	0.29989	140.312	-4.42	-21.44	0.000446	0.00415	1
715	Baz1a	6	complement(75793960..75874235)	2.88333	1.0462	36.2844	1.96477	1.29905	66.1173	-1.73	-3.32	1.84e-12	1.33e-10	5.99e-08	2.78333	0.138684	4.98267	4.77318	4.95028	103.71	-1.84	-3.59	0	0	0
716	Gemin2	6	80108655..80122365	14.16	3.76441	26.5848	8.96221	7.35079	82.0199	1	2.01	0.000151	0.00255	1	17.0167	0.75527	4.43842	10.6948	6.0019	56.1197	1.21	2.31	8.84e-09	1.84e-07	0.000288
717	Lrfn5	6	83083740..83438601	0.0666667	0.0305505	45.8258	0.0486086	0.025538	52.538	-2.6	-6.08	0.00138	0.02	1	0.04	0.034641	86.6025	0.192406	0.249718	129.787	-3.48	-11.14	0.000319	0.00306	1
718	Arf6	6	91697109..91698255	3.67667	1.16423	31.6654	2.42045	1.77656	73.398	-1.22	-2.32	0.000532	0.00768	1	3.66333	1.40472	38.3454	4.80363	4.31472	89.822	-1.3	-2.46	7.31e-05	0.000809	1
719	Pcnx4	6	95323579..95360127	4.91	0.73328	14.9344	2.82164	2.95339	104.669	1.91	3.75	2.48e-10	1.34e-08	8.09e-06	7.45	0.427551	5.73894	3.51776	2.41143	68.5502	2.44	5.41	0	0	0
720	Snapc1	6	96871625..96893444	11.4833	3.77855	32.9046	7.63094	5.44811	71.3949	-1.52	-2.88	5.22e-15	4.93e-13	1.7e-10	9.89667	0.190351	1.92338	16.8373	16.4046	97.4303	-1.77	-3.4	0	0	0
721	Esr2	6	complement(99164357..99214251)	11	2.23636	20.3305	6.61818	6.19683	93.6335	1.59	3	8.77e-11	5.08e-09	2.86e-06	23.8	1.77553	7.4602	8.07879	5.05969	62.6293	2.64	6.24	0	0	0
722	Sptb	6	complement(99659651..99783047)	9.50333	2.3281	24.4977	5.91571	5.07366	85.7658	2.6	6.08	0	0	0	11.6667	0.560476	4.80408	7.11048	4.14166	58.2473	2.83	7.12	0	0	0
723	Actn1	6	complement(103375799..103470555)	14.61	4.2059	28.7878	9.40795	7.35681	78.1978	-1.11	-2.16	6.75e-10	3.43e-08	2.2e-05	12.0333	2.02129	16.7975	17.7853	15.4143	86.6689	-1.46	-2.76	0	0	0
724	Dpf3	6	complement(106721349..106971250)	17.4867	2.22226	12.7083	9.85446	10.7936	109.53	1.54	2.91	1.21e-08	4.88e-07	0.000394	27.18	4.7967	17.6479	12.3996	8.81387	71.0817	2.1	4.29	0	0	0
725	Bbof1	6	108123816..108149607	1.03	0.350286	34.0083	0.690143	0.480631	69.6422	1.97	3.92	0.00201	0.02	1	1.57333	0.377536	23.9959	0.803429	0.392433	48.8448	2.5	5.68	3.01e-05	0.000361	0.98
726	Mlh3	6	complement(109059341..109095557)	1.93667	0.320208	16.534	1.12844	1.14301	101.291	1.13	2.19	0.000358	0.00546	1	2.19333	0.333217	15.1922	1.39896	0.934226	66.7801	1.22	2.33	0.000103	0.0011	1
727	Flvcr2	6	109617355..109681495	43.86	4.16559	9.49746	24.0128	28.0682	116.888	1.66	3.15	0	0	0	60.89	2.65441	4.35936	30.6285	22.9176	74.8243	2.04	4.12	0	0	0
728	Gstz1	6	111176798..111187244	41.32	4.33927	10.5016	22.8296	26.1493	114.541	1.18	2.26	4.5e-11	2.75e-09	1.47e-06	45.1967	0.517333	1.14463	28.9931	21.3508	73.6411	1.25	2.38	8.99e-15	3.47e-13	2.93e-10
729	Tdp1	6	123897956..123963675	10.9367	3.15811	28.8763	7.04739	5.50027	78.047	1.14	2.21	2.02e-06	5.45e-05	0.07	11.48	0.649692	5.65934	8.34159	4.48903	53.815	1.17	2.26	1.91e-09	4.34e-08	6.23e-05
730	Ccdc88c	6	complement(124905808..125027553)	0.346667	0.0907377	26.1743	0.218702	0.180969	82.7468	-2.81	-7.03	0	0	0	0.16	0.01	6.25	1.01913	1.39228	136.614	-3.95	-15.48	0	0	0
731	Tc2n	6	complement(125437775..125590049)	0.876667	0.334714	38.1803	0.60569	0.383219	63.2697	1.84	3.59	0.00474	0.05	1	0.893333	0.0737111	8.25125	0.697127	0.313863	45.0224	1.85	3.61	0.00456	0.03	1
732	Slc24a4	6	126018841..126153867	31.3233	6.35815	20.2984	18.8407	17.6531	93.6962	3.23	9.4	0	0	0	51.04	3.8885	7.61853	23.0005	14.4127	62.6625	3.88	14.72	0	0	0
733	Rin3	6	126170720..126279682	0.556667	0.207926	37.352	0.382296	0.246597	64.504	-1.84	-3.58	1.21e-05	0.000276	0.39	0.453333	0.116762	25.7563	1.0082	1.09803	108.91	-2.28	-4.84	2.15e-10	5.47e-09	7.01e-06
734	Serpina5	6	127766470..127772420	2.52	0.855102	33.9326	1.68755	1.17726	69.7615	4.53	23.05	1.14e-11	7.64e-10	3.71e-07	2.49667	0.680098	27.2402	1.96503	0.961229	48.9167	4.43	21.61	1.85e-12	5.85e-11	6.05e-08
735	Syne3	6	complement(128641214..128727374)	2.12333	0.283078	13.3318	1.20321	1.30126	108.149	-2.52	-5.74	0	0	0	1.72333	0.410163	23.8005	5.4288	7.37656	135.878	-2.94	-7.69	0	0	0
736	Ccnk	6	132090218..132113557	7.41333	0.829237	11.1857	4.12128	4.65566	112.966	-1.09	-2.12	2.39e-07	7.66e-06	0.00781	7.26667	0.554106	7.62531	8.52086	8.30098	97.4196	-1.19	-2.27	6.72e-10	1.62e-08	2.19e-05
737	Hhipl1	6	132219088..132240356	0.32	0.0984886	30.7777	0.209244	0.156632	74.8562	-1.86	-3.63	0.0007	0.00967	1	0.14	0.185203	132.288	0.609496	0.702048	115.185	-3.21	-9.22	1.65e-05	0.000208	0.54
738	Eml1	6	132383337..132450393	16.4	4.03077	24.5779	10.2154	8.74637	85.6196	-1.4	-2.63	4.16e-08	1.53e-06	0.00136	10.2	3.40378	33.3704	22.9336	22.8803	99.7676	-2.19	-4.55	0	0	0
739	Cinp	6	complement(135290530..135304422)	3.92667	1.11132	28.3019	2.51899	1.99075	79.0296	-1.13	-2.2	2.55e-05	0.000534	0.83	4.00333	1.58639	39.6267	4.796	4.18757	87.3139	-1.15	-2.22	0.000251	0.00247	1
740	Tnfaip2	6	135890931..135903647	2.3	0.27074	11.7713	1.28537	1.4349	111.634	1.2	2.29	0.00092	0.01	1	3.11	0.216564	6.96348	1.62358	1.17159	72.1612	1.54	2.91	7.75e-07	1.23e-05	0.03
741	Xrcc3	6	complement(136371555..136379348)	1.01333	0.255799	25.2434	0.634566	0.535657	84.4131	3.42	10.68	0.00321	0.03	1	1.29667	0.244404	18.8486	0.759711	0.436403	57.4433	3.7	13.03	0.00125	0.01	1
742	Tdrd9	6	136536736..136649859	0.723333	0.179258	24.7822	0.451296	0.38472	85.2478	3.98	15.82	3.29e-06	8.53e-05	0.11	1.63	0.0916515	5.62279	0.540864	0.313164	57.9008	5.1	34.27	4.25e-11	1.17e-09	1.39e-06
743	Vipr2	6	143938040..144008072	0.213333	0.140119	65.6808	0.176726	0.0517704	29.2941	-2.32	-4.99	5.98e-05	0.00113	1	0.263333	0.0305505	11.6015	0.537817	0.626499	116.489	-2.18	-4.54	5.68e-06	7.83e-05	0.19
744	Dnah11	6	complement(145785275..146099053)	0.233333	0.023094	9.89743	0.128214	0.148662	115.948	1.91	3.75	0.00078	0.01	1	0.26	0.108167	41.6025	0.162142	0.120431	74.2748	2.04	4.11	0.000907	0.00784	1
745	Prim1	7	2435553..2451165	56.96	14	24.5786	35.48	30.3773	85.6183	1.02	2.03	6.72e-09	2.81e-07	0.000219	67.7633	5.08374	7.5022	42.64	24.803	58.1684	1.22	2.34	9.99e-16	4.14e-14	3.26e-11
746	Timeless	7	2643288..2667628	12.9233	2.36553	18.3043	7.64443	7.46549	97.6592	1.28	2.43	7.12e-12	4.89e-10	2.32e-07	15.9033	1.60157	10.0707	9.40295	6.09459	64.8157	1.51	2.84	0	0	0
747	Coq10a	7	complement(2780930..2786949)	3.55667	0.470142	13.2186	2.0134	2.1825	108.399	1.39	2.61	0.00179	0.02	1	5.13	0.744782	14.5182	2.52894	1.78297	70.5027	1.8	3.48	2.04e-06	3.02e-05	0.07
748	Tle6	7	10962330..10988137	3.84333	0.77436	20.1481	2.30885	2.17009	93.9903	1.23	2.34	0.000437	0.00648	1	3.88333	0.713886	18.3833	2.82256	1.7738	62.8436	1.15	2.22	0.00078	0.00687	1
749	Tle2	7	complement(10988532..11003785)	5.62667	0.760548	13.5168	3.19361	3.44087	107.742	2.03	4.08	1.66e-09	7.81e-08	5.41e-05	6.59333	1.25117	18.9763	4.0024	2.80753	70.1461	2.16	4.48	6.16e-14	2.23e-12	2.01e-09
750	Celf5	7	11095468..11119941	0.266667	0.0378594	14.1973	0.152263	0.161791	106.258	4.42	21.44	0.00205	0.02	1	0.256667	0.130512	50.8488	0.188175	0.13022	69.2015	4.29	19.5	0.00324	0.02	1
751	Matk	7	complement(11325254..11330278)	3.26667	2.14262	65.5905	2.70464	0.794819	29.3872	-1.81	-3.51	1.43e-07	4.81e-06	0.00468	1.34667	0.5058	37.5594	5.77976	5.35583	92.6652	-3.06	-8.32	0	0	0
752	Zfr2	7	complement(11335478..11353713)	4.28333	0.845833	19.7471	2.56458	2.43068	94.7788	1.69	3.24	2.49e-05	0.000525	0.81	5.08333	0.908864	17.8793	3.13639	1.98368	63.2473	1.86	3.63	2.21e-07	3.79e-06	0.00721
753	Zbtb7a	7	complement(11432049..11444786)	1.13333	0.221886	19.5782	0.67761	0.644491	95.1124	-1.08	-2.12	0.00372	0.04	1	0.78	0.183303	23.5004	1.32841	1.21585	91.527	-1.67	-3.19	1.6e-06	2.42e-05	0.05
754	Gadd45b	7	complement(11646269..11648322)	1.39333	0.640026	45.9349	1.01668	0.532669	52.393	-1.98	-3.94	8.42e-06	0.000201	0.27	0.693333	0.0152753	2.20316	2.62112	2.80438	106.992	-2.98	-7.86	1.11e-11	3.26e-10	3.63e-07
755	Mob3a	7	11878943..11896223	0.966667	0.253246	26.1978	0.609956	0.504465	82.7051	-1.39	-2.62	0.00152	0.02	1	0.666667	0.183394	27.5091	1.3433	1.31933	98.2155	-1.98	-3.94	2.7e-06	3.94e-05	0.09
756	Atp8b3	7	12043794..12063650	0.526667	0.195533	37.1266	0.3611	0.234147	64.8426	-1.58	-3	0.000259	0.00408	1	0.41	0.101489	24.7534	0.7974	0.773618	97.0176	-1.97	-3.91	4.27e-07	7.02e-06	0.01
757	Plk5	7	complement(12212911..12221330)	1.65	0.510294	30.9269	1.08015	0.805894	74.6096	2.71	6.52	1.54e-05	0.000342	0.5	1.85	0.521153	28.1704	1.2701	0.65801	51.8078	2.76	6.78	8.13e-06	0.000109	0.27
758	Reep6	7	complement(12240060..12246729)	15.01	1.10892	7.38786	8.05946	9.82955	121.963	1.45	2.74	4.95e-11	3.01e-09	1.62e-06	27.9167	0.686027	2.45741	10.3763	8.02579	77.3473	2.26	4.78	0	0	0
759	Pcsk4	7	12247498..12255719	1.11667	0.515881	46.1983	0.816274	0.42482	52.0437	1.85	3.61	0.00319	0.03	1	1.37333	0.395769	28.8182	0.917516	0.34783	37.91	1.99	3.98	0.000553	0.00502	1
760	Mum1	7	complement(12331416..12346475)	30.25	3.92534	12.9763	17.0877	18.6143	108.934	1.43	2.7	1.71e-13	1.4e-11	5.58e-09	29.08	2.03738	7.00611	21.4751	15.1985	70.7728	1.31	2.48	1.88e-14	7.12e-13	6.12e-10
761	Efna2	7	complement(12382636..12393266)	0.95	0.0754983	7.94719	0.512749	0.618366	120.598	3.55	11.68	0.00227	0.03	1	1.03667	0.120968	11.669	0.658499	0.504894	76.6734	3.55	11.74	0.002	0.02	1
762	Cirbp	7	complement(12401207..12405022)	39.2067	5.67287	14.4691	22.4398	23.712	105.669	1.43	2.7	7.91e-12	5.41e-10	2.58e-07	41.5467	3.37546	8.1245	28.0298	19.3617	69.0753	1.44	2.71	6.66e-15	2.61e-13	2.17e-10
763	Cnn2	7	12782491..12787750	14.51	2.78749	19.2108	8.64874	8.28907	95.8413	-1.87	-3.66	0	0	0	8.20333	1.2067	14.7099	24.8558	28.6769	115.373	-2.74	-6.7	0	0	0
764	Plpp2	7	13062196..13070280	3.81667	0.378197	9.9091	2.09743	2.43136	115.921	-1.48	-2.79	1.33e-07	4.5e-06	0.00435	4.01	0.668132	16.6616	5.41829	6.00333	110.798	-1.49	-2.81	1.3e-09	3e-08	4.23e-05
765	Vom2r53	7	13151592..13184257	0.866667	0.421228	48.6033	0.643948	0.314972	48.9128	2.26	4.79	0.000854	0.01	1	1.35	0.406325	30.0981	0.719298	0.258142	35.888	2.88	7.38	7.87e-06	0.000106	0.26
766	Cyp4f1	7	complement(15179467..15190796)	2.13667	1.26358	59.1379	1.70012	0.617366	36.313	3.71	13.05	4.08e-07	1.27e-05	0.01	2.15333	1.0751	49.9271	1.84342	0.502164	27.2409	3.67	12.76	5.19e-07	8.42e-06	0.02
767	Cyp4f6	7	complement(15198940..15225410)	9.37333	1.42535	15.2065	5.39934	5.62007	104.088	1.27	2.42	8.18e-06	0.000195	0.27	14.3633	3.14093	21.8677	6.7229	4.58781	68.2415	1.77	3.41	9.53e-14	3.4e-12	3.11e-09
768	Angptl4	7	complement(18627808..18634079)	18.0367	3.79703	21.0517	10.9168	10.0689	92.2331	-1.74	-3.34	1.11e-16	1.26e-14	3.62e-12	12.64	2.19007	17.3265	28.9779	32.0827	110.714	-2.3	-4.93	0	0	0
769	Timp3	7	complement(23544215..23594133)	9.14	1.55576	17.0215	5.34788	5.36287	100.28	-1.46	-2.76	2.66e-12	1.9e-10	8.67e-08	7.17667	0.909194	12.6687	12.5853	13.0965	104.062	-1.87	-3.65	0	0	0
770	LOC100910996	7	complement(25737979..25743537)	6.29667	1.44915	23.0145	3.87291	3.42771	88.5049	1.73	3.32	0.00418	0.04	1	13.23	1.63698	12.3732	4.68194	2.79968	59.7974	2.74	6.7	4.99e-09	1.07e-07	0.000163
771	Appl2	7	26256459..26306126	76.73	4.41807	5.75794	40.574	51.1323	126.022	1.78	3.44	0	0	0	116.533	2.9161	2.50237	52.626	41.7493	79.3321	2.32	4.98	0	0	0
772	Igf1	7	28412198..28486609	59.1833	9.07339	15.331	34.1284	35.4331	103.823	2.05	4.14	0	0	0	93.3633	3.5938	3.84927	42.4789	28.93	68.1044	2.64	6.25	0	0	0
773	Gnptab	7	28956512..29022868	5.68	0.723809	12.7431	3.2019	3.50456	109.452	-1.52	-2.87	1.11e-16	1.26e-14	3.62e-12	6.80333	0.548574	8.06331	8.08794	8.81821	109.029	-1.33	-2.52	2.78e-15	1.12e-13	9.05e-11
774	Dusp6	7	41475163..41479392	1.56	0.350856	22.4908	0.955428	0.854994	89.488	-2.47	-5.54	4.47e-11	2.74e-09	1.46e-06	0.443333	0.253837	57.2565	3.80362	4.97012	130.668	-4.34	-20.2	0	0	0
775	Kitlg	7	42269784..42351054	3.36	1.44347	42.9604	2.40173	1.35519	56.4256	1.93	3.81	7.24e-09	3.01e-07	0.000236	12.1733	1.12367	9.23058	2.72116	1.10651	40.6632	3.7	12.96	0	0	0
776	Tmtc2	7	complement(47181981..47586137)	26.84	6.32932	23.5817	16.5847	14.5032	87.4497	1.03	2.04	2.17e-07	7.01e-06	0.00708	41.0333	4.20134	10.2388	20.0031	11.8418	59.2	1.58	2.98	0	0	0
777	Ppfia2	7	48867664..49042455	1.01	0.180278	17.8493	0.595139	0.586702	98.5824	2.7	6.5	6.32e-06	0.000154	0.21	0.846667	0.1861	21.9804	0.733426	0.47904	65.3155	2.38	5.19	0.000143	0.00148	1
778	Kcnmb4	7	complement(59461799..59514939)	0.493333	0.259294	52.5596	0.376314	0.165491	43.9768	-1.91	-3.75	0.00188	0.02	1	0.503333	0.173877	34.5452	0.924209	0.95617	103.458	-1.98	-3.94	0.00116	0.00972	1
779	Wif1	7	63094911..63165159	0.95	0.127671	13.4391	0.538836	0.581474	107.913	2.57	5.94	0.000462	0.00679	1	0.986667	0.185023	18.7523	0.67589	0.474772	70.2439	2.55	5.85	0.000596	0.00538	1
780	Hmga2	7	complement(65159944..65275408)	1.86	1.24928	67.1656	1.55464	0.431844	27.7778	2.91	7.49	0.00228	0.03	1	4.96667	1.70447	34.3183	1.65643	0.352599	21.2868	4.32	19.96	2.82e-07	4.75e-06	0.00918
781	Lrig3	7	69213147..69263142	2.47667	0.142945	5.77168	1.30981	1.65019	125.987	2.04	4.12	2.02e-08	7.88e-07	0.00066	2.9	0.495177	17.0751	1.69987	1.34834	79.32	2.16	4.47	4.86e-10	1.19e-08	1.59e-05
782	Shmt2	7	complement(70824715..70829815)	22.04	3.65635	16.5896	12.8482	12.9992	101.175	-1.11	-2.16	1.84e-10	1.02e-08	6.02e-06	17.7633	2.91205	16.3936	25.9288	24.4499	94.2963	-1.49	-2.81	0	0	0
783	Nab2	7	complement(70961575..70969905)	1.90667	0.280416	14.7072	1.09354	1.14993	105.157	-1.23	-2.35	1.14e-06	3.24e-05	0.04	1.28	0.34	26.5625	2.36569	2.34868	99.2807	-1.87	-3.66	5.81e-12	1.76e-10	1.89e-07
784	Zbtb39	7	71036565..71044045	0.466667	0.126623	27.1335	0.296645	0.240447	81.0557	-1.27	-2.41	0.00236	0.03	1	0.516667	0.160416	31.0483	0.611096	0.570567	93.3678	-1.16	-2.24	0.0015	0.01	1
785	Cpq	7	71709157..72167417	7.35667	2.29426	31.1861	4.82546	3.57966	74.1827	1.33	2.52	4.27e-05	0.000839	1	6.66333	0.955737	14.3432	5.66698	2.92086	51.5418	1.13	2.19	0.00044	0.00411	1
786	Matn2	7	72985495..73207695	23.9467	3.6456	15.2239	13.7961	14.355	104.051	3.13	8.77	0	0	0	37.13	0.948736	2.55517	17.1808	11.7218	68.2262	3.7	13	0	0	0
787	Rida	7	complement(73256508..73270308)	62.9467	28.9859	46.0484	45.9663	24.0139	52.2424	1.07	2.1	6.46e-06	0.000157	0.21	95.7167	2.45635	2.56627	51.6275	19.6082	37.9802	1.62	3.08	0	0	0
788	Nipal2	7	complement(73339706..73450262)	5.45667	0.690097	12.6469	3.07338	3.37047	109.667	1.26	2.4	2.35e-05	0.000499	0.77	6.78667	0.337095	4.96703	3.86892	2.75294	71.1553	1.51	2.85	1.1e-07	1.98e-06	0.00358
789	Rgs22	7	complement(74783019..74901997)	0.543333	0.220303	40.5465	0.381818	0.228417	59.8235	2.19	4.56	0.000454	0.00669	1	0.733333	0.215716	29.4158	0.434545	0.185547	42.6991	2.51	5.69	2.06e-05	0.000256	0.67
790	Rnf19a	7	complement(75058758..75098331)	17.8567	4.35827	24.407	11.1075	9.54481	85.9314	1.24	2.36	1.42e-11	9.35e-10	4.63e-07	21.58	0.687241	3.18462	13.3583	7.79426	58.3477	1.45	2.73	0	0	0
791	LOC102555534	7	75852610..75858812	0.76	0.07	9.21053	0.415	0.487904	117.567	1.66	3.17	0.00361	0.04	1	0.843333	0.205264	24.3396	0.53	0.398372	75.1645	1.71	3.28	0.00293	0.02	1
792	Zfpm2	7	79638046..79964405	1.56333	0.593745	37.9794	1.07854	0.685602	63.5677	2.73	6.64	2.01e-08	7.85e-07	0.000657	2.42667	0.130512	5.37823	1.23903	0.558832	45.1025	3.33	10.08	1.48e-14	5.63e-13	4.82e-10
793	Aard	7	91588458..91593297	2.28	1.41954	62.2606	1.84977	0.608436	32.8925	4.26	19.15	1.63e-05	0.00036	0.53	3.72333	0.40104	10.771	1.99318	0.496786	24.9243	4.94	30.74	3.05e-08	5.88e-07	0.000994
794	Enpp2	7	complement(94480396..94563001)	8.86	5.85769	66.1139	7.35884	2.12296	28.849	2.04	4.12	6.16e-09	2.6e-07	0.000201	12.51	1.20752	9.65242	7.85923	1.73339	22.0554	2.47	5.53	0	0	0
795	Dscc1	7	complement(94758800..94774569)	5.84	1.76116	30.1569	3.80058	2.88417	75.8876	1.44	2.72	2.96e-05	0.000608	0.97	8.22	0.360971	4.39137	4.48039	2.35492	52.5606	1.9	3.74	9.54e-10	2.25e-08	3.11e-05
796	Deptor	7	94795214..94995809	12.5467	4.155	33.1164	8.35083	5.9338	71.0564	-2.59	-6.03	0	0	0	6.64	0.622174	9.37008	32.5406	42.1074	129.4	-3.54	-11.66	0	0	0
797	Fbxo32	7	complement(98063735..98098268)	4.12	1.40075	33.9988	2.76037	1.9228	69.6572	2	4	1.97e-08	7.71e-07	0.000643	5.63667	0.628835	11.1561	3.21358	1.56996	48.8539	2.43	5.39	6.55e-15	2.57e-13	2.14e-10
798	Anxa13	7	complement(98217642..98270110)	1.95333	0.310054	15.8731	1.13169	1.16197	102.676	2.56	5.89	7.24e-05	0.00135	1	3.97667	0.37072	9.32238	1.40446	0.947787	67.484	3.49	11.26	1.27e-10	3.34e-09	4.15e-06
799	Mtss1	7	complement(98820812..98960837)	2.28333	0.392471	17.1885	1.3379	1.33704	99.9357	-1.79	-3.47	1.66e-13	1.36e-11	5.42e-09	1.8	0.127671	7.09286	3.8986	4.53491	116.321	-2.25	-4.76	0	0	0
800	Sqle	7	99609191..99624732	20.43	3.76016	18.4051	12.0951	11.7874	97.4558	-1.92	-3.8	0	0	0	19.8033	1.83091	9.24547	36.4767	43.0449	118.007	-2.04	-4.11	0	0	0
801	Fam84b	7	complement(101139376..101140308)	2.53	0.962341	38.0372	1.74617	1.1085	63.4819	2.33	5.01	0.000428	0.00636	1	4.65333	1.16006	24.9296	2.00745	0.905088	45.0865	3.19	9.15	1.18e-07	2.12e-06	0.00386
802	Myc	7	102586313..102591240	0.886667	0.556267	62.7369	0.721467	0.233628	32.3823	-2.63	-6.2	4.99e-12	3.49e-10	1.63e-07	0.406667	0.126623	31.1368	2.38098	2.8791	120.921	-3.69	-12.89	0	0	0
803	Pvt1	7	102648881..102870006	0.226667	0.11547	50.9427	0.171068	0.0786279	45.9628	-2.84	-7.17	1.54e-09	7.32e-08	5.03e-05	0.11	0.034641	31.4918	0.697379	0.913291	130.96	-3.88	-14.69	1.34e-13	4.72e-12	4.37e-09
804	Ndrg1	7	complement(107734323..107775714)	2.91333	0.580718	19.9331	1.74703	1.64941	94.4124	-1.76	-3.38	1.42e-08	5.63e-07	0.000463	3.1	0.322335	10.3979	4.82468	5.45676	113.101	-1.75	-3.36	1.68e-10	4.33e-09	5.48e-06
805	St3gal1	7	complement(107895045..107963142)	7.74	2.52232	32.5881	5.13116	3.68946	71.903	-1.33	-2.52	3.04e-12	2.16e-10	9.91e-08	3.04	0.19	6.25	10.5074	9.67053	92.0351	-2.74	-6.66	0	0	0
806	Rn60_7_1084.1	7	108377970..108382543	34.4	7.23992	21.0463	20.82	19.2051	92.2436	2.38	5.22	0	0	0	69.5067	17.8684	25.7075	25.3466	15.6809	61.8657	3.33	10.02	0	0	0
807	Slc45a4	7	complement(114821971..114848414)	2.85	0.466798	16.3789	1.6584	1.68518	101.615	-1.39	-2.62	1.88e-08	7.36e-07	0.000612	2.32333	0.181475	7.81099	3.83227	3.9493	103.054	-1.74	-3.33	9.99e-16	4.14e-14	3.26e-11
808	Bai1	7	115766486..115828514	46.6333	7.92762	16.9999	27.2805	27.3691	100.325	4.63	24.68	0	0	0	16.41	3.54797	21.6208	33.7303	22.3458	66.2484	3.02	8.11	0	0	0
809	Nrbp2	7	complement(117145961..117151694)	39.8433	6.80922	17.09	23.3263	23.3586	100.139	2.15	4.42	0	0	0	57.0533	5.01204	8.78483	28.8309	19.0713	66.1489	2.55	5.84	0	0	0
810	Plec	7	complement(117230319..117289961)	2.55	0.710422	27.8597	1.63021	1.30078	79.792	-1.09	-2.13	4.91e-08	1.78e-06	0.0016	1.44	0.255147	17.7185	3.06681	2.65282	86.5009	-1.98	-3.94	0	0	0
811	Oplah	7	complement(117353786..117369159)	6.07333	1.28204	21.1094	3.67769	3.38795	92.1218	1.12	2.18	6.99e-06	0.000169	0.23	5.9	0.305123	5.17158	4.47513	2.76529	61.7925	1.01	2.02	2.91e-06	4.22e-05	0.09
812	Bop1	7	complement(117514533..117538342)	13.4533	1.17108	8.70477	7.31221	8.68486	118.772	-1.37	-2.59	3.55e-15	3.47e-13	1.16e-10	10.22	0.987472	9.66215	17.6681	18.9591	107.307	-1.86	-3.62	0	0	0
813	Kifc2	7	117723263..117730702	1.23333	0.185023	15.0018	0.709178	0.741268	104.525	2.05	4.14	3.06e-05	0.000625	1	1.34	0.06245	4.66045	0.882785	0.604283	68.4518	2.07	4.21	3.64e-06	5.2e-05	0.12
814	Myh9	7	complement(118741110..118792625)	10.3233	9.54899	92.4991	9.93616	0.547543	5.5106	-2.18	-4.54	0.000121	0.00211	1	16.37	4.64733	28.3893	22.2641	21.3561	95.9218	-1.46	-2.75	8.33e-11	2.23e-09	2.72e-06
815	Myh9l1	7	complement(118992356..119071712)	30.8567	8.73513	28.3087	19.7959	15.6423	79.0178	-1.29	-2.45	2.24e-08	8.58e-07	0.00073	24.6	3.01144	12.2416	41.8073	39.6969	94.9521	-1.74	-3.34	0	0	0
816	Csf2rb	7	119554354..119568776	0.906667	0.407717	44.9688	0.657192	0.352811	53.6845	-1.34	-2.54	0.00173	0.02	1	0.663333	0.110604	16.674	1.27146	1.0928	85.9486	-1.88	-3.67	5.5e-06	7.61e-05	0.18
817	Tst	7	complement(119616324..119623072)	4.6	1.51522	32.9396	3.05761	2.18127	71.3389	-1.23	-2.34	6.94e-05	0.00129	1	2.67	1.3318	49.8803	5.93841	5.22264	87.9467	-2.07	-4.21	1.01e-09	2.37e-08	3.29e-05
818	Kctd17	7	119647375..119658148	3.64333	0.845242	23.1997	2.24429	1.97855	88.1594	-1.06	-2.08	8.46e-05	0.00154	1	2.34333	0.480139	20.4896	4.22952	3.71225	87.77	-1.73	-3.32	4.44e-09	9.59e-08	0.000145
819	Maff	7	120580743..120592095	0.53	0.346987	65.4693	0.438494	0.12941	29.5123	-2.19	-4.56	4.79e-05	0.000924	1	0.146667	0.106927	72.9046	1.10566	1.15919	104.841	-4	-16.02	3.28e-09	7.19e-08	0.000107
820	Kdelr3	7	120749752..120760160	17.51	1.62151	9.26049	9.56576	11.2349	117.449	-1.08	-2.11	1.57e-07	5.19e-06	0.00512	17.0467	1.92838	11.3123	19.9938	19.7318	98.6896	-1.2	-2.29	2.38e-10	6.03e-09	7.78e-06
821	Mgat3	7	121408829..121435022	1	0.0781025	7.81025	0.539051	0.65188	120.931	-1.9	-3.73	7.07e-08	2.5e-06	0.00231	0.35	0.111355	31.8158	1.77603	2.19154	123.395	-3.48	-11.13	0	0	0
822	Tef	7	123043503..123058604	1.03	0.156205	15.1655	0.593102	0.617866	104.175	1.33	2.52	0.00217	0.02	1	1.70667	0.481802	28.2306	0.738735	0.504486	68.2905	1.97	3.92	4.85e-07	7.9e-06	0.02
823	Csdc2	7	123168811..123183335	11.46	1.27715	11.1444	6.36857	7.20037	113.061	1.26	2.4	3.22e-07	1.01e-05	0.01	12.83	1.85032	14.4219	8.06572	5.87907	72.8897	1.35	2.55	2.34e-10	5.93e-09	7.63e-06
824	sept3	7	123510804..123526542	2.48	0.147309	5.93989	1.31365	1.64946	125.563	-1.93	-3.8	2.77e-09	1.26e-07	9.03e-05	2.42333	0.436845	18.0266	4.31244	5.32339	123.443	-2.06	-4.17	6.88e-10	1.65e-08	2.25e-05
825	Tspo	7	124460358..124470609	12.01	2.51931	20.9767	7.26465	6.71093	92.3779	-1.83	-3.55	0	0	0	9.35667	2.13327	22.7994	20.2231	22.9408	113.439	-2.25	-4.75	0	0	0
826	Efcab6	7	complement(124758378..124929025)	1.70333	0.467369	27.4385	1.08535	0.873959	80.5232	2.8	6.96	1.83e-09	8.5e-08	5.96e-05	1.09667	0.320052	29.1841	1.29023	0.712624	55.2322	2.1	4.29	5.42e-06	7.51e-05	0.18
827	Fbln1	7	126096793..126176468	32.8433	8.24232	25.0959	20.5428	17.3955	84.6794	1.13	2.19	1.65e-09	7.78e-08	5.39e-05	71.16	7.06906	9.93404	24.6419	14.2024	57.6354	2.17	4.49	0	0	0
828	Zbed4	7	129749714..129787093	0.48	0.0888819	18.5171	0.284441	0.276562	97.2301	-1.48	-2.79	0.000135	0.00231	1	0.543333	0.158219	29.1201	0.679627	0.711871	104.744	-1.36	-2.57	0.000128	0.00134	1
829	Lrrk2	7	132857628..133018584	1.78667	0.41501	23.2282	1.10084	0.969908	88.1063	1.12	2.17	0.000124	0.00216	1	1.76333	0.351046	19.9081	1.33056	0.79289	59.5908	1.04	2.06	8.94e-05	0.000971	1
830	Tmem117	7	136182224..136403012	3.38	0.820549	24.2766	2.10027	1.80981	86.17	1.99	3.97	1.94e-05	0.000421	0.63	3.06667	0.0971253	3.16713	2.52685	1.4777	58.4799	1.87	3.66	3.82e-06	5.43e-05	0.12
831	Slc38a1	7	complement(137975549..138039984)	1.68667	0.219393	13.0075	0.95303	1.03752	108.865	-1.34	-2.53	0.000119	0.00208	1	1.81	0.998749	55.1795	2.22535	2.32264	104.372	-1.33	-2.52	0.000217	0.00216	1
832	Slc38a4	7	complement(138459504..138512952)	5.59	2.67994	47.9418	4.13497	2.05772	49.7638	1.03	2.04	0.000798	0.01	1	5.74	0.720208	12.5472	4.61998	1.68012	36.3664	1.05	2.07	1.3e-05	0.000167	0.43
833	Amigo2	7	complement(138704126..138707221)	1.29333	0.737586	57.0299	1.01546	0.392973	38.699	2.81	7.04	7.37e-06	0.000178	0.24	1.84667	0.459819	24.8999	1.10697	0.319903	28.8989	3.24	9.47	3.78e-09	8.25e-08	0.000123
834	Dhh	7	complement(140575288..140580783)	15.6233	0.887543	5.68088	8.25544	10.4198	126.217	2.68	6.43	0	0	0	22.1567	1.88386	8.50246	10.7103	8.50675	79.4259	3.1	8.59	0	0	0
835	Tuba1a	7	complement(140637287..140640953)	7.2	3.326	46.1945	5.263	2.73933	52.0488	-1.04	-2.06	5.03e-05	0.000965	1	6.68	2.38346	35.6806	8.72533	6.302	72.2265	-1.15	-2.22	1.98e-06	2.95e-05	0.06
836	Slc11a2	7	complement(142025815..142063212)	29.0267	2.03913	7.02501	15.5329	19.0831	122.856	1.19	2.28	3.2e-12	2.27e-10	1.04e-07	36.85	0.961301	2.60869	20.0319	15.5822	77.7869	1.45	2.73	0	0	0
837	Cela1	7	complement(142305338..142318620)	0.296667	0.348186	117.366	0.322426	0.0364295	11.2986	-3.01	-8.07	4.79e-05	0.000924	1	0.126667	0.219393	173.205	1.07495	1.30367	121.277	-4.2	-18.41	1.71e-06	2.56e-05	0.06
838	Galnt6	7	complement(142322172..142352382)	1.63667	0.743797	45.4458	1.19023	0.631355	53.0447	-2.4	-5.28	2.22e-16	2.43e-14	7.24e-12	1.02667	0.209841	20.4391	3.97349	4.84137	121.842	-3.15	-8.86	0	0	0
839	Grasp	7	142869752..142878347	0.866667	0.191398	22.0844	0.529033	0.477487	90.2566	-1.57	-2.97	0.000236	0.00377	1	0.633333	0.249867	39.4526	1.32602	1.42112	107.171	-2.13	-4.38	2.11e-06	3.12e-05	0.07
840	Krt80	7	complement(142994119..143016040)	0.0433333	0.0450925	104.06	0.0442129	0.00124392	2.81347	-3.58	-11.96	7.35e-05	0.00136	1	0.0366667	0.0321455	87.6696	0.229475	0.320885	139.834	-3.83	-14.19	5.08e-05	0.000581	1
841	Krt18	7	143629455..143633131	0.66	0.21166	32.0697	0.43583	0.317024	72.7403	-1.96	-3.89	0.00358	0.04	1	0.503333	0.107858	21.4287	1.24055	1.41173	113.799	-2.38	-5.22	0.000635	0.00571	1
842	Igfbp6	7	143749221..143754054	14.7267	2.69745	18.3168	8.71206	8.50594	97.6341	1.36	2.57	4e-06	0.000102	0.13	14.2467	2.36849	16.6249	10.718	6.94603	64.807	1.26	2.39	2.2e-06	3.24e-05	0.07
843	Soat2	7	143754892..143767989	0.483333	0.128582	26.6032	0.305958	0.250847	81.9875	3.51	11.35	0.00302	0.03	1	1.08667	0.299054	27.5203	0.363972	0.20386	56.0099	4.49	22.45	4.49e-05	0.000519	1
844	Csad	7	complement(143781702..143793970)	13.2233	0.74272	5.61674	6.98303	8.82513	126.38	1.55	2.93	7.31e-11	4.28e-09	2.38e-06	16.3933	0.964693	5.88467	9.06202	7.20472	79.5046	1.76	3.4	0	0	0
845	Amhr2	7	144052061..144060685	70.4233	15.6397	22.2081	43.0315	38.7379	90.0221	2.12	4.35	0	0	0	60.5233	5.18152	8.56119	52.161	31.6284	60.6361	1.84	3.59	0	0	0
846	Prr13	7	144064931..144098101	41.1633	7.19028	17.4677	24.1768	24.0226	99.3621	-1.2	-2.3	1.93e-12	1.4e-10	6.31e-08	26.5667	5.14083	19.3507	50.1545	48.0944	95.8924	-1.88	-3.67	0	0	0
847	Itga5	7	complement(144970444..144993652)	9.27667	0.623886	6.72532	4.95028	6.11844	123.598	-1.4	-2.63	7.77e-16	8.05e-14	2.54e-11	6.97667	0.792233	11.3555	12.2869	13.4236	109.252	-1.89	-3.7	0	0	0
848	RGD1563200	7	complement(145056693..145062956)	50.2	17.0497	33.9636	33.6249	23.4408	69.7127	1.5	2.83	2.43e-09	1.12e-07	7.93e-05	43.96	7.28978	16.5828	39.1499	19.1393	48.8873	1.22	2.33	3.12e-09	6.87e-08	0.000102
849	Pdgfd	8	4440876..4669014	3.46	1.29186	37.337	2.37593	1.53311	64.5266	-2.15	-4.43	0	0	0	2.50667	0.585178	23.3449	7.01395	8.10611	115.571	-2.64	-6.25	0	0	0
850	LOC102553498	8	complement(4886697..4896715)	1.67	0.122882	7.35821	0.896441	1.09398	122.036	2.72	6.6	0.000139	0.00237	1	2.39333	0.15695	6.5578	1.15429	0.893229	77.3831	3.13	8.76	4.29e-06	6.05e-05	0.14
851	Dync2h1	8	complement(5217217..5429581)	4.79667	0.801332	16.706	2.799	2.82513	100.933	1.24	2.36	2.18e-10	1.19e-08	7.11e-06	7.31	0.492443	6.73656	3.466	2.30767	66.5802	1.79	3.47	0	0	0
852	Mmp3	8	5676665..5698579	0.08	0.07	87.5	0.075	0.00707107	9.42809	-3.8	-13.95	4.35e-06	0.000109	0.14	0.123333	0.0404145	32.7685	0.51	0.753459	147.737	-3.38	-10.44	7.56e-06	0.000102	0.25
853	Birc3	8	complement(6048969..6076598)	2.44333	0.533135	21.82	1.48823	1.35071	90.7595	1.94	3.83	2.06e-05	0.000445	0.67	1.77333	0.115902	6.53584	1.80549	1.10189	61.0301	1.34	2.53	0.00163	0.01	1
854	Cep57	8	complement(12335432..12355091)	4.24667	1.26065	29.6856	2.75366	2.11143	76.6774	1.1	2.15	0.000954	0.01	1	6.35	1.22425	19.2796	3.25244	1.72494	53.0353	1.64	3.12	8.85e-09	1.84e-07	0.000289
855	Zfp426	8	complement(21477329..21492801)	2.19	0.731847	33.4177	1.46092	1.03107	70.5766	1.3	2.46	0.00267	0.03	1	2.49667	0.387857	15.535	1.70395	0.841865	49.4067	1.41	2.65	6.79e-05	0.000758	1
856	LOC500956	8	21890319..21896031	7.48667	1.37994	18.432	4.4333	4.31811	97.4016	1.79	3.46	1.96e-06	5.29e-05	0.06	6.53	1.38481	21.2069	5.4522	3.52668	64.6836	1.52	2.87	1.47e-05	0.000188	0.48
857	Ldlr	8	22750336..22774903	51.0033	10.8797	21.3314	30.9415	28.3717	91.6946	-1.71	-3.26	0	0	0	30.7833	4.29872	13.9645	81.8943	90.5044	110.514	-2.51	-5.71	0	0	0
858	Dock6	8	complement(22822412..22874645)	3.41	0.337194	9.8884	1.8736	2.1728	115.97	-1.2	-2.3	2.34e-10	1.27e-08	7.62e-06	1.84	0.384318	20.8868	4.13906	4.21397	101.81	-2.17	-4.49	0	0	0
859	Angptl8	8	22856539..22858565	2.93333	0.663652	22.6245	1.79849	1.60491	89.2363	-3.33	-10.08	0	0	0	2.46	0.61	24.7967	12.1523	17.9692	147.867	-3.66	-12.65	0	0	0
860	AABR07069454.1	8	23178097..23181310	10.4033	1.13984	10.9565	5.77159	6.55028	113.492	1.54	2.9	4e-09	1.74e-07	0.00013	10.1133	1.52507	15.0798	7.31439	5.34732	73.1068	1.41	2.65	8.5e-10	2.02e-08	2.77e-05
861	Kirrel3	8	36125999..36254753	3.47667	1.34448	38.6716	2.41057	1.50768	62.5445	5	32.04	1.11e-16	1.26e-14	3.62e-12	2.81333	0.922894	32.8043	2.76705	1.23198	44.5232	4.67	25.37	7.11e-15	2.77e-13	2.32e-10
862	Slc37a2	8	complement(39708638..39734594)	4.35667	0.76742	17.6148	2.56204	2.53798	99.0608	1.11	2.16	3.52e-05	0.000708	1	5.47667	0.501631	9.15942	3.16136	2.07322	65.5798	1.37	2.58	3.78e-10	9.36e-09	1.23e-05
863	Msantd2	8	39960542..39993630	5.45	1.09412	20.0756	3.27206	3.08007	94.1325	1.19	2.28	0.000907	0.01	1	6.15333	1.43291	23.2867	3.99804	2.51487	62.9025	1.26	2.39	2.7e-05	0.000327	0.88
864	Spa17	8	complement(40067076..40078165)	13.9733	4.25425	30.4455	9.11379	6.87243	75.4069	1.6	3.03	1.56e-05	0.000347	0.51	17.7333	5.42729	30.605	10.7325	5.61035	52.2743	1.88	3.68	8.63e-08	1.58e-06	0.00282
865	RGD1311744	8	complement(43315592..43336304)	5.97	1.30503	21.8598	3.63751	3.29863	90.6837	1.7	3.24	4.75e-10	2.5e-08	1.55e-05	4.27333	0.679877	15.9098	4.41501	2.69332	61.0038	1.18	2.27	1.04e-05	0.000135	0.34
866	Gramd1b	8	complement(44165367..44327551)	57.9267	6.8474	11.8208	32.387	36.1185	111.521	-1.51	-2.85	1.11e-16	1.26e-14	3.62e-12	52.7867	3.35446	6.35476	82.028	89.6937	109.345	-1.72	-3.29	0	0	0
867	Clmp	8	44847157..44975457	3.38333	1.36647	40.3882	2.3749	1.42614	60.0505	-1.02	-2.03	2.36e-05	0.0005	0.77	2.27667	0.358515	15.7474	3.99993	2.98984	74.7472	-1.63	-3.09	5.87e-14	2.13e-12	1.92e-09
868	Ubash3b	8	complement(45223992..45375435)	2.37	0.512933	21.6427	1.44147	1.31314	91.0978	-1.17	-2.24	5.67e-08	2.03e-06	0.00185	2.62333	0.499233	19.0305	2.91098	2.70935	93.0735	-1.09	-2.12	1.05e-07	1.9e-06	0.00343
869	Sc5d	8	complement(46525400..46537050)	4.07	1.08669	26.7001	2.57835	2.10952	81.8167	-1.27	-2.4	1.57e-09	7.42e-08	5.12e-05	3.50333	0.257358	7.3461	5.26556	4.88758	92.8216	-1.55	-2.93	1.11e-16	4.91e-15	3.62e-12
870	Nectin1	8	48094673..48157305	2.27667	0.0550757	2.41914	1.16587	1.5709	134.741	1.38	2.6	5.62e-06	0.000139	0.18	2.27	0.317648	13.9933	1.53725	1.2836	83.4999	1.29	2.45	2.91e-05	0.00035	0.95
871	Usp2	8	48406260..48430885	2.17	0.167033	7.69737	1.16852	1.41631	121.206	1.81	3.51	2.52e-05	0.00053	0.82	2.16	0.487545	22.5715	1.50234	1.15641	76.9739	1.7	3.26	4.2e-05	0.000489	1
872	Phldb1	8	complement(48997184..49045154)	7.27667	0.467582	6.42578	3.87212	4.81475	124.344	-1.23	-2.34	7.06e-11	4.15e-09	2.3e-06	4.29333	0.480451	11.1906	8.85142	9.27205	104.752	-2.07	-4.19	0	0	0
873	Mpzl3	8	49354115..49376687	0.483333	0.0450925	9.32948	0.264213	0.309883	117.285	-1.25	-2.39	0.00373	0.04	1	0.446667	0.070946	15.8834	0.616142	0.647747	105.129	-1.45	-2.73	0.00048	0.00443	1
874	Jaml	8	49378644..49410088	0.22	0.069282	31.4918	0.144641	0.106574	73.6815	-2.63	-6.18	6.3e-07	1.89e-05	0.02	0.0833333	0.0723418	86.8101	0.643094	0.866629	134.759	-4.17	-17.95	1.42e-09	3.29e-08	4.64e-05
875	Scn2b	8	49418965..49427689	0.42	0.208087	49.5444	0.314043	0.149845	47.7149	-2.03	-4.1	0.0018	0.02	1	0.57	0.145258	25.4839	0.929362	1.07102	115.242	-1.78	-3.43	0.00341	0.03	1
876	Cadm1	8	52127399..52189722	6.87667	2.31996	33.7368	4.59832	3.22208	70.0708	-1.72	-3.3	1.55e-15	1.58e-13	5.07e-11	10.2833	1.50699	14.6547	11.1789	11.6233	103.976	-1.17	-2.25	9.78e-11	2.59e-09	3.19e-06
877	Ncam1	8	complement(53839098..53901358)	1.18333	0.368284	31.1226	0.775809	0.576327	74.2872	1.42	2.68	0.000627	0.00884	1	1.71667	0.436616	25.4339	0.910539	0.469609	51.5749	1.93	3.8	4.91e-07	7.98e-06	0.02
878	Tex12_1	8	complement(54965583..54998864)	4.33667	1.00321	23.1332	2.66994	2.35711	88.2832	1.93	3.81	1.2e-08	4.85e-07	0.00039	6.88667	0.453689	6.58793	3.22329	1.92265	59.6486	2.51	5.69	0	0	0
879	Il18	8	54993859..55016299	14.78	4.94561	33.4615	9.86281	6.95396	70.5069	1.86	3.64	4.55e-09	1.96e-07	0.000148	12.97	3.75352	28.94	11.5019	5.67789	49.3649	1.66	3.15	2.26e-06	3.32e-05	0.07
880	Dixdc1	8	complement(55091235..55162421)	0.203333	0.162583	79.959	0.182958	0.0288146	15.7493	-2.01	-4.03	0.000107	0.00189	1	0.176667	0.051316	29.0468	0.408639	0.391421	95.7865	-2.16	-4.47	9.72e-06	0.000128	0.32
881	Cryab	8	55178289..55182545	1.26	0.737496	58.5314	0.998748	0.369466	36.9929	-2.37	-5.16	2.14e-07	6.92e-06	0.00699	0.686667	0.500533	72.8932	3.04917	3.56102	116.787	-3.3	-9.87	1.49e-12	4.73e-11	4.85e-08
882	Alg9	8	55202725..55265478	11.5733	0.204287	1.76516	5.88881	8.03913	136.515	-1.22	-2.32	3.42e-11	2.12e-09	1.12e-06	12.6067	0.413562	3.2805	13.8659	14.9404	107.749	-1.18	-2.26	3.97e-14	1.47e-12	1.3e-09
883	Btg4	8	55504359..55508259	1.83667	0.698307	38.0204	1.26749	0.804942	63.5069	3.59	12.04	1.17e-05	0.000268	0.38	1.76667	0.972231	55.0319	1.45499	0.655316	45.0392	3.37	10.32	5.69e-05	0.000646	1
884	Fdx1	8	complement(56373723..56393233)	198.397	111.363	56.1315	154.88	61.5421	39.7354	-1.27	-2.41	8.7e-07	2.53e-05	0.03	127.097	33.9405	26.7045	273.983	210.833	76.9511	-1.94	-3.84	0	0	0
885	Cyp19a1	8	complement(58744849..58772408)	116.09	35.3864	30.4819	75.7382	57.0661	75.3465	2.35	5.08	0	0	0	282.953	7.69608	2.71991	89.1888	46.5943	52.2423	3.53	11.52	0	0	0
886	Acsbg1	8	complement(59184113..59239954)	202.547	26.1492	12.9102	114.348	124.732	109.081	2.81	7	0	0	0	338.943	13.3603	3.94176	143.749	101.844	70.8488	3.47	11.05	0	0	0
887	Chrnb4	8	complement(59609693..59629133)	0.756667	0.455009	60.1334	0.605838	0.213304	35.2081	-3.12	-8.72	0	0	0	0.256667	0.150111	58.4848	2.84389	3.87936	136.41	-4.69	-25.79	0	0	0
888	Ube2q2	8	59711549..59766889	24.3	7.434	30.5926	15.867	11.9261	75.1627	-1.36	-2.57	3.46e-05	0.000696	1	22.38	3.31009	14.7904	33.2213	31.2191	93.9732	-1.53	-2.89	1.41e-06	2.14e-05	0.05
889	Scaper	8	complement(60126624..60570058)	2.48333	0.670398	26.9959	1.57687	1.28194	81.2967	1.07	2.1	0.000208	0.00339	1	3.94667	0.487887	12.362	1.88124	1.04863	55.7412	1.7	3.25	3.83e-11	1.06e-09	1.25e-06
890	Snx33	8	complement(61584656..61595032)	1.75	0.0264575	1.51186	0.888229	1.21873	137.209	1.53	2.9	0.000257	0.00405	1	2.42667	0.593745	24.4675	1.17549	0.995088	84.6533	1.9	3.72	4.68e-07	7.66e-06	0.02
891	Sema7a	8	62723788..62745868	42.45	4.13547	9.74198	23.2927	27.0925	116.313	-1.19	-2.28	2.76e-08	1.04e-06	0.0009	30.6433	1.90846	6.22799	51.4818	52.4488	101.878	-1.75	-3.38	0	0	0
892	Cyp11a1	8	62779875..62809893	388.24	170.214	43.8425	279.227	154.167	55.2122	-1.8	-3.49	1.77e-13	1.44e-11	5.76e-09	168.143	33.2963	19.8023	684.021	709.548	103.732	-3.08	-8.48	0	0	0
893	Islr2	8	complement(62984552..62987182)	2.31	0.548361	23.7386	1.42918	1.24567	87.1595	-1.34	-2.53	8.95e-06	0.000211	0.29	1.42	0.20664	14.5521	3.12612	3.06833	98.1514	-2.11	-4.33	7.03e-13	2.34e-11	2.29e-08
894	Hcn4	8	63600663..63639654	0.00666667	0.011547	173.205	0.00910684	0.00345092	37.8937	-3.84	-14.32	0.00221	0.03	1	0.01	0.0173205	173.205	0.0594046	0.0871524	146.71	-3.8	-13.94	0.00267	0.02	1
895	Pkm	8	64481172..64502722	5.26333	1.31804	25.042	3.29069	2.78974	84.7769	-2.25	-4.77	0	0	0	4.50667	1.62715	36.1055	11.3205	14.0472	124.087	-2.53	-5.77	0	0	0
896	Rn50_8_0646.1	8	complement(64811941..64833697)	55.5467	9.35655	16.8445	32.4516	32.6613	100.646	2.62	6.16	0	0	0	61.88	7.23368	11.6898	40.1511	26.6688	66.4212	2.72	6.58	0	0	0
897	Tle3	8	66296883..66342176	7.21667	1.7654	24.4628	4.49103	3.85463	85.8294	-1.45	-2.74	7.88e-15	7.33e-13	2.57e-10	4.34	0.524309	12.0809	10.124	10.1302	100.061	-2.24	-4.72	0	0	0
898	Coro2b	8	complement(67376294..67492037)	0.836667	0.210317	25.1375	0.523492	0.442896	84.6042	-2.73	-6.64	1.47e-11	9.62e-10	4.78e-07	0.556667	0.0702377	12.6175	2.30233	3.09691	134.512	-3.37	-10.32	0	0	0
899	Itga11	8	67615635..67683973	0.61	0.132288	21.6865	0.371144	0.337794	91.0142	-1.5	-2.82	0.00033	0.00508	1	0.62	0.10583	17.0694	0.890763	0.931162	104.535	-1.57	-2.98	5.08e-05	0.000581	1
900	Map2k1	8	complement(69134223..69164758)	15.0633	2.09039	13.8773	8.57686	9.17326	106.954	-1.3	-2.46	1.23e-13	1.03e-11	4e-09	13.6767	2.19628	16.0586	19.2379	19.5716	101.735	-1.5	-2.84	0	0	0
901	RGD1562747	8	69484174..69489891	13.3467	2.82758	21.1857	8.08713	7.43811	91.9748	-1.09	-2.13	2.89e-09	1.3e-07	9.42e-05	10.7833	0.865236	8.02383	15.6614	14.1341	90.2478	-1.45	-2.74	1.11e-16	4.91e-15	3.62e-12
902	Megf11	8	69971778..70184742	3.18667	0.937354	29.4149	2.06201	1.5905	77.1336	2.46	5.49	1e-09	4.96e-08	3.27e-05	3.29333	0.381881	11.5956	2.43801	1.2996	53.306	2.42	5.36	1.91e-12	6.04e-11	6.25e-08
903	Plekho2	8	complement(71094090..71118927)	3.55333	0.628835	17.697	2.09108	2.06793	98.8928	-1.81	-3.51	5.75e-11	3.43e-09	1.87e-06	2.36333	0.245425	10.3847	6.08072	7.06327	116.158	-2.49	-5.62	0	0	0
904	Ns5atp9	8	71514281..71526182	14.7333	7.68222	52.1417	11.2078	4.98589	44.486	1.51	2.84	0.00139	0.02	1	14.03	4.25792	30.3487	12.3818	4.07	32.8707	1.43	2.69	0.0012	0.01	1
905	Car12	8	72405748..72460240	21.0833	8.71619	41.3416	14.8998	8.74489	58.6915	1.69	3.22	3.01e-12	2.15e-10	9.83e-08	26.9967	1.1834	4.3835	16.9598	7.13921	42.0948	2.03	4.09	0	0	0
906	Tln2	8	complement(73014137..73194837)	4.89333	0.510718	10.437	2.70203	3.09898	114.691	1.3	2.47	1.95e-08	7.64e-07	0.000636	4.47333	0.345302	7.71912	3.43135	2.52934	73.7127	1.07	2.1	5.13e-08	9.68e-07	0.00167
907	Rora	8	75516904..75607212	2.15333	1.66806	77.4642	1.9107	0.343138	17.9588	-2.39	-5.23	1.61e-10	8.99e-09	5.27e-06	1.32667	0.436157	32.8762	5.2838	5.84742	110.667	-3.15	-8.87	0	0	0
908	Anxa2	8	75687100..75723594	79.97	23.9813	29.9878	51.9756	39.59	76.1704	-1.98	-3.95	0	0	0	46.5233	3.16993	6.81363	147.597	167.97	113.803	-2.8	-6.95	0	0	0
909	Mns1	8	79054237..79075122	1.86333	0.160728	8.62581	1.01203	1.20392	118.961	1.88	3.68	0.00032	0.00494	1	3.26333	0.512868	15.7161	1.29469	0.982039	75.8515	2.57	5.95	1.45e-08	2.94e-07	0.000474
910	Unc13c	8	complement(80203609..80631926)	0.213333	0.0665833	31.2109	0.139958	0.103768	74.142	3.42	10.71	0.000622	0.00879	1	0.25	0.0458258	18.3303	0.166639	0.0867148	52.0375	3.58	11.92	0.000301	0.00291	1
911	Gnb5	8	82257849..82285184	10.0233	1.88054	18.7616	5.95194	5.75782	96.7387	-1.64	-3.13	3.39e-14	3e-12	1.1e-09	8.56333	0.165025	1.92711	15.4046	16.8712	109.52	-1.92	-3.79	0	0	0
912	Mapk6	8	complement(82328020..82351108)	4.04	0.520481	12.8832	2.28024	2.48868	109.141	-1.02	-2.02	4.76e-06	0.000119	0.16	3.76333	0.632166	16.798	4.54349	4.29694	94.5735	-1.2	-2.3	9.2e-09	1.9e-07	0.0003
913	Scg3	8	complement(82582352..82641536)	6.9	0.810185	11.7418	3.85509	4.30615	111.7	1.48	2.78	6.53e-07	1.95e-05	0.02	8.98333	0.70812	7.88259	4.87006	3.51596	72.1953	1.78	3.44	1.34e-12	4.29e-11	4.36e-08
914	Hcrtr2	8	complement(83307684..83421612)	0.463333	0.145029	31.3012	0.304181	0.225075	73.9939	4.67	25.5	0.000999	0.01	1	0.933333	0.0763763	8.18317	0.356121	0.182819	51.3361	5.6	48.63	4.28e-05	0.000497	1
915	Gsta4	8	85497557..85518879	26.5333	10.889	41.0388	18.7112	11.0622	59.1211	1.16	2.24	6.38e-06	0.000155	0.21	34.2367	11.0278	32.2106	21.3208	9.0342	42.3728	1.51	2.85	7.73e-10	1.85e-08	2.52e-05
916	Gsta5	8	85553734..85565179	29.38	6.99837	23.8202	18.1892	15.8262	87.0089	-1.32	-2.49	1.25e-11	8.32e-10	4.09e-07	37.23	10.6251	28.5391	39.0695	37.8575	96.898	-1.06	-2.08	5.42e-09	1.16e-07	0.000177
917	Col12a1	8	complement(87040799..87158368)	34.8467	11.3954	32.7015	23.121	16.5826	71.7206	1.46	2.75	3.24e-14	2.88e-12	1.06e-09	45.2233	3.68419	8.14665	27.0307	13.5406	50.0933	1.8	3.47	0	0	0
918	Fam46a	8	complement(92937739..92942076)	1.64	0.923418	56.3059	1.28171	0.5067	39.5332	2.16	4.48	1.83e-05	0.000398	0.6	1.48667	0.0568624	3.82483	1.40114	0.413719	29.5273	1.99	3.96	1.21e-05	0.000156	0.39
919	Pgm3	8	complement(94225515..94243215)	5.22	1.36635	26.1752	3.29317	2.72495	82.7453	-1	-2	4.12e-06	0.000104	0.13	5.06	0.259422	5.12693	5.97878	5.03489	84.2127	-1.09	-2.12	1.58e-08	3.17e-07	0.000514
920	Me1	8	complement(94256839..94368834)	42.23	17.9587	42.526	30.0944	17.1624	57.0286	-2.13	-4.37	9.97e-14	8.47e-12	3.25e-09	34.4067	5.57357	16.1991	87.2629	99.7597	114.321	-2.48	-5.59	0	0	0
921	Prss35	8	94423808..94440503	1.74333	0.291947	16.7465	1.01764	1.02628	100.849	-2.73	-6.63	6.82e-14	5.87e-12	2.22e-09	2.27	1.05532	46.4899	4.95176	6.85263	138.388	-2.43	-5.37	5.54e-10	1.34e-08	1.81e-05
922	Mrap2	8	94801336..94857443	2.75333	0.450814	16.3734	1.60207	1.62813	101.626	2.06	4.17	2.24e-05	0.000477	0.73	4.07667	0.939273	23.0402	1.98472	1.3284	66.9314	2.52	5.74	1.25e-08	2.55e-07	0.000408
923	Nt5e	8	95968652..96012696	25.7767	10.6378	41.2692	18.2072	10.7048	58.794	-1.38	-2.59	5.52e-09	2.35e-07	0.00018	6.55	0.298664	4.55975	35.7448	31.3049	87.5788	-3.37	-10.35	0	0	0
924	Snx14	8	complement(96023445..96088405)	26.47	6.89831	26.0609	16.6842	13.8393	82.9486	1.23	2.34	2.15e-11	1.38e-09	7.02e-07	30.1267	4.56995	15.1691	19.9461	11.2997	56.6513	1.37	2.58	7.77e-16	3.25e-14	2.54e-11
925	RGD1309079	8	complement(102088505..102159828)	1.69667	0.565892	33.3531	1.13128	0.799579	70.6792	-1.58	-2.98	4.98e-11	3.02e-09	1.62e-06	1.59667	0.0503322	3.15233	2.57085	2.55671	99.45	-1.7	-3.25	7.28e-14	2.63e-12	2.38e-09
926	Pls1	8	complement(103557364..103608913)	0.94	0.2498	26.5745	0.5949	0.488045	82.0382	1.65	3.14	0.00158	0.02	1	1.41	1.05418	74.7647	0.709933	0.398487	56.1302	2.1	4.27	0.000133	0.00139	1
927	Cep70	8	107495366..107548269	4.57667	1.00451	21.9484	2.79059	2.5259	90.515	1.49	2.8	2.41e-07	7.71e-06	0.00787	6.53333	0.535755	8.20033	3.38706	2.06335	60.9187	1.95	3.86	1.38e-13	4.84e-12	4.49e-09
928	Rab6b	8	111600532..111668808	0.473333	0.144684	30.5669	0.309008	0.23239	75.2052	-1.97	-3.91	3.3e-07	1.04e-05	0.01	0.486667	0.20502	42.1275	0.919339	1.06982	116.368	-2.08	-4.22	5.13e-08	9.67e-07	0.00167
929	Cdv3	8	complement(111839091..111850393)	8.82	2.42017	27.4395	5.62008	4.52537	80.5214	-1.23	-2.35	1.4e-09	6.7e-08	4.56e-05	7.38	1.33372	18.072	11.2334	10.2356	91.1175	-1.53	-2.9	7.55e-15	2.93e-13	2.46e-10
930	Twf2	8	114897011..114909531	12.1867	2.25974	18.5427	7.2232	7.0194	97.1784	-1.01	-2.01	1.21e-05	0.000276	0.39	9.72333	0.364737	3.75116	13.7588	12.3603	89.8359	-1.4	-2.63	9.22e-13	3.01e-11	3.01e-08
931	Acy1	8	complement(115134765..115140080)	33.8333	5.21422	15.4115	19.5238	20.2368	103.652	-1.08	-2.12	1.81e-09	8.45e-08	5.91e-05	35.1333	2.9932	8.51954	39.1592	36.8973	94.2239	-1.1	-2.14	5.57e-12	1.69e-10	1.82e-07
932	Pcbp4	8	115155470..115165706	4.39	1.73899	39.6126	3.0645	1.87454	61.1697	-1.52	-2.86	2.84e-09	1.29e-07	9.26e-05	3.04	0.137477	4.52228	6.45633	6.02251	93.2806	-2.08	-4.21	0	0	0
933	Parp3	8	complement(115173453..115179191)	5.34333	1.38233	25.8702	3.36283	2.80085	83.2885	-1.63	-3.09	2.72e-11	1.71e-09	8.86e-07	3.03333	0.928565	30.612	8.14522	8.51682	104.562	-2.48	-5.58	0	0	0
934	Dock3	8	complement(115629583..115981910)	10.7733	1.0602	9.84101	5.91677	6.86822	116.081	1.48	2.78	3.66e-15	3.57e-13	1.2e-10	10.9967	1.43392	13.0396	7.53451	5.60692	74.4164	1.44	2.71	3.33e-16	1.43e-14	1.09e-11
935	Zmynd10	8	116302513..116306870	3.21	0.955353	29.7618	2.08268	1.59428	76.5494	1.72	3.31	0.000277	0.00434	1	5.14667	1.94279	37.7485	2.45845	1.30172	52.9488	2.25	4.77	2.47e-08	4.83e-07	0.000805
936	Uba7	8	116754178..116764126	2.53333	0.594671	23.4738	1.564	1.37084	87.6496	2.04	4.11	4.49e-08	1.65e-06	0.00146	2.81	0.15	5.33808	1.886	1.11833	59.2962	2.12	4.36	7.42e-12	2.22e-10	2.42e-07
937	Ip6k2	8	117574161..117599848	12.8367	0.620027	4.83012	6.72835	8.63847	128.389	1.24	2.36	2.62e-07	8.34e-06	0.00854	13.7067	1.83745	13.4055	8.76556	7.05424	80.4768	1.25	2.38	1.11e-08	2.28e-07	0.000362
938	Cspg5	8	118333706..118347582	5.57	1.14529	20.5618	3.35765	3.12874	93.1825	2.32	4.99	5.37e-09	2.29e-07	0.000175	8.48667	0.889963	10.4866	4.0951	2.5546	62.382	2.88	7.38	6.66e-15	2.61e-13	2.17e-10
939	Nradd	8	complement(118890399..118893702)	8.40333	1.04318	12.4139	4.72326	5.20441	110.187	-1.1	-2.14	9.45e-06	0.000221	0.31	8.25333	2.46711	29.8923	9.83551	9.58896	97.4933	-1.21	-2.31	8.23e-07	1.3e-05	0.03
940	Itga9	8	127271289..127572988	4.9	1.04542	21.3351	2.97271	2.7256	91.6874	-1.75	-3.37	6.63e-10	3.39e-08	2.16e-05	4.29667	0.750822	17.4745	7.92181	8.78608	110.91	-1.99	-3.98	4.65e-13	1.57e-11	1.52e-08
941	Plcd1	8	complement(127753539..127782070)	2.16333	0.336502	15.5548	1.24992	1.29177	103.348	-1.06	-2.09	0.000493	0.00721	1	1.19667	0.410041	34.2652	2.48994	2.33395	93.7351	-1.99	-3.97	4.3e-09	9.31e-08	0.00014
942	Myd88	8	complement(128022473..128026841)	2.59	0.524214	20.2399	1.55711	1.46073	93.8106	-1.44	-2.72	5.63e-08	2.03e-06	0.00184	1.69	0.117898	6.97623	3.53474	3.5777	101.215	-2.1	-4.29	3.33e-16	1.43e-14	1.09e-11
943	Csrnp1	8	complement(128659868..128672284)	0.513333	0.245832	47.8893	0.379583	0.189152	49.8316	-2.14	-4.41	2.95e-06	7.68e-05	0.1	0.313333	0.023094	7.37043	1.04306	1.15693	110.917	-2.85	-7.19	9.11e-10	2.15e-08	2.97e-05
944	Tcaim	8	131845696..131875786	4.36	1.29259	29.6467	2.8263	2.16898	76.7429	1.34	2.53	0.00011	0.00194	1	6.23	0.763937	12.2622	3.33753	1.77097	53.0622	1.82	3.52	2.52e-09	5.64e-08	8.23e-05
945	Kif15	8	132032944..132103927	5.98333	1.66182	27.7741	3.82257	3.05577	79.9402	1.07	2.1	2.73e-06	7.17e-05	0.09	9.08	0.965039	10.6282	4.54505	2.49696	54.9379	1.63	3.1	1.11e-16	4.91e-15	3.62e-12
946	Tmem42	8	132105443..132108462	4.05333	1.28204	31.6293	2.66769	1.9596	73.4568	1.69	3.23	3.55e-05	0.000713	1	4.44333	0.735822	16.5601	3.12846	1.59904	51.1128	1.81	3.51	2.19e-07	3.77e-06	0.00715
947	Clec3b	8	132241134..132246694	10.2833	2.17702	21.1704	6.23018	5.73203	92.0042	1.7	3.24	2.66e-06	7.02e-05	0.09	8.70333	2.49674	28.6872	7.58012	4.67922	61.7301	1.44	2.71	0.000194	0.00195	1
948	Lztfl1	8	complement(132775587..132790839)	7.43333	3.09246	41.6027	5.2629	3.06946	58.3226	1.04	2.06	0.00335	0.04	1	8.9	1.11718	12.5526	5.98527	2.50524	41.8568	1.24	2.36	6.51e-05	0.000731	1
949	Cd70	9	9842585..9845728	13.9367	2.05559	14.7495	7.99613	8.40119	105.066	6.87	116.7	1.3e-11	8.6e-10	4.24e-07	21.7633	1.31717	6.05224	9.97408	6.85762	68.7544	7.4	168.72	9.53e-14	3.4e-12	3.11e-09
950	Tubb4a	9	9961021..9968486	1.41	0.762955	54.1103	1.08648	0.45753	42.1113	1.77	3.41	0.00305	0.03	1	1.32	0.24	18.1818	1.19432	0.373572	31.2791	1.58	3	0.00428	0.03	1
951	Prr22	9	complement(10287086..10290035)	7.11333	1.33575	18.7781	4.22454	4.08537	96.7055	1.56	2.96	4.76e-06	0.000119	0.16	8.59667	0.817333	9.50756	5.18636	3.33473	64.298	1.73	3.32	7.88e-11	2.12e-09	2.57e-06
952	Nrtn	9	10305470..10306597	9.21	2.48562	26.9883	5.84781	4.75486	81.31	2.76	6.76	1.17e-08	4.74e-07	0.000381	19.42	4.37043	22.5048	6.96854	3.88232	55.7122	3.77	13.68	0	0	0
953	Catsperd	9	complement(10390308..10427746)	7.14667	1.20766	16.8982	4.17716	4.19951	100.535	1.27	2.42	1.24e-05	0.000283	0.41	9.21333	1.43005	15.5215	5.16811	3.42985	66.3657	1.52	2.87	2.12e-11	6.02e-10	6.9e-07
954	Znrf4	9	10535340..10536528	3.74	1.02937	27.5232	2.38468	1.91671	80.3757	1.75	3.36	0.000217	0.00352	1	3.19667	1.12305	35.1318	2.83646	1.56498	55.1739	1.45	2.72	0.00441	0.03	1
955	Fsd1	9	complement(11067369..11080155)	2.49333	0.955528	38.3233	1.72443	1.08739	63.0581	-2.54	-5.83	1.11e-16	1.26e-14	3.62e-12	1.04	0.432666	41.6025	6.46295	8.2433	127.547	-3.87	-14.67	0	0	0
956	Shd	9	complement(11089106..11096704)	6.18	0.195192	3.15845	3.1876	4.2319	132.761	1.74	3.33	3.42e-09	1.51e-07	0.000112	10.44	1.35746	13.0025	4.18506	3.45533	82.5634	2.4	5.28	0	0	0
957	Uxs1	9	complement(11164715..11339790)	301.83	85.1777	28.2204	193.504	153.196	79.1697	-1.92	-3.8	0	0	0	159.357	7.44592	4.67249	543.429	615.693	113.298	-2.9	-7.46	0	0	0
958	Dazl	9	12633990..12650938	2.07667	0.360185	17.3444	1.21843	1.21374	99.6151	1.54	2.9	0.000544	0.00782	1	1.75	0.357631	20.4361	1.50562	0.991975	65.8849	1.14	2.21	0.00327	0.02	1
959	Frs3	9	complement(15297895..15306465)	1.88667	0.215484	11.4214	1.05108	1.1817	112.428	1.48	2.78	0.00165	0.02	1	1.85667	0.464363	25.0106	1.33072	0.965821	72.579	1.37	2.58	0.00366	0.03	1
960	Usp49	9	complement(15317413..15375365)	0.583333	0.249065	42.6968	0.416199	0.236363	56.791	2.12	4.35	0.000192	0.00315	1	0.563333	0.271355	48.1695	0.470799	0.192035	40.7891	2.01	4.04	0.00121	0.01	1
961	Rps19	9	complement(16802319..16807966)	1.05	1.5176	144.533	1.2838	0.330641	25.7549	-4.48	-22.34	1.36e-08	5.44e-07	0.000443	0	0	#DIV/0!	9.13587	13.6022	148.888	-9.75	-859.06	7.19e-06	9.73e-05	0.23
962	Vegfa	9	17340341..17355681	4.98333	0.713956	14.3269	2.84864	3.01891	105.977	-3.42	-10.71	0	0	0	3.57333	0.551574	15.4358	21.7724	32.8464	150.862	-3.99	-15.86	0	0	0
963	Runx2	9	18564927..18773092	1.14	0.177764	15.5933	0.658882	0.680404	103.266	-3.57	-11.87	0	0	0	0.503333	0.0862168	17.1292	5.39259	8.21312	152.304	-4.81	-28.02	0	0	0
964	Clic5	9	complement(19121677..19372673)	0.596667	0.208167	34.8883	0.402417	0.274711	68.2653	-1.8	-3.49	3.8e-07	1.18e-05	0.01	0.396667	0.161967	40.832	1.01161	1.07289	106.057	-2.42	-5.35	6.18e-10	1.49e-08	2.02e-05
965	Enpp5	9	complement(19469706..19476646)	4.46667	1.8411	41.2186	3.15388	1.85656	58.8659	1.77	3.42	1.35e-06	3.78e-05	0.04	6.69333	0.306159	4.57409	3.59259	1.51684	42.2213	2.34	5.05	2.98e-13	1.03e-11	9.72e-09
966	Cyp39a1	9	complement(19804079..19880346)	1.06	0.443058	41.7979	0.751529	0.436244	58.0476	1.45	2.73	0.00332	0.04	1	1.59667	0.325628	20.3942	0.854353	0.356192	41.6914	2	4	8.01e-06	0.000107	0.26
967	Adgrf5	9	complement(20091099..20195566)	0.406667	0.100664	24.7536	0.253666	0.216376	85.2998	-2.73	-6.63	0	0	0	0.176667	0.0665833	37.6886	1.17578	1.60446	136.459	-4.05	-16.62	0	0	0
968	Paqr8	9	27034022..27051002	0.35	0.0793725	22.6779	0.214686	0.191363	89.1359	-3.11	-8.66	1.83e-10	1.01e-08	5.97e-06	0.593333	0.245832	41.4323	1.32979	1.93615	145.598	-2.47	-5.54	3.53e-08	6.74e-07	0.00115
969	B3gat2	9	29984077..30068649	2.53	0.363456	14.3658	1.44673	1.53198	105.893	1.37	2.59	0.00102	0.01	1	2.67333	0.996511	37.276	1.80782	1.25085	69.1914	1.33	2.52	0.00101	0.00858	1
970	AABR07067267.1	9	37057128..37059847	1.22333	0.387341	31.6628	0.805337	0.591136	73.4022	-1.45	-2.73	6.44e-05	0.00121	1	0.226667	0.392598	173.205	1.81022	1.79	98.883	-3.98	-15.77	1.51e-10	3.91e-09	4.92e-06
971	Plekhb2	9	41348449..41381101	10.3	1.43164	13.8994	5.86582	6.27088	106.905	-1.3	-2.46	4.67e-14	4.09e-12	1.52e-09	8.47333	0.753016	8.88689	13.1339	13.3468	101.621	-1.65	-3.13	0	0	0
972	Rn50_9_0428.1	9	complement(43143868..43166640)	3.76667	1.58525	42.0864	2.67596	1.54249	57.6425	5.14	35.25	0.00029	0.00452	1	2.87667	1.03055	35.8245	3.04064	1.2604	41.4519	4.6	24.32	0.0013	0.01	1
973	Aff3	9	complement(44839960..45292047)	5.43667	0.471204	8.66715	2.95394	3.51111	118.862	1.44	2.71	9.86e-08	3.4e-06	0.00322	7.09	0.72808	10.2691	3.77929	2.86489	75.8049	1.74	3.34	6e-15	2.36e-13	1.96e-10
974	Lonrf2	9	complement(45466688..45505767)	6.08667	1.62016	26.6183	3.85342	3.15829	81.9609	3.22	9.32	0	0	0	8.35667	0.469716	5.62086	4.59894	2.5797	56.0933	3.64	12.49	0	0	0
975	Tbc1d8	9	complement(46090019..46206605)	1.58667	0.159478	10.0512	0.873072	1.00917	115.589	1.17	2.26	0.00087	0.01	1	1.89	0.193132	10.2186	1.11205	0.824952	74.1831	1.33	2.52	3.68e-05	0.000434	1
976	Il1rl1	9	47134034..47182170	0.15	0.0360555	24.037	0.0930278	0.0805709	86.6095	-2.34	-5.07	0.000193	0.00317	1	0.146667	0.0550757	37.5516	0.342019	0.435012	127.189	-2.48	-5.56	0.000168	0.00172	1
977	RGD1305645	9	50526811..50548046	2.09667	0.557345	26.5824	1.32701	1.08846	82.0241	2.36	5.12	0.00182	0.02	1	2.41667	0.308923	12.783	1.58467	0.889692	56.1436	2.51	5.71	0.000814	0.00712	1
978	Gulp1	9	51263622..51538072	3.10333	0.750622	24.1876	1.92698	1.66362	86.333	-1.25	-2.37	1.16e-05	0.000266	0.38	2.38	0.469361	19.7211	3.96465	3.72024	93.8351	-1.7	-3.25	1.33e-11	3.88e-10	4.35e-07
979	Slc40a1_2	9	complement(52894365..52912293)	3.20667	1.2067	37.6311	2.20669	1.41419	64.0865	1.59	3.02	9.14e-05	0.00164	1	3.53333	0.175024	4.9535	2.54112	1.15564	45.4776	1.7	3.26	2.62e-07	4.45e-06	0.00856
980	Nabp1	9	55050203..55057658	2.06667	0.258908	12.5278	1.16279	1.27828	109.932	-1.72	-3.29	5.44e-08	1.96e-06	0.00177	1.32	0.242693	18.3859	3.26852	3.75758	114.962	-2.45	-5.48	4.39e-13	1.48e-11	1.43e-08
981	Sdpr	9	complement(55243255..55256340)	1.20667	0.499633	41.4061	0.85315	0.499948	58.6003	2.21	4.63	3.77e-05	0.000752	1	2.8	0.36756	13.1271	0.9721	0.409172	42.0915	3.4	10.59	4.45e-14	1.64e-12	1.45e-09
982	Hecw2	9	complement(60457215..60672246)	2.32667	0.248261	10.6702	1.28746	1.46966	114.151	2.94	7.69	2.18e-11	1.39e-09	7.1e-07	3.68333	0.422532	11.4715	1.63498	1.20093	73.4526	3.53	11.59	0	0	0
983	Hspd1	9	complement(61680530..61690956)	28.5933	5.8856	20.5838	17.2395	16.0568	93.1398	-1.03	-2.04	9.34e-09	3.82e-07	0.000305	29.5167	8.35543	28.3075	32.6696	29.0376	88.8825	-1.04	-2.05	4.13e-08	7.84e-07	0.00135
984	Hspe1	9	61692154..61694599	84.7667	26.6879	31.484	55.7273	41.0679	73.6943	-1.11	-2.16	9.91e-08	3.42e-06	0.00323	81.6267	17.343	21.2468	103.355	87.4554	84.6166	-1.21	-2.31	7.84e-10	1.87e-08	2.56e-05
985	Mob4	9	61720583..61744531	38.6367	18.4737	47.8139	28.5552	14.2574	49.9291	-1.23	-2.35	4.83e-08	1.76e-06	0.00158	32.3967	3.04692	9.40505	51.5501	41.0845	79.6982	-1.53	-2.88	0	0	0
986	Sgo2	9	64898459..64923012	1.76333	0.478156	27.1166	1.12074	0.908757	81.0851	1.66	3.16	0.000112	0.00198	1	2.58667	0.273008	10.5544	1.33383	0.741037	55.5571	2.18	4.53	4.02e-09	8.75e-08	0.000131
987	Als2	9	complement(65961346..66033871)	12.7967	2.12888	16.6362	7.46277	7.54326	101.079	1.32	2.5	2.32e-12	1.67e-10	7.56e-08	10.95	0.930161	8.49462	9.23852	6.15713	66.6463	1.03	2.05	3.1e-09	6.82e-08	0.000101
988	Carf	9	66888393..66926377	2.21	0.433128	19.5986	1.32156	1.25644	95.0721	1.27	2.41	0.000245	0.00389	1	3.29667	0.375011	11.3755	1.61771	1.02588	63.4154	1.79	3.47	6.08e-09	1.29e-07	0.000198
989	Nrp2	9	69497121..69612087	0.716667	0.411866	57.4696	0.564266	0.215527	38.196	-1.49	-2.81	2.81e-05	0.000582	0.92	0.323333	0.217332	67.2162	1.07284	0.893969	83.327	-2.63	-6.21	1.41e-12	4.52e-11	4.61e-08
990	Adam23	9	70133969..70290117	4.24333	1.65234	38.9397	2.94784	1.83211	62.1509	1.36	2.56	3.28e-05	0.000666	1	7.18333	0.61403	8.54799	3.37856	1.49495	44.2481	2.04	4.12	1.39e-14	5.32e-13	4.53e-10
991	Klf7_1	9	complement(70740480..70787913)	0.126667	0.051316	40.5126	0.0889913	0.053281	59.8721	-2.37	-5.15	0.000346	0.00529	1	0.213333	0.0152753	7.16027	0.315994	0.394981	124.996	-1.82	-3.52	0.00279	0.02	1
992	Idh1	9	complement(71882105..71900044)	43.55	7.1847	16.4976	25.3673	25.7142	101.367	-1.81	-3.52	2.11e-15	2.12e-13	6.88e-11	37.1433	1.33452	3.59288	72.4249	83.5096	115.305	-2.1	-4.3	0	0	0
993	Pth2r	9	72052966..72157773	1.14333	0.656836	57.4492	0.900085	0.344006	38.2193	-1.49	-2.82	0.00157	0.02	1	0.193333	0.051316	26.5428	1.71006	1.42384	83.263	-4.01	-16.15	1.21e-12	3.88e-11	3.93e-08
994	Kansl1l	9	complement(73713430..73799427)	3.32667	0.860019	25.8523	2.09334	1.74418	83.3205	1.37	2.59	0.000131	0.00226	1	5.2	0.33	6.34615	2.50556	1.42508	56.8768	1.97	3.92	2.29e-11	6.48e-10	7.47e-07
995	Cps1	9	74124016..74236274	0.986667	0.310859	31.506	0.648763	0.477868	73.6584	3.95	15.45	4.13e-10	2.19e-08	1.35e-05	0.943333	0.136137	14.4315	0.762509	0.391144	51.2969	3.84	14.36	4.75e-10	1.16e-08	1.55e-05
996	Arpc2	9	81518176..81548871	92.3633	19.0391	20.6133	55.7012	51.848	93.0824	-1.32	-2.49	3.43e-13	2.65e-11	1.12e-08	83.16	1.99947	2.40437	120.237	117.639	97.8387	-1.52	-2.87	0	0	0
997	Tmbim1	9	complement(81569289..81586553)	4.80667	0.260832	5.42646	2.53375	3.21439	126.863	-1.39	-2.63	4.56e-10	2.4e-08	1.49e-05	3.58667	0.475219	13.2496	6.32917	6.9557	109.899	-1.9	-3.73	0	0	0
998	Usp37	9	complement(81716876..81772851)	7.54	1.52247	20.1918	4.53123	4.25504	93.9047	1.54	2.9	3.84e-14	3.38e-12	1.25e-09	11.6467	0.964175	8.27855	5.53416	3.47423	62.7779	2.11	4.3	0	0	0
999	Cyp27a1	9	81968332..81998169	5.72	0.842556	14.73	3.28128	3.44887	105.108	-1.23	-2.34	4.3e-08	1.58e-06	0.0014	5.81	0.669552	11.5241	7.13752	7.1105	99.6214	-1.28	-2.42	1.27e-09	2.95e-08	4.15e-05
1000	Serpine2	9	complement(85560863..85626094)	480.423	152.607	31.7652	316.515	231.801	73.2353	1.52	2.88	6.99e-15	6.54e-13	2.28e-10	705.953	98.3378	13.9298	371.15	189.264	50.9938	2.03	4.08	0	0	0
1001	Dock10	9	complement(86312501..86571870)	1.05	0.15	14.2857	0.6	0.636396	106.066	-1.14	-2.21	0.00212	0.02	1	0.646667	0.0960902	14.8593	1.25	1.21244	96.9948	-1.92	-3.77	2.75e-07	4.65e-06	0.00897
1002	AABR07068163.1	9	86775393..86781781	1.58667	0.291433	18.3676	0.93905	0.915868	97.5314	2.05	4.15	0.00493	0.05	1	3.07667	0.614519	19.9735	1.15603	0.748767	64.7704	2.96	7.76	1.49e-05	0.00019	0.49
1003	Col4a3	9	88357556..88485830	7.72	1.80533	23.385	4.76266	4.18231	87.8145	1.48	2.79	7.65e-12	5.24e-10	2.49e-07	8.20667	0.463069	5.6426	5.74844	3.41484	59.4046	1.5	2.84	6e-15	2.36e-13	1.96e-10
1004	Ngef	9	complement(94569286..94601852)	3.46	0.307896	8.89873	1.88395	2.22887	118.309	1.28	2.43	0.000764	0.01	1	4.32333	1.40433	32.4825	2.4093	1.81987	75.5352	1.52	2.86	2.82e-05	0.00034	0.92
1005	Usp40	9	complement(95072112..95143142)	14.22	1.22748	8.63205	7.72374	9.1871	118.946	1.16	2.24	2.88e-11	1.81e-09	9.39e-07	17.4067	1.30451	7.49428	9.88916	7.50124	75.8531	1.37	2.59	0	0	0
1006	Hjurp	9	complement(95349086..95362014)	3.79667	1.23005	32.3983	2.51336	1.81487	72.2089	1.38	2.61	3.99e-05	0.000788	1	4.95	0.553805	11.188	2.94224	1.4828	50.3969	1.71	3.27	9.13e-09	1.89e-07	0.000298
1007	Trpm8	9	95398237..95482890	0.496667	0.15885	31.9832	0.327758	0.238872	72.8807	2.56	5.88	0.000517	0.00749	1	0.613333	0.0702377	11.4518	0.381839	0.193143	50.5823	2.73	6.63	9.72e-05	0.00105	1
1008	Hes6	9	complement(98549705..98551438)	6.65667	1.97216	29.6269	4.31442	3.31244	76.7762	-1.57	-2.97	1.24e-07	4.18e-06	0.00403	6.43	0.338674	5.26709	10.1663	10.4028	102.327	-1.7	-3.24	8.78e-11	2.34e-09	2.86e-06
1009	Ankmy1	9	complement(100038846..100070650)	4.10667	0.502029	12.2247	2.30435	2.54886	110.611	1.56	2.95	1.13e-06	3.21e-05	0.04	3.75667	0.721965	19.2182	2.90623	2.0821	71.6426	1.34	2.53	2.74e-05	0.000331	0.89
1010	Kif1a	9	complement(100171772..100253609)	2.22333	0.949333	42.6986	1.58633	0.900854	56.7885	-2.56	-5.91	3.75e-12	2.65e-10	1.22e-07	0.72	0.069282	9.6225	6.00422	7.67848	127.885	-4.3	-19.76	0	0	0
1011	Pask	9	complement(100450586..100479868)	1.97667	0.6354	32.145	1.30603	0.948419	72.6183	1.24	2.37	0.000918	0.01	1	2.66	0.421426	15.8431	1.53069	0.775345	50.6533	1.62	3.06	8.81e-07	1.38e-05	0.03
1012	Nudt12	9	complement(105680670..105693357)	1.38667	0.340049	24.5228	0.863358	0.74007	85.72	1.86	3.64	3.34e-05	0.000676	1	1.81667	0.387341	21.3215	1.03891	0.60523	58.2565	2.2	4.59	1.01e-07	1.83e-06	0.00329
1013	Lama1	9	115916907..116042123	104.643	10.3492	9.88997	57.4963	66.676	115.966	1.3	2.46	1.87e-11	1.21e-09	6.09e-07	116.58	7.37549	6.32655	73.2142	54.4427	74.3608	1.37	2.58	0	0	0
1014	L3mbtl4	9	116652530..116981172	10.0067	1.09806	10.9733	5.55236	6.29934	113.453	1.56	2.95	1.66e-06	4.56e-05	0.05	8.83667	1.92962	21.8365	7.03824	5.14435	73.0914	1.31	2.48	5.59e-05	0.000636	1
1015	Lpin2	9	119517101..119591533	6.17667	0.711782	11.5237	3.44422	3.86426	112.195	1.1	2.14	4.54e-07	1.4e-05	0.01	6.51	0.371618	5.70842	4.35615	3.15612	72.452	1.1	2.14	2.85e-08	5.52e-07	0.000929
1016	Ndc80	9	complement(119839016..119871382)	14.3433	5.34214	37.2447	9.84274	6.36481	64.665	1.2	2.3	3.03e-08	1.14e-06	0.000989	18.29	3.59259	19.6424	11.3418	5.19588	45.8117	1.52	2.88	1.89e-15	7.73e-14	6.16e-11
1017	Mettl4	9	119873170..119897268	1.16333	0.331713	28.514	0.747523	0.588045	78.6657	1.34	2.53	0.00331	0.04	1	1.22333	0.191398	15.6456	0.885015	0.479177	54.1434	1.39	2.63	0.00119	0.00998	1
1018	Tyms	9	complement(121918947..121931564)	23.98	8.05834	33.6044	16.0192	11.2583	70.2802	1.1	2.15	5.34e-07	1.62e-05	0.02	27.9567	2.01894	7.22169	18.6728	9.19237	49.2287	1.29	2.44	6.45e-12	1.94e-10	2.1e-07
1019	Nde1	10	complement(860521..896938)	8.68333	2.64474	30.4576	5.66404	4.26993	75.3868	1.16	2.23	1.2e-05	0.000274	0.39	9.66333	0.665833	6.8903	6.66936	3.48542	52.2603	1.27	2.42	6.42e-09	1.36e-07	0.000209
1020	LOC688442	10	1563390..1567731	2.88	0.397366	13.7974	1.63868	1.75549	107.128	1.43	2.69	0.0027	0.03	1	2.95	1.34726	45.6697	2.05246	1.43335	69.8358	1.31	2.48	0.00611	0.04	1
1021	Litaf	10	4719713..4763510	4.38333	2.2477	51.2782	3.31551	1.51012	45.5472	-1.52	-2.86	6.72e-08	2.38e-06	0.00219	2.26333	0.323471	14.2918	6.65034	5.87397	88.3258	-2.47	-5.54	0	0	0
1022	Atf7ip2	10	complement(5476966..5511955)	2.76333	0.785769	28.4356	1.77455	1.39835	78.8001	2.26	4.79	7.09e-05	0.00132	1	3.83	1.08347	28.2889	2.10303	1.14079	54.2448	2.67	6.35	7.44e-07	1.18e-05	0.02
1023	Abat	10	complement(7093405..7200499)	3.68333	0.22723	6.16913	1.95528	2.44383	124.986	2.01	4.02	1.04e-08	4.25e-07	0.00034	2.41667	0.375544	15.5398	2.53019	1.99442	78.825	1.31	2.48	0.000266	0.0026	1
1024	Ppl	10	10644572..10690223	0.21	0.130767	62.27	0.170383	0.0560262	32.8824	-2.51	-5.68	8.8e-08	3.06e-06	0.00287	0.426667	0.0251661	5.89831	0.583589	0.716789	122.824	-1.67	-3.19	1.55e-07	2.73e-06	0.00506
1025	LOC360479	10	complement(10794445..10808585)	0.403333	0.188768	46.802	0.296051	0.151721	51.2482	4.35	20.37	0.00282	0.03	1	0.513333	0.106927	20.8299	0.3307	0.122928	37.1721	4.6	24.19	0.00124	0.01	1
1026	Nmral1	10	11046024..11055158	6.64333	3.30004	49.6744	4.97168	2.36407	47.5507	1.4	2.64	0.000255	0.00403	1	8.13667	1.96118	24.103	5.52779	1.92929	34.9017	1.68	3.19	2.94e-06	4.27e-05	0.1
1027	Tnfrsf12a	10	complement(12995904..12997930)	19.63	5.29025	26.9498	12.4601	10.1397	81.3775	-2.31	-4.97	0	0	0	8.34	1.71485	20.5617	43.2867	53.8725	124.455	-3.59	-12	0	0	0
1028	Pkmyt1	10	13061170..13073283	4.35667	1.23217	28.2823	2.79442	2.20936	79.0632	1.09	2.13	0.000589	0.0084	1	5.69333	1.23387	21.6722	3.31628	1.80489	54.4253	1.36	2.57	4.22e-07	6.95e-06	0.01
1029	LOC100158225	10	complement(13586648..13591953)	4.74	1.51562	31.9751	3.12781	2.27998	72.8939	1.27	2.41	0.000624	0.00881	1	4.96	0.798999	16.1089	3.66521	1.8616	50.7911	1.27	2.41	7.82e-05	0.00086	1
1030	Caskin1	10	13854339..13874254	1.81	0.387427	21.4048	1.09871	1.00591	91.5535	1.34	2.53	0.000133	0.00228	1	2.22333	0.295691	13.2995	1.33581	0.821323	61.485	1.51	2.85	5.57e-07	8.98e-06	0.02
1031	Ift140	10	14373679..14461160	11.9067	0.0832666	0.699328	5.99497	8.36041	139.457	1.17	2.25	1.6e-09	7.56e-08	5.22e-05	12.0567	0.446132	3.70029	7.96331	6.82432	85.697	1.12	2.17	3.38e-11	9.42e-10	1.1e-06
1032	Baiap3	10	complement(14599197..14613878)	0.96	0.199249	20.7551	0.579624	0.537932	92.8071	2.46	5.51	4.34e-06	0.000109	0.14	0.793333	0.205508	25.9043	0.706416	0.43922	62.1758	2.1	4.29	5.3e-05	0.000605	1
1033	Mcrip2	10	complement(15230801..15235740)	14.2367	0.837636	5.88365	7.53715	9.47455	125.705	-1.01	-2.01	1.44e-05	0.000323	0.47	11.3633	0.685736	6.03463	15.6148	15.5122	99.3429	-1.41	-2.66	3.41e-10	8.48e-09	1.11e-05
1034	Atp6v0e1	10	complement(16769666..16792909)	4.25667	0.733848	17.24	2.49526	2.49101	99.8297	-1.36	-2.57	2.89e-09	1.3e-07	9.43e-05	4.01667	0.761337	18.9544	5.6535	5.74684	101.651	-1.5	-2.83	4.87e-11	1.33e-09	1.59e-06
1035	Ergic1	10	complement(16821880..16910641)	29.8533	4.26683	14.2926	17.0601	18.0924	106.051	-1.04	-2.06	3.76e-09	1.64e-07	0.000123	27.1667	1.21496	4.47225	33.8367	31.7496	93.8317	-1.24	-2.37	7.22e-15	2.81e-13	2.35e-10
1036	Dusp1	10	16970626..16973418	1.44	0.62554	43.4403	1.03277	0.57591	55.7637	-2.01	-4.02	1.08e-08	4.4e-07	0.000352	1.61333	0.102632	6.36149	2.76185	3.02241	109.434	-1.86	-3.64	2.91e-10	7.29e-09	9.5e-06
1037	Sh3pxd2b	10	17209212..17291876	1.01667	0.126623	12.4547	0.571645	0.629356	110.096	-1.95	-3.85	2.01e-08	7.84e-07	0.000656	0.52	0.0519615	9.9926	1.83443	2.23202	121.674	-2.99	-7.97	4.44e-16	1.88e-14	1.45e-11
1038	Lcp2	10	18996523..19043286	0.926667	0.293655	31.6894	0.610161	0.447607	73.3588	-1.65	-3.14	1.79e-05	0.000391	0.58	0.563333	0.0814453	14.4577	1.52344	1.6132	105.892	-2.52	-5.73	4.85e-12	1.48e-10	1.58e-07
1039	Clint1	10	30833914..31007820	26.7667	6.0932	22.7641	16.4299	14.6184	88.9739	-1.7	-3.26	0	0	0	23.42	0.41	1.75064	42.4466	46.2326	108.919	-1.95	-3.86	0	0	0
1040	Adam19	10	31146107..31240582	4.12	1.04014	25.2462	2.58007	2.17779	84.408	-3.04	-8.24	0	0	0	2.68333	0.40501	15.0936	13.94	19.7362	141.579	-3.71	-13.1	0	0	0
1041	Havcr1	10	31813814..31848379	15.77	1.52302	9.65773	8.64651	10.0741	116.511	2.48	5.57	0	0	0	18.3633	2.9275	15.9421	11.021	8.2255	74.6347	2.62	6.14	0	0	0
1042	Col23a1_1	10	34903343..34933539	1.86	0.180278	9.69234	1.02014	1.18774	116.43	-4.51	-22.81	0	0	0	0.8	0.350286	43.7857	16.7234	27.2119	162.717	-5.83	-56.87	0	0	0
1043	Gfpt2	10	35279236..35325508	17.4867	6.76747	38.7007	12.1271	7.57962	62.5017	-2.12	-4.34	0	0	0	7.47333	1.8516	24.7761	34.9847	39.9517	114.198	-3.36	-10.29	0	0	0
1044	Zfp354c	10	complement(36307670..36323055)	0.786667	0.228546	29.0525	0.507606	0.394651	77.7474	1.88	3.68	0.000298	0.00464	1	1.12667	0.192959	17.1266	0.598404	0.320324	53.5297	2.33	5.02	3.69e-07	6.1e-06	0.01
1045	Zfp2	10	complement(36388137..36402619)	1.73667	0.290918	16.7515	1.01379	1.0223	100.839	1.58	2.98	0.000978	0.01	1	2.4	0.430929	17.9554	1.25586	0.835667	66.5413	1.97	3.91	1.38e-05	0.000176	0.45
1046	Col23a1_2	10	36741434..37028367	0.506667	0.0896289	17.6899	0.298148	0.29489	98.9074	-4.53	-23.04	0	0	0	0.213333	0.195533	91.6563	4.54877	7.36524	161.917	-5.85	-57.81	0	0	0
1047	Pdlim4	10	complement(39390581..39405311)	68.64	9.10677	13.2674	38.8734	42.0963	108.291	-1.84	-3.58	0	0	0	37.6	8.41857	22.3898	115.966	136.805	117.971	-2.78	-6.88	0	0	0
1048	P4ha2	10	39435227..39464188	27.7533	2.32726	8.38551	15.0403	17.9789	119.539	-2.36	-5.13	0	0	0	24.91	0.398497	1.59975	62.6069	83.3628	133.153	-2.59	-6.04	0	0	0
1049	Gpx3	10	40247436..40255422	7.55667	2.34509	31.0334	4.95088	3.68514	74.4342	-1.19	-2.29	7.08e-05	0.00132	1	5.22333	0.130128	2.49129	9.45725	8.22875	87.01	-1.76	-3.39	1.42e-09	3.28e-08	4.63e-05
1050	Anxa6	10	complement(40320581..40375605)	152.52	16.9859	11.1368	84.7529	95.8371	113.078	-1.79	-3.46	1.11e-16	1.26e-14	3.62e-12	106.993	10.031	9.37536	248.632	291.824	117.372	-2.37	-5.16	0	0	0
1051	Gm2a	10	40438356..40450930	27.6533	10.0712	36.4194	18.8623	12.4325	65.9118	-1.26	-2.39	4.39e-10	2.32e-08	1.43e-05	20.8867	2.75827	13.2059	36.2948	31.4479	86.6455	-1.71	-3.26	0	0	0
1052	Faxdc2	10	complement(43502931..43512287)	6.33	2.0098	31.7504	4.1699	3.05484	73.2594	1.33	2.51	0.00235	0.03	1	6.32667	2.80093	44.2719	4.88993	2.49427	51.0082	1.25	2.37	0.00229	0.02	1
1053	Map2k3	10	45089464..45110787	7.11333	2.28143	32.0726	4.69738	3.41667	72.7356	-1.41	-2.66	1.62e-06	4.46e-05	0.05	5.31	0.796053	14.9916	10.0716	9.61681	95.4846	-1.9	-3.74	5.47e-13	1.83e-11	1.78e-08
1054	Epn2	10	complement(47795524..47857326)	36.2	2.03566	5.62336	19.1178	24.1578	126.363	2.16	4.47	0	0	0	60.5	5.40974	8.94172	24.8119	19.7248	79.4974	2.82	7.07	0	0	0
1055	Ulk2	10	complement(48050803..48129377)	15.2967	2.40313	15.7102	8.8499	9.11711	103.019	1.37	2.58	1.21e-14	1.11e-12	3.95e-10	16.9967	0.623244	3.66686	10.9999	7.44505	67.6827	1.46	2.74	0	0	0
1056	Zfp286a	10	complement(49185812..49196177)	0.713333	0.470354	65.9375	0.591844	0.171812	29.03	2.42	5.36	0.000997	0.01	1	0.83	0.21	25.3012	0.631229	0.139332	22.0731	2.59	6.03	0.000152	0.00156	1
1057	Dnah9	10	complement(52351192..52710862)	0.19	0.0818535	43.0808	0.135927	0.0764711	56.259	2.41	5.33	0.000589	0.0084	1	0.246667	0.141539	57.3807	0.153951	0.0624384	40.5573	2.59	6.02	0.000132	0.00138	1
1058	Gas7	10	54126486..54236476	7.41667	1.38045	18.6128	4.39856	4.26825	97.0376	-1.84	-3.58	0	0	0	10.2	2.15933	21.1699	12.6024	14.5264	115.267	-1.44	-2.71	9.99e-16	4.14e-14	3.26e-11
1059	LOC100912917	10	complement(55571118..55589978)	14.6633	0.85049	5.80011	7.75691	9.76716	125.916	1.03	2.04	5.09e-09	2.18e-07	0.000166	15.5333	0.799646	5.14793	10.0579	7.97389	79.2795	1.03	2.04	9.07e-13	2.97e-11	2.96e-08
1060	Ctc1	10	55596148..55616889	23.2333	2.58601	11.1306	12.9097	14.5999	113.092	1.13	2.19	1.22e-10	6.89e-09	3.99e-06	26.0333	0.823731	3.16414	16.3498	11.9198	72.9048	1.22	2.33	2.22e-16	9.63e-15	7.24e-12
1061	Sat2	10	56227692..56229850	10.7333	1.75004	16.3047	6.24169	6.35215	101.77	2.3	4.93	1.29e-09	6.25e-08	4.2e-05	13.6433	1.89268	13.8726	7.74112	5.18843	67.0243	2.58	5.97	1.16e-13	4.11e-12	3.78e-09
1062	Kctd11	10	complement(56489552..56491715)	0.09	0.02	22.2222	0.055	0.0494975	89.9954	-2.87	-7.32	0.000351	0.00536	1	0.05	0.043589	87.178	0.306667	0.437302	142.599	-3.75	-13.43	8.53e-05	0.00093	1
1063	Eno3	10	57278307..57283653	5.52667	0.6278	11.3595	3.07723	3.46402	112.569	1.28	2.43	0.000461	0.00678	1	5.09333	0.879905	17.2756	3.89482	2.82932	72.6432	1.06	2.08	0.00138	0.01	1
1064	Wscd1	10	58332588..58371196	0.323333	0.232881	72.0249	0.278107	0.0639598	22.9983	-2.72	-6.59	2.22e-08	8.55e-07	0.000726	0.156667	0.0814453	51.9863	0.942071	1.15091	122.168	-3.74	-13.32	9.2e-13	3.01e-11	3e-08
1065	Tax1bp3	10	59743544..59748062	14.4033	4.3253	30.0299	9.36432	7.12624	76.1	-1.57	-2.97	2.55e-15	2.55e-13	8.33e-11	9.63	0.707602	7.34789	21.5862	21.7604	100.807	-2.17	-4.52	0	0	0
1066	Rap1gap2	10	complement(61177936..61361250)	3.60667	0.791981	21.9588	2.19932	1.99028	90.4953	1.16	2.23	1.19e-05	0.000273	0.39	4.36333	0.875233	20.0588	2.66955	1.62602	60.91	1.36	2.57	2.88e-08	5.56e-07	0.000938
1067	Smyd4	10	62191656..62238113	1.01667	0.375544	36.9388	0.696105	0.453342	65.1255	1.73	3.33	0.000865	0.01	1	1.25667	0.409186	32.5612	0.800737	0.368243	45.988	1.94	3.83	8.57e-05	0.000934	1
1068	Tlcd2	10	62303662..62306888	2.15	0.750267	34.8961	1.45013	0.989761	68.2531	2.28	4.86	2.25e-05	0.000479	0.73	2.89667	0.732757	25.2966	1.68342	0.808136	48.0056	2.66	6.34	2.67e-08	5.19e-07	0.000871
1069	Coro6	10	complement(62691953..62699723)	0.77	0.618789	80.3622	0.694395	0.106922	15.3979	2.79	6.93	0.00164	0.02	1	0.976667	0.146401	14.9899	0.719596	0.0873016	12.132	3.1	8.56	8.25e-05	0.000903	1
1070	Doc2b	10	complement(63928064..63952726)	15.4733	3.0878	19.9556	9.28057	8.75789	94.3681	2.91	7.51	0	0	0	16.8733	1.32851	7.87342	11.3437	7.14983	63.029	2.96	7.8	0	0	0
1071	Rph3al	10	complement(63989644..64108554)	10.48	2.5375	24.2128	6.50875	5.6162	86.2869	2.63	6.19	5.55e-16	5.9e-14	1.81e-11	15.4967	2.97399	19.1912	7.8325	4.58561	58.5459	3.12	8.69	0	0	0
1072	Nxn	10	complement(64412833..64550145)	13.1967	2.70932	20.5304	7.953	7.41567	93.2438	-1.12	-2.18	7.23e-07	2.15e-05	0.02	11.7067	0.555008	4.74095	15.6853	14.3827	91.6955	-1.35	-2.55	9.27e-11	2.46e-09	3.02e-06
1073	Proca1	10	65454658..65469490	0.126667	0.0450925	35.5993	0.0858796	0.0576816	67.1657	-2.75	-6.74	0.00307	0.03	1	0.0966667	0.0321455	33.254	0.40392	0.55237	136.752	-3.15	-8.89	0.00204	0.02	1
1074	Aldoc	10	65586504..65590126	0.87	0.278388	31.9986	0.574194	0.418333	72.8556	-3.36	-10.27	0	0	0	0.903333	0.212211	23.4919	3.7428	5.49615	146.846	-3.38	-10.44	0	0	0
1075	LOC497963	10	66189786..66313190	14.1967	1.81473	12.7828	8.0057	8.75535	109.364	3.7	13.02	0	0	0	16.74	1.41524	8.45423	10.0705	7.14968	70.9965	3.89	14.81	0	0	0
1076	Rhbdl3	10	67677071..67731670	9.38	1.65539	17.648	5.51769	5.46213	98.993	3.27	9.63	0	0	0	12.7033	2.015	15.862	6.80513	4.45981	65.536	3.61	12.24	0	0	0
1077	RGD1310429	10	complement(67739103..67751002)	5.19	1.25861	24.2507	3.22431	2.77991	86.2174	1.17	2.24	0.00374	0.04	1	4.82333	0.683691	14.1747	3.87954	2.26979	58.5067	1.01	2.02	0.0045	0.03	1
1078	Rn50_10_0698.6	10	70100661..70101169	6.48333	2.79743	43.1481	4.64038	2.60632	56.1662	-1.51	-2.85	0.000225	0.00362	1	7.64	4.11441	53.8536	9.73692	9.01779	92.6144	-1.28	-2.44	0.00181	0.01	1
1079	Dusp14	10	complement(71363688..71383602)	0.896667	0.498631	55.6095	0.697649	0.281453	40.3431	-2.13	-4.36	3.03e-06	7.88e-05	0.1	0.523333	0.280951	53.6849	1.8551	2.01462	108.599	-2.83	-7.09	2.12e-09	4.78e-08	6.9e-05
1080	Dhrs11	10	complement(72144042..72153375)	13.1733	0.932756	7.08064	7.05304	8.6554	122.719	1.51	2.85	2.93e-08	1.1e-06	0.000955	13.08	1.95233	14.9261	9.09203	7.06614	77.7179	1.41	2.67	5.76e-08	1.08e-06	0.00188
1081	Brip1	10	complement(73507100..73629581)	3.96333	1.72001	43.3981	2.84167	1.58627	55.8217	1.99	3.96	2.91e-09	1.31e-07	9.5e-05	5.16	0.545252	10.5669	3.21445	1.29422	40.2627	2.38	5.21	0	0	0
1082	Tex14	10	74724549..74849194	0.903333	0.0493288	5.46076	0.476331	0.603872	126.776	1.98	3.94	9.28e-05	0.00166	1	1.02	0.245764	24.0945	0.617554	0.4921	79.6854	2.09	4.26	1.66e-05	0.000209	0.54
1083	Nxph3	10	complement(83328410..83332851)	0.173333	0.110151	63.5489	0.141742	0.0446764	31.5194	-2.5	-5.65	0.000432	0.00643	1	0	0	#DIV/0!	0.447828	0.531097	118.594	-7.26	-153.67	0.000901	0.00779	1
1084	Krt14	10	complement(88055823..88122233)	0.06	0.103923	173.205	0.0819615	0.0310583	37.8937	-3.33	-10.04	0.00152	0.02	1	0.0266667	0.046188	173.205	0.261308	0.311412	119.174	-4.12	-17.39	0.000701	0.00625	1
1085	Hap1	10	complement(88257976..88266210)	8.41	1.21297	14.423	4.81149	5.08907	105.769	1.68	3.21	1.19e-12	8.75e-11	3.88e-08	15.59	1.0949	7.02307	6.01099	4.15521	69.1268	2.5	5.64	0	0	0
1086	Acly	10	complement(88392248..88442845)	61.5533	14.8311	24.0947	38.1922	33.0376	86.5035	-1.21	-2.31	1.42e-10	7.96e-09	4.63e-06	55.99	2.71028	4.84064	77.0515	71.2451	92.4643	-1.4	-2.64	0	0	0
1087	Hsd17b1	10	88987558..88989757	281.537	34.5801	12.2826	158.058	174.625	110.481	1.58	2.98	0	0	0	358.663	20.9995	5.85492	199.219	142.581	71.5702	1.85	3.62	0	0	0
1088	Psmc3ip	10	complement(89002116..89005213)	23.7067	6.98004	29.4434	15.3434	11.8275	77.0856	1.11	2.16	3.4e-05	0.000687	1	32.6967	1.06039	3.24312	18.1322	9.65809	53.2647	1.56	2.94	6.83e-14	2.46e-12	2.23e-09
1089	Rnd2	10	89376530..89380101	9.18	1.2733	13.8704	5.22665	5.59088	106.969	3.38	10.39	7.11e-15	6.62e-13	2.32e-10	17.6167	2.4847	14.1043	6.54443	4.56493	69.7529	4.23	18.75	0	0	0
1090	Brca1	10	complement(89394803..89454681)	2.71667	0.945533	34.8049	1.8311	1.25238	68.395	1.07	2.1	7.27e-05	0.00135	1	4.15	0.355106	8.55676	2.12407	1.02065	48.0515	1.63	3.11	1.32e-13	4.66e-12	4.31e-09
1091	Fmnl1	10	91254058..91281418	4.83333	0.573265	11.8607	2.7033	3.01232	111.431	-1.35	-2.55	2.96e-07	9.33e-06	0.00964	2.38667	0.395011	16.5507	6.4022	6.75149	105.456	-2.47	-5.53	0	0	0
1092	AABR07030598.1	10	95240517..95242746	0.453333	0.134288	29.6224	0.293811	0.225599	76.7838	-3.94	-15.34	6.05e-07	1.82e-05	0.02	0.856667	0.757914	88.4724	3.15921	4.96558	157.178	-3.2	-9.22	1.08e-05	0.00014	0.35
1093	Cep112	10	96663740..97146424	3.30333	0.604676	18.305	1.954	1.90824	97.6578	1.07	2.09	0.000499	0.00728	1	4.42	0.250599	5.66967	2.406	1.56	64.8378	1.42	2.68	4.34e-07	7.13e-06	0.01
1094	Slc16a6	10	complement(97735548..97756521)	1.72667	0.421466	24.4092	1.07407	0.922916	85.9273	-2.29	-4.9	2.22e-16	2.43e-14	7.24e-12	0.933333	0.0929157	9.95526	3.88604	4.91402	126.453	-3.29	-9.75	0	0	0
1095	Wipi1	10	complement(97859727..97896525)	17.8033	3.08276	17.3157	10.443	10.409	99.6741	-1.42	-2.68	1.04e-13	8.85e-12	3.41e-09	13.7833	0.225019	1.63254	24.542	25.5053	103.925	-1.86	-3.64	0	0	0
1096	Fam20a	10	complement(97962693..98018014)	1.75667	1.03375	58.8471	1.39521	0.511181	36.6384	-2.41	-5.31	6.66e-10	3.4e-08	2.17e-05	1.18	0.196723	16.6715	4.2868	5.02142	117.137	-3.03	-8.17	0	0	0
1097	Abca8	10	complement(98237141..98294522)	5.31	0.812835	15.3076	3.06142	3.17998	103.873	2.11	4.33	4.88e-15	4.7e-13	1.59e-10	4.00667	0.38175	9.52788	3.81094	2.59644	68.1311	1.63	3.11	9.78e-11	2.59e-09	3.19e-06
1098	Abca9	10	complement(98412263..98469799)	3.79	0.911482	24.0497	2.35074	2.03542	86.5863	1.45	2.73	2.04e-08	7.94e-07	0.000667	3	0.858079	28.6026	2.83049	1.66191	58.7146	1.08	2.12	0.000146	0.00151	1
1099	Cdc42ep4	10	complement(102244681..102269272)	0.483333	0.0862168	17.838	0.284775	0.280804	98.6055	-1.86	-3.63	2.98e-05	0.000611	0.97	0.47	0.06	12.766	0.856517	1.01	117.919	-1.95	-3.87	5.77e-06	7.95e-05	0.19
1100	Fads6	10	complement(103832838..103848035)	7.77333	0.940868	12.1038	4.3571	4.83128	110.883	-1.92	-3.77	5.22e-15	4.93e-13	1.7e-10	6.88	1.14896	16.6999	13.8914	16.8635	121.396	-2.2	-4.59	0	0	0
1101	Cdr2l	10	103934797..103948322	2.07	0.365923	17.6775	1.21796	1.20496	98.9328	-1.68	-3.2	1.82e-08	7.14e-07	0.000592	1.73	0.292062	16.8822	3.20531	3.54607	110.631	-1.99	-3.98	7.54e-13	2.49e-11	2.46e-08
1102	Nt5c	10	complement(104052831..104054805)	14.2633	4.02514	28.2202	9.14424	7.2395	79.1701	-1.08	-2.12	3e-06	7.81e-05	0.1	12.4367	0.610928	4.91232	16.9262	14.418	85.182	-1.32	-2.49	1.27e-09	2.95e-08	4.15e-05
1103	Galk1	10	complement(104560303..104564480)	19.1133	2.60133	13.61	10.8573	11.6757	107.538	-1.07	-2.11	4.29e-09	1.86e-07	0.00014	18.3067	1.38193	7.54879	22.0216	21.0257	95.4779	-1.21	-2.31	4.16e-13	1.41e-11	1.36e-08
1104	Sphk1	10	105498728..105504393	2.25667	0.763763	33.8447	1.51021	1.05564	69.9002	-2.3	-4.93	0	0	0	1.07333	0.188237	17.5376	5.00681	6.10211	121.876	-3.42	-10.68	0	0	0
1105	Rhbdf2	10	complement(105573752..105600913)	2.48333	0.570731	22.9824	1.52703	1.35241	88.5649	-2.83	-7.09	0	0	0	2.55333	0.363639	14.2417	7.57469	10.5184	138.863	-2.88	-7.34	0	0	0
1106	Mxra7	10	complement(105745276..105771972)	15.85	0.70739	4.46303	8.27869	10.7074	129.337	-1.74	-3.34	2.02e-13	1.63e-11	6.59e-09	10.3567	0.240069	2.31802	25.2158	30.2972	120.152	-2.43	-5.39	0	0	0
1107	Sec14l1	10	106065712..106112857	17.35	2.63672	15.1972	9.99336	10.4039	104.108	-2.35	-5.09	0	0	0	14.1133	0.695006	4.92446	38.8356	50.4949	130.022	-2.71	-6.54	0	0	0
1108	sept9	10	106264434..106348490	51.1833	10.1469	19.8246	30.6651	29.0172	94.626	-1.95	-3.86	0	0	0	47.3933	2.99072	6.31043	92.1167	108.397	117.674	-2.12	-4.34	0	0	0
1109	Tk1	10	complement(106817601..106828884)	57.8533	14.598	25.2328	36.2257	30.5861	84.4322	-1.53	-2.88	2.11e-13	1.71e-11	6.9e-09	55.9433	1.04006	1.85914	83.9205	85.394	101.756	-1.62	-3.07	0	0	0
1110	Lgals3bp	10	complement(107415326..107424710)	16.0233	4.08309	25.4822	10.0532	8.44303	83.9834	1.33	2.51	3.9e-09	1.7e-07	0.000127	17.8967	2.70809	15.1318	12.0421	6.89274	57.2385	1.44	2.72	1.34e-11	3.91e-10	4.38e-07
1111	C1qtnf1	10	107455845..107477162	2.43667	0.49339	20.2485	1.46503	1.3741	93.7937	-3.52	-11.46	0	0	0	0.903333	0.228108	25.2518	11.18	16.8549	150.759	-5	-32.02	0	0	0
1112	Tbc1d16	10	complement(108258240..108321644)	2.99667	0.37072	12.3711	1.68369	1.85682	110.283	-1.11	-2.16	8.69e-06	0.000206	0.28	2.52333	0.366924	14.5412	3.49246	3.39689	97.2634	-1.42	-2.67	1.48e-08	2.99e-07	0.000483
1113	Card14	10	108440950..108468310	2.46667	0.818189	33.1698	1.64243	1.16565	70.9711	2.15	4.44	3.24e-06	8.4e-05	0.11	2.23	0.177764	7.97147	1.91829	0.952713	49.6648	1.88	3.68	1.02e-06	1.58e-05	0.03
1114	Sgsh	10	complement(108469856..108473377)	50.76	2.46712	4.86037	26.6136	34.1482	128.311	1.8	3.49	6.66e-16	6.97e-14	2.17e-11	59.8733	3.3518	5.59814	34.6624	27.8819	80.4385	1.93	3.8	0	0	0
1115	Slc26a11	10	108480368..108503706	20.66	2.37462	11.4938	11.5173	12.9297	112.263	2.04	4.11	0	0	0	23.4867	2.18875	9.31912	14.5649	10.5571	72.4831	2.1	4.29	0	0	0
1116	Rnf213	10	108527740..108624688	9.17333	0.916642	9.99247	5.04499	5.83836	115.726	2.53	5.78	0	0	0	10.49	1.67663	15.9832	6.42333	4.76893	74.2439	2.64	6.23	0	0	0
1117	Aatk	10	complement(109188112..109224370)	0.0666667	0.0404145	60.6218	0.0535406	0.0185631	34.671	-2.74	-6.69	0.00037	0.0056	1	0.03	0.03	100	0.19236	0.240801	125.182	-3.78	-13.71	3.64e-05	0.00043	1
1118	LOC100361457	10	complement(109519134..109520846)	0	0	#DIV/0!	0	0	#DIV/0!	-9.13	-562.11	3.09e-05	0.000631	1	0.676667	1.17202	173.205	2.26333	3.92021	173.205	-3.22	-9.32	0.00209	0.02	1
1119	Pcyt2	10	complement(109788350..109795697)	43.1433	7.33529	17.0021	25.2393	25.3201	100.32	-1.2	-2.29	2.19e-08	8.42e-07	0.000713	25.4967	1.45789	5.71795	53.5029	52.1252	97.4251	-2.04	-4.12	0	0	0
1120	Sirt7	10	complement(109796020..109802739)	9.36	1.50877	16.1194	5.43439	5.55165	102.158	-1.04	-2.06	2.02e-07	6.56e-06	0.00658	7.60333	0.892711	11.7411	10.6363	9.82796	92.4006	-1.41	-2.66	4.08e-13	1.39e-11	1.33e-08
1121	Fasn	10	complement(109987735..110005901)	69.1533	7.783	11.2547	38.4682	43.3954	112.809	-1.14	-2.2	9.33e-09	3.82e-07	0.000304	52.0267	5.39363	10.367	81.6254	80.8037	98.9932	-1.63	-3.09	0	0	0
1122	Slc16a3	10	110138586..110148358	0.26	0.1249	48.0384	0.19245	0.0955302	49.639	-3.83	-14.2	8.35e-14	7.13e-12	2.72e-09	0.29	0.135277	46.6474	1.50497	2.27435	151.123	-3.71	-13.07	3.64e-14	1.35e-12	1.19e-09
1123	Fn3krp	10	110614713..110623519	5.07333	1.0429	20.5564	3.05811	2.84995	93.193	1.31	2.47	2.41e-06	6.42e-05	0.08	6.13667	0.600528	9.78589	3.72874	2.32601	62.3806	1.53	2.88	5.61e-09	1.2e-07	0.000183
1124	Robo1	11	9642365..10143317	2.67333	1.24557	46.5922	1.95945	1.00958	51.5239	-1.84	-3.58	8.51e-13	6.34e-11	2.78e-08	1.10667	0.190351	17.2004	4.65297	4.71961	101.432	-3.13	-8.77	0	0	0
1125	Robo2	11	complement(11062790..11585765)	1.91667	0.618088	32.2481	1.26738	0.918233	72.4515	2.43	5.37	5.88e-15	5.55e-13	1.92e-10	2.53667	0.378726	14.9301	1.48492	0.750699	50.5549	2.76	6.78	0	0	0
1126	Cxadr	11	16826399..16873562	2.81667	0.837695	29.7407	1.82718	1.39934	76.5849	-2.12	-4.35	1.28e-13	1.08e-11	4.19e-09	2.81333	1.20952	42.9923	5.52479	6.48043	117.297	-2.15	-4.43	1.38e-12	4.42e-11	4.5e-08
1127	RGD1563888	11	complement(17076980..17130120)	2.36	0.628649	26.6377	1.49432	1.22425	81.9266	-1.92	-3.78	4.34e-11	2.67e-09	1.42e-06	1.15333	0.283608	24.5903	4.16955	4.7138	113.053	-2.96	-7.81	0	0	0
1128	Adamts1	11	complement(25342126..25350974)	15.8333	5.43728	34.3407	10.6353	7.35112	69.1199	-2.71	-6.53	0	0	0	5.92667	0.427239	7.20876	44.4002	58.7131	132.236	-4.17	-18.03	0	0	0
1129	Ltn1	11	complement(27022986..27080701)	4.78333	1.095	22.8921	2.93917	2.60804	88.734	-2.04	-4.1	0	0	0	4.94333	0.424774	8.59287	9.02611	10.703	118.578	-2.04	-4.11	0	0	0
1130	Tiam1	11	complement(29933163..30051103)	3.21	1.14582	35.6953	2.17791	1.4596	67.0183	1.52	2.86	1.02e-05	0.000236	0.33	8.41	0.578187	6.87499	2.52194	1.19176	47.2555	2.8	6.95	0	0	0
1131	Mrap	11	30904733..30915225	27.6733	5.26551	19.0274	16.4694	15.8447	96.2069	-2.9	-7.49	0	0	0	21.89	4.53477	20.7162	86.3796	121.605	140.78	-3.3	-9.84	0	0	0
1132	Kcne2	11	32440237..32447259	59.2867	8.96154	15.1156	34.1241	35.5852	104.282	2.19	4.56	0	0	0	74.89	11.7117	15.6385	42.5127	29.0562	68.347	2.44	5.44	0	0	0
1133	Runx1	11	complement(32769165..33003021)	8.15	3.03308	37.2158	5.59154	3.61821	64.7086	-1.79	-3.45	3.02e-09	1.35e-07	9.85e-05	3.84	0.217945	5.67565	13.931	14.6692	105.299	-2.93	-7.6	0	0	0
1134	Chaf1b	11	34101197..34121378	6.23	1.79536	28.8179	4.01268	3.13577	78.1465	1.02	2.03	0.000445	0.00659	1	7.75667	0.641275	8.2674	4.75179	2.56034	53.8817	1.29	2.45	1e-06	1.55e-05	0.03
1135	Bace2	11	37798370..37880821	25.67	4.43508	17.2773	15.0525	15.0154	99.753	1.59	3.02	2.81e-14	2.54e-12	9.16e-10	20.1267	2.42863	12.0667	18.5917	12.26	65.9434	1.18	2.26	2.68e-09	5.97e-08	8.74e-05
1136	Cpox	11	complement(44039669..44049648)	7.59	1.95548	25.7639	4.77274	3.98421	83.4784	-1.03	-2.04	7.66e-07	2.27e-05	0.02	7.94667	0.367741	4.62761	8.73516	7.41885	84.9309	-1.02	-2.02	7.18e-08	1.33e-06	0.00234
1137	Dcbld2	11	complement(44241111..44292884)	6.99333	1.83527	26.2432	4.4143	3.6473	82.6245	-1.5	-2.84	2.28e-13	1.83e-11	7.44e-09	6.55333	0.480139	7.32664	10.0462	10.0899	100.435	-1.64	-3.12	0	0	0
1138	Tmem45a	11	46009322..46093973	2.84667	0.786787	27.6389	1.81673	1.45656	80.1747	-1.38	-2.61	2.31e-05	0.000489	0.75	2.33667	0.534821	22.8882	3.98782	3.89893	97.7711	-1.74	-3.33	1.15e-08	2.36e-07	0.000376
1139	Cblb	11	complement(51037393..51202820)	4.87667	0.537246	11.0167	2.70696	3.06843	113.354	-1.67	-3.19	0	0	0	4.70333	0.146401	3.11271	7.52797	8.62752	114.606	-1.8	-3.48	0	0	0
1140	Cd47	11	complement(53514595..53575175)	38.4067	7.38155	19.2194	22.8941	21.9381	95.8241	-1.38	-2.61	2.32e-13	1.85e-11	7.57e-09	34.8133	2.60418	7.4804	51.5094	51.934	100.824	-1.58	-2.99	0	0	0
1141	Myh15	11	complement(54204775..54344615)	1.09	0.855804	78.5141	0.972902	0.165602	17.0214	-4	-16.01	0	0	0	0.0433333	0.0152753	35.2506	6.7786	10.0564	148.356	-8.61	-389.54	0	0	0
1142	Phldb2	11	57265732..57481589	2.23	0.506853	22.7288	1.36843	1.21845	89.0401	-2	-4.01	4.95e-13	3.76e-11	1.61e-08	1.22333	0.325935	26.6432	4.20562	4.98912	118.63	-2.95	-7.72	0	0	0
1143	AC108574.1	11	60043639..60051725	0.343333	0.130512	38.0131	0.236923	0.150488	63.5176	-1.5	-2.83	0.00288	0.03	1	0.24	0.117898	49.1243	0.521282	0.503888	96.6634	-2.03	-4.09	0.000264	0.00258	1
1144	B4galt4	11	complement(64557977..64583994)	3.35667	1.53696	45.7882	2.44681	1.28673	52.588	1.07	2.1	0.00467	0.05	1	4.12667	0.975209	23.6319	2.75121	1.05157	38.2223	1.28	2.43	0.000249	0.00245	1
1145	Arhgap31	11	64601029..64714252	14.5733	3.28643	22.551	8.92988	7.98104	89.3746	1.67	3.17	1.11e-15	1.14e-13	3.62e-11	16.5233	0.690821	4.18088	10.8099	6.51553	60.2736	1.78	3.43	0	0	0
1146	Pla1a	11	64882288..64919579	3.78	1.56432	41.3842	2.67216	1.56672	58.6313	-1.48	-2.8	1.44e-08	5.7e-07	0.00047	3.94333	0.295014	7.48134	5.58477	5.165	92.4837	-1.45	-2.74	4.13e-10	1.02e-08	1.35e-05
1147	Polq	11	complement(66585881..66695353)	0.606667	0.222336	36.6488	0.414501	0.271763	65.5638	1.24	2.36	0.00348	0.04	1	0.86	0.180278	20.9625	0.479668	0.222862	46.4617	1.71	3.28	6.63e-06	9.02e-05	0.22
1148	Slc15a2	11	66932614..66961713	0.363333	0.109697	30.1917	0.236515	0.179348	75.8296	3.93	15.29	0.000611	0.00866	1	0.526667	0.180093	34.1948	0.277677	0.145485	52.3935	4.34	20.22	8.68e-05	0.000944	1
1149	Dirc2	11	68198709..68272758	11.0733	1.89447	17.1084	6.4839	6.49043	100.101	1.02	2.02	4.43e-06	0.000111	0.14	12.6067	0.870077	6.90172	8.0126	5.29845	66.1265	1.15	2.21	6.75e-08	1.25e-06	0.0022
1150	Pdia5	11	68493035..68578995	3.50333	0.406489	11.6029	1.95491	2.1898	112.015	1.32	2.51	0.00216	0.02	1	3.4	0.804301	23.6559	2.46994	1.787	72.35	1.18	2.27	0.00166	0.01	1
1151	Kalrn	11	69484293..70025633	1.23333	0.262742	21.3034	0.748038	0.686312	91.7483	-2.4	-5.28	1.11e-16	1.26e-14	3.62e-12	0.74	0.0655744	8.8614	2.93203	3.81378	130.073	-3.24	-9.44	0	0	0
1152	Heg1	11	complement(70236888..70322690)	4.13333	0.434089	10.5022	2.28371	2.61576	114.54	1.64	3.11	3.33e-11	2.07e-09	1.09e-06	3.99	0.346987	8.69642	2.89914	2.1348	73.6355	1.52	2.86	1.43e-10	3.74e-09	4.68e-06
1153	AABR07034428.1	11	complement(71243334..71284939)	0.276667	0.151767	54.8557	0.214217	0.0883171	41.2279	2.83	7.11	0.00093	0.01	1	0.473333	0.204042	43.1076	0.236145	0.0730919	30.9522	3.43	10.77	8.63e-06	0.000115	0.28
1154	Slc51a	11	71533078..71547476	1.82333	1.28582	70.5203	1.55458	0.380079	24.4491	-2.04	-4.12	2.5e-05	0.000527	0.82	1.21333	0.100664	8.29652	3.71972	3.75975	101.076	-2.68	-6.4	6.18e-10	1.49e-08	2.01e-05
1155	Bdh1	11	complement(72578533..72614176)	6.45333	1.14045	17.6723	3.79689	3.75677	98.9434	-1.53	-2.88	1.16e-09	5.67e-08	3.77e-05	3	0.719653	23.9884	9.4546	10.1531	107.388	-2.72	-6.57	0	0	0
1156	Fam43a	11	complement(73676601..73678984)	0.263333	0.0585947	22.2511	0.160964	0.144772	89.9407	-2.11	-4.31	0.000118	0.00206	1	0.233333	0.0378594	16.2255	0.543976	0.671248	123.397	-2.37	-5.18	5.82e-05	0.000659	1
1157	Cldn1	11	77815181..77830416	0.783333	0.332014	42.3848	0.557674	0.319131	57.2254	-1.41	-2.65	0.00121	0.02	1	0.756667	0.196554	25.9763	1.10178	0.969064	87.9542	-1.46	-2.75	0.000105	0.00113	1
1158	St6gal1	11	complement(80927601..80981422)	1.66	0.355949	21.4427	1.00797	0.922103	91.4808	-1.52	-2.87	2.73e-09	1.25e-07	8.9e-05	1.94	0.599083	30.8805	2.38865	2.47869	103.77	-1.35	-2.54	5.94e-08	1.11e-06	0.00194
1159	Map3k13	11	complement(82745735..82938357)	1.6	0.168226	10.5141	0.884113	1.01242	114.512	1.74	3.34	4.96e-07	1.51e-05	0.02	2.67333	0.640807	23.9703	1.12274	0.826635	73.6264	2.39	5.25	8.14e-13	2.68e-11	2.66e-08
1160	Ephb3	11	complement(83527962..83546674)	1.31333	0.363501	27.6778	0.838417	0.671633	80.1072	1.5	2.83	0.000648	0.0091	1	5.30333	1.08025	20.3692	0.995612	0.547426	54.9839	3.45	10.93	0	0	0
1161	Fam131a	11	complement(83896873..83905889)	0.526667	0.0493288	9.36623	0.287998	0.337529	117.198	2.12	4.34	0.00175	0.02	1	0.693333	0.0832666	12.0096	0.368665	0.276558	75.0161	2.39	5.23	0.000296	0.00286	1
1162	Gp1bb_1	11	86512797..86522168	1.89	0.445309	23.5613	1.16765	1.02155	87.4874	-2.21	-4.63	0	0	0	1.24333	0.493288	39.6747	3.90844	4.80182	122.858	-2.86	-7.24	0	0	0
1163	Snai2	11	complement(90403333..90406797)	8.59333	2.70001	31.4198	5.64667	4.16721	73.7995	2.66	6.32	1.33e-15	1.36e-13	4.35e-11	8.18	0.841249	10.2842	6.62778	3.40155	51.3226	2.54	5.83	5.55e-16	2.35e-14	1.81e-11
1164	Brca2	12	504007..544748	1.38	0.390384	28.2887	0.885192	0.699764	79.0522	1.98	3.95	7.2e-11	4.23e-09	2.35e-06	2.38	0.272213	11.4375	1.05013	0.571355	54.4081	2.72	6.59	0	0	0
1165	N4bp2l1	12	complement(546760..576746)	2.32	0.221133	9.53161	1.27057	1.48412	116.808	-1.13	-2.19	0.00053	0.00766	1	2.23667	0.621718	27.7966	2.70038	2.68968	99.6039	-1.26	-2.39	4.64e-05	0.000534	1
1166	Pex11g	12	complement(2000427..2007516)	3.24667	0.983328	30.2873	2.115	1.60042	75.6702	1.51	2.84	0.00354	0.04	1	4.12333	0.465224	11.2827	2.49333	1.3077	52.448	1.81	3.52	0.000151	0.00156	1
1167	Camsap3	12	2134022..2157403	5.25667	0.664028	12.6321	2.96035	3.24749	109.699	1.51	2.84	6.14e-08	2.19e-06	0.002	4.22	0.555698	13.1682	3.7269	2.65252	71.1724	1.07	2.09	7.89e-06	0.000106	0.26
1168	AABR07035008.1	12	3213228..3320181	2.10333	0.332916	15.828	1.21812	1.25187	102.771	3.45	10.92	6.92e-09	2.89e-07	0.000226	3.68667	0.890019	24.1416	1.51208	1.02119	67.5353	4.18	18.14	2.81e-14	1.05e-12	9.16e-10
1169	AABR07035012.1	12	3233961..3284155	0.343333	0.134288	39.1131	0.238811	0.147817	61.8972	3.1	8.6	0.000514	0.00746	1	0.636667	0.280238	44.0164	0.275874	0.122662	44.4631	3.96	15.61	4.51e-06	6.34e-05	0.15
1170	Zfp958	12	complement(5485903..5490935)	1.90667	0.917624	48.1271	1.41215	0.699359	49.5246	1.73	3.32	0.00441	0.04	1	2.35333	0.783603	33.2976	1.5781	0.571989	36.2455	2.01	4.02	0.00065	0.00582	1
1171	Slc7a1	12	8032809..8108972	1.17333	0.347898	29.6504	0.760616	0.583671	76.7366	-2.95	-7.7	0	0	0	0.733333	0.255016	34.775	3.75708	5.20641	138.576	-3.68	-12.8	0	0	0
1172	Mtus2	12	complement(8111667..8418966)	1.15333	0.292803	25.3875	0.723068	0.608487	84.1535	3.15	8.85	1.79e-09	8.35e-08	5.84e-05	1.45667	0.231589	15.8985	0.865379	0.495868	57.3007	3.47	11.06	1.99e-13	6.91e-12	6.49e-09
1173	Flt1	12	9034308..9205905	0.23	0.0781025	33.9576	0.154051	0.107408	69.7221	-3.15	-8.86	5.27e-14	4.58e-12	1.72e-09	0.206667	0.0665833	32.2177	0.892701	1.28163	143.568	-3.47	-11.05	0	0	0
1174	Urad	12	9446940..9455673	30.4767	7.867	25.8132	19.1718	15.9874	83.3903	1.8	3.48	4.98e-09	2.13e-07	0.000162	40.9667	7.26126	17.7248	22.9412	13.0547	56.9048	2.16	4.46	7.77e-16	3.25e-14	2.54e-11
1175	Arpc1b	12	complement(11252296..11265865)	8.97	2.32129	25.8784	5.64565	4.70135	83.2738	-1.42	-2.68	3.09e-11	1.94e-09	1.01e-06	6.85333	0.715565	10.4411	12.4504	12.2461	98.3587	-1.85	-3.59	0	0	0
1176	Kpna7	12	11347643..11384349	2.36333	0.998065	42.2312	1.6807	0.965391	57.4398	1.87	3.65	0.00134	0.02	1	2.15667	0.641275	29.7345	1.91047	0.79017	41.36	1.61	3.05	0.0051	0.04	1
1177	Baiap2l1	12	12227010..12321172	6.67	0.447102	6.70318	3.55855	4.40025	123.653	-1.65	-3.13	5.03e-14	4.38e-12	1.64e-09	5.87667	0.91183	15.5161	10.0524	11.6701	116.093	-1.91	-3.76	0	0	0
1178	Fscn1	12	complement(13656554..13668515)	7.27333	2.17045	29.8411	4.72189	3.60829	76.4162	-1.42	-2.68	1.72e-06	4.7e-05	0.06	3.84333	1.58658	41.2813	10.2679	9.93909	96.7974	-2.41	-5.32	4e-15	1.6e-13	1.3e-10
1179	Sdk1	12	complement(14449010..15098786)	4.61	1.2298	26.6767	2.9199	2.39016	81.8578	1.55	2.93	5.08e-10	2.64e-08	1.66e-05	4.27333	0.525484	12.2968	3.48327	1.95156	56.0268	1.38	2.6	1.56e-10	4.04e-09	5.1e-06
1180	Tmem184a	12	16912249..16921426	112.38	20.9507	18.6428	66.6654	64.6502	96.9772	1.35	2.56	6.85e-09	2.86e-07	0.000224	123.96	9.07248	7.31888	81.9036	52.7867	64.4498	1.38	2.61	0	0	0
1181	Micall2	12	16988136..17016791	2.25333	0.637207	28.2784	1.44527	1.14277	79.0699	-1.2	-2.29	1.65e-05	0.000363	0.54	0.74	0.0556776	7.52401	2.83351	2.53666	89.5233	-2.87	-7.3	0	0	0
1182	LOC100910636_2	12	complement(21689095..21720094)	1.67667	0.829839	49.4934	1.25325	0.598797	47.7794	3.21	9.26	1.64e-07	5.41e-06	0.00536	3.07	0.594054	19.3503	1.3955	0.489881	35.1043	3.91	14.99	6.66e-16	2.8e-14	2.17e-11
1183	RGD1566138	12	complement(21950993..21973474)	1.02667	0.724178	70.5368	0.875422	0.213892	24.433	4.25	19	0.000223	0.0036	1	1.92333	1.18462	61.5922	0.926948	0.175612	18.9452	5.13	34.95	3.44e-06	4.93e-05	0.11
1184	Serpine1	12	22641104..22651482	5.29667	1.05102	19.843	3.17384	3.00213	94.5898	-3.45	-10.93	0	0	0	3.47333	0.340783	9.81142	23.0692	34.5251	149.659	-4.11	-17.22	0	0	0
1185	Ywhag	12	23789638..23817883	4.47667	1.22582	27.3824	2.85124	2.2987	80.6208	-1.28	-2.43	2.12e-09	9.79e-08	6.9e-05	4.43667	0.835244	18.8259	5.86416	5.46581	93.207	-1.34	-2.54	5.03e-12	1.53e-10	1.64e-07
1186	Hspb1	12	complement(23839399..23841049)	7.06	2.58215	36.5744	4.82108	3.16632	65.6766	-1.69	-3.22	4.96e-10	2.59e-08	1.62e-05	5.21	1.72314	33.0736	11.2407	11.3423	100.904	-2.14	-4.4	7.44e-14	2.68e-12	2.43e-09
1187	Trim50	12	complement(24348321..24365324)	1.85	0.252389	13.6426	1.05119	1.12968	107.467	8.44	347.47	0.00345	0.04	1	3.83333	0.46801	12.209	1.31746	0.922381	70.0119	9.28	623.74	0.000829	0.00724	1
1188	Fkbp6	12	24367199..24438019	29.0733	5.32673	18.3217	17.2	16.7914	97.6242	6.24	75.8	0	0	0	42.2033	4.06568	9.63355	21.16	13.712	64.8016	6.72	105.14	0	0	0
1189	Mlxipl	12	complement(24590645..24619639)	6.87333	0.890468	12.9554	3.8819	4.23052	108.981	-1.75	-3.37	3.69e-14	3.25e-12	1.2e-09	5.07667	1.26686	24.9546	11.2346	13.0819	116.443	-2.29	-4.91	0	0	0
1190	Vps37d	12	24651314..24656793	8.3	1.73312	20.8809	5.01656	4.64349	92.5632	1.78	3.43	1.18e-08	4.8e-07	0.000386	7.46333	0.416693	5.58321	6.11104	3.79139	62.0417	1.54	2.91	1.62e-07	2.85e-06	0.0053
1191	Tpst1	12	complement(30045751..30106893)	8.78	1.9	21.6401	5.34	4.86489	91.1029	1.18	2.27	4.8e-06	0.000119	0.16	13.0333	1.36873	10.5018	6.48667	3.97217	61.2359	1.69	3.23	1.51e-13	5.3e-12	4.93e-09
1192	Piwil1	12	complement(31609053..31629881)	0.923333	0.512478	55.503	0.717905	0.290519	40.4676	1.91	3.75	0.00125	0.02	1	1.23667	0.15308	12.3784	0.78527	0.236251	30.0853	2.15	4.44	6.33e-06	8.64e-05	0.21
1193	Aacs	12	complement(36512393..36555694)	8.96	2.52014	28.1266	5.74007	4.55367	79.3313	-1.44	-2.71	2.36e-11	1.5e-09	7.68e-07	5.08	0.546717	10.7622	12.7034	12.4832	98.267	-2.33	-5.02	0	0	0
1194	Ccdc62	12	complement(38057556..38093050)	4.89333	0.402161	8.21855	2.64775	3.17574	119.941	1.89	3.69	8.28e-09	3.42e-07	0.00027	4.77667	0.988551	20.6954	3.39516	2.59202	76.3444	1.76	3.4	9.16e-08	1.67e-06	0.00299
1195	Kntc1	12	complement(38200463..38274036)	13.0033	4.26	32.7609	8.63167	6.18247	71.6254	1.18	2.26	2.15e-10	1.17e-08	7.01e-06	16.9067	1.03684	6.13272	10.0878	5.047	50.0308	1.53	2.88	0	0	0
1196	Bcl7a	12	complement(38662303..38691075)	7.34333	2.41405	32.874	4.87869	3.48553	71.444	1.35	2.54	0.00175	0.02	1	7.17667	1.18854	16.5612	5.70246	2.84785	49.9407	1.3	2.45	0.00176	0.01	1
1197	AABR07036331.2	12	38873769..38879161	2.61	0.380395	14.5745	1.4952	1.57657	105.442	2.12	4.34	0.000812	0.01	1	4.05667	0.712344	17.5598	1.8668	1.28726	68.9557	2.68	6.39	6.66e-06	9.06e-05	0.22
1198	Camkk2	12	39253409..39302601	10.5133	0.770346	7.32733	5.64184	6.88933	122.111	1.19	2.29	8.79e-06	0.000208	0.29	13.34	2.20109	16.4999	7.26456	5.62415	77.4191	1.43	2.7	1.48e-10	3.85e-09	4.83e-06
1199	Sh2b3	12	40244081..40265757	0.95	0.248797	26.1892	0.599399	0.495825	82.7205	-1.16	-2.24	0.000301	0.00468	1	0.766667	0.297377	38.7884	1.16293	1.03713	89.1821	-1.53	-2.88	1.86e-05	0.000233	0.61
1200	Acad10	12	40417944..40460561	32.0333	5.37654	16.7842	18.7049	18.8492	100.771	1.25	2.37	3.73e-10	1.98e-08	1.22e-05	35.4833	5.00184	14.0963	23.1466	15.3893	66.4863	1.29	2.45	2.22e-16	9.63e-15	7.24e-12
1201	Sdsl	12	41636994..41647205	8.69333	0.503322	5.78975	4.59833	5.79121	125.942	2.23	4.71	2.74e-10	1.47e-08	8.94e-06	10.7833	0.636894	5.90628	5.96222	4.72754	79.2917	2.46	5.51	5.55e-14	2.02e-12	1.81e-09
1202	Rbm19	12	complement(41907740..41993957)	5.89333	1.13289	19.2232	3.51311	3.36614	95.8166	-1.22	-2.33	5.19e-11	3.13e-09	1.69e-06	5.54333	0.388115	7.00148	7.29541	6.97013	95.5414	-1.38	-2.6	3.33e-16	1.43e-14	1.09e-11
1203	Med13l	12	complement(43421308..43576804)	11.6367	1.63173	14.0223	6.6342	7.07456	106.638	1.05	2.08	2.71e-10	1.46e-08	8.85e-06	13.9967	0.175024	1.25047	8.3028	5.77732	69.5828	1.25	2.38	0	0	0
1204	AABR07036452.1	12	43657685..43658990	5.33333	1.41451	26.522	3.37392	2.77103	82.1308	2.6	6.06	1.52e-06	4.21e-05	0.05	3.68	1.55164	42.1642	4.02928	2.26446	56.2002	1.96	3.89	0.00125	0.01	1
1205	Sirt4	12	46868416..46876592	0.9	0.571664	63.5182	0.735832	0.232168	31.5518	2.69	6.46	0.00362	0.04	1	0.85	0.438634	51.604	0.790555	0.189565	23.9787	2.59	6.02	0.00706	0.05	1
1206	Msi1	12	complement(46895447..46920952)	12.9567	2.2309	17.2182	7.59379	7.58426	99.8746	-1.58	-2.99	0	0	0	7.55	0.649692	8.6052	19.1259	20.6816	108.134	-2.42	-5.35	0	0	0
1207	Trpv4	12	47698947..47737902	0.84	0.38	45.2381	0.61	0.325269	53.3228	-2.42	-5.36	4.35e-09	1.88e-07	0.000142	0.556667	0.205508	36.9175	2.14333	2.66575	124.374	-3.16	-8.92	4.77e-15	1.89e-13	1.56e-10
1208	Mvk	12	complement(47904719..47919400)	53.6133	9.1699	17.1038	31.3916	31.4263	100.11	-1.32	-2.49	7.99e-13	5.97e-11	2.61e-08	36.6467	3.65423	9.97153	69.9711	70.4197	100.641	-1.94	-3.85	0	0	0
1209	Acacb	12	complement(48127149..48238887)	9.07333	2.22904	24.567	5.65119	4.83964	85.6394	2.98	7.9	0	0	0	7.57667	0.850078	11.2197	6.79413	3.95348	58.1897	2.64	6.23	0	0	0
1210	Ung	12	complement(48246569..48254822)	9.95333	2.24442	22.5495	6.09888	5.45102	89.3775	1.24	2.37	1.62e-06	4.45e-05	0.05	10.5367	0.858856	8.15112	7.38592	4.45267	60.2859	1.27	2.41	3.01e-08	5.8e-07	0.000981
1211	Asphd2	12	50269347..50279745	0	0	#DIV/0!	0	0	#DIV/0!	-6.55	-93.66	0.00281	0.03	1	0	0	#DIV/0!	0.14	0.242487	173.205	-6.55	-93.81	0.00338	0.03	1
1212	Pus1	12	51937175..51945928	5.77	0.848941	14.713	3.30947	3.47971	105.144	-1.32	-2.49	8.86e-09	3.65e-07	0.000289	3.16333	0.722242	22.8317	7.48965	7.64695	102.1	-2.25	-4.75	0	0	0
1213	Rnf152	13	complement(25186106..25262469)	0.21	0.0916515	43.6436	0.150826	0.083685	55.4846	3.53	11.57	0.00275	0.03	1	0.296667	0.143643	48.419	0.170551	0.0683285	40.0635	3.99	15.93	0.000541	0.00493	1
1214	Inhbb	13	complement(35436532..35442222)	84.7467	12.7589	15.0554	48.7528	50.903	104.41	1.2	2.29	8.17e-08	2.86e-06	0.00266	170.693	43.54	25.5077	60.7519	41.5631	68.4145	2.13	4.36	0	0	0
1215	Dpp10	13	complement(39434217..39643361)	1.50333	0.281129	18.7004	0.892231	0.864229	96.8616	4.07	16.75	2.79e-06	7.31e-05	0.09	1.74	0.326956	18.7906	1.09482	0.70468	64.3649	4.13	17.52	1.09e-06	1.68e-05	0.04
1216	Zranb3	13	complement(44661398..44798543)	7.84333	2.80097	35.7115	5.32215	3.56549	66.9934	1.59	3	3.64e-11	2.25e-09	1.19e-06	8.77667	0.832847	9.48933	6.16143	2.91025	47.2333	1.72	3.3	0	0	0
1217	Cxcr4	13	complement(45314933..45318878)	1.67333	0.386954	23.1247	1.03014	0.909608	88.2991	-1.88	-3.68	4.58e-08	1.67e-06	0.00149	0.623333	0.276466	44.3528	2.95676	3.39842	114.937	-3.34	-10.15	0	0	0
1218	Rab7b	13	48455923..48482138	0.446667	0.118462	26.5214	0.282565	0.232075	82.1319	-2.79	-6.92	9.42e-11	5.42e-09	3.07e-06	0.13	0.135277	104.06	1.28504	1.74408	135.722	-4.6	-24.19	0	0	0
1219	Slc41a1	13	48607308..48627999	53.46	4.17253	7.80496	28.8163	34.8515	120.944	-1.64	-3.12	2.22e-16	2.43e-14	7.24e-12	45.11	3.20468	7.10415	81.4975	94.5159	115.974	-1.99	-3.96	0	0	0
1220	Klhdc8a	13	49074644..49082729	2.77333	1.24617	44.9339	2.00975	1.07987	53.7315	-1.72	-3.29	1.53e-05	0.00034	0.5	1.97667	0.657368	33.2564	4.8765	5.02373	103.019	-2.36	-5.14	4.36e-12	1.34e-10	1.42e-07
1221	Kiss1	13	complement(50529510..50535389)	0	0	#DIV/0!	0	0	#DIV/0!	-8.02	-260.34	0.000152	0.00256	1	0.0266667	0.046188	173.205	1.20667	2.09001	173.205	-6.4	-84.16	8.99e-07	1.4e-05	0.03
1222	Btg2	13	complement(50913180..50916982)	0.44	0.105357	23.9447	0.272678	0.236629	86.7794	-2.93	-7.64	5.75e-12	3.99e-10	1.88e-07	0.313333	0.137961	44.0302	1.42845	2.00884	140.631	-3.44	-10.88	2.22e-16	9.63e-15	7.24e-12
1223	Klhl12	13	51282684..51314797	3.80333	0.8536	22.4435	2.32847	2.08578	89.5772	1.12	2.17	0.000109	0.00193	1	4.68667	0.852369	18.1871	2.81898	1.70207	60.3789	1.33	2.52	5.24e-07	8.49e-06	0.02
1224	Kif21b	13	52976507..53023103	0.423333	0.0981495	23.1849	0.260741	0.22994	88.1868	-3.38	-10.4	0	0	0	0.133333	0.110604	82.9533	1.77716	2.63154	148.076	-5.11	-34.58	0	0	0
1225	Kif14	13	53351717..53420111	2.31667	0.60781	26.2364	1.46224	1.20834	82.6366	1.2	2.3	0.000405	0.00606	1	2.96	0.191572	6.47204	1.74816	0.987572	56.4921	1.51	2.84	1.85e-06	2.76e-05	0.06
1226	Aspm	13	56546021..56591793	1.87667	0.333067	17.7478	1.10487	1.09149	98.7893	1.15	2.22	1.62e-05	0.000358	0.53	2.78667	0.50659	18.1791	1.36324	0.892162	65.444	1.66	3.17	3.32e-12	1.03e-10	1.08e-07
1227	Rgs2	13	complement(60846308..60849094)	36.7	18.0689	49.234	27.3844	13.1742	48.1083	-1.92	-3.79	9.55e-08	3.31e-06	0.00311	24.1667	2.35924	9.76239	67.4296	69.9831	103.787	-2.54	-5.82	1.47e-14	5.6e-13	4.78e-10
1228	Ptgs2	13	67351087..67359335	0.0466667	0.0450925	96.6268	0.0458796	0.00111311	2.42615	-5.31	-39.64	6.06e-12	4.19e-10	1.98e-07	0.1	0.0556776	55.6776	0.757253	1.23214	162.711	-4.29	-19.61	2.09e-11	5.95e-10	6.81e-07
1229	Hmcn1	13	complement(67799791..68360664)	4.13667	0.851489	20.5839	2.49408	2.32297	93.1395	1.86	3.63	0	0	0	5.74333	0.540031	9.40274	3.04272	1.89766	62.3673	2.28	4.85	0	0	0
1230	Ivns1abp	13	68702820..68722472	267.153	61.1458	22.8879	164.15	145.669	88.7418	1.67	3.19	0	0	0	333.63	25.8088	7.73575	198.483	118.938	59.9233	1.94	3.83	0	0	0
1231	Fam129a	13	68949665..69101588	2.22333	0.743797	33.4541	1.48356	1.04619	70.5187	-1.45	-2.74	1.1e-07	3.77e-06	0.00359	1.17667	0.351046	29.8339	3.17571	3.0228	95.185	-2.4	-5.28	0	0	0
1232	Rgl1	13	complement(69909096..70174565)	3.11667	0.738196	23.6854	1.92743	1.68183	87.2577	-1.14	-2.2	2.23e-06	5.97e-05	0.07	1.42	0.381182	26.8438	3.74829	3.37058	89.9233	-2.32	-4.99	0	0	0
1233	Cacna1e	13	complement(71906702..72367980)	0.156667	0.080829	51.593	0.118748	0.0536253	45.159	-2.04	-4.12	4.56e-06	0.000114	0.15	0.0399467	0.03008	75.3005	0.332499	0.372164	111.929	-4.16	-17.84	2.18e-12	6.81e-11	7.1e-08
1234	RGD1304622	13	complement(72861090..72893187)	1.52667	0.495008	32.4241	1.01084	0.729493	72.1671	1.96	3.89	5.17e-06	0.000128	0.17	1.80667	0.353459	19.5642	1.18389	0.596593	50.3925	2.08	4.23	5.62e-08	1.05e-06	0.00183
1235	Angptl1	13	74410010..74474681	1.19333	0.307463	25.765	0.750398	0.626405	83.4764	4.9	29.79	4.6e-06	0.000115	0.15	2.40333	0.482321	20.0688	0.896932	0.510498	56.916	5.85	57.71	1.06e-08	2.18e-07	0.000345
1236	LOC680254	13	75059927..75066823	6.25	3.02276	48.3642	4.63638	2.282	49.2194	1.62	3.08	0.000276	0.00432	1	5.63333	0.857982	15.2305	5.17425	1.86325	36.0099	1.47	2.77	0.000298	0.00288	1
1237	Sec16b	13	75175254..75216941	3.20667	0.951017	29.6575	2.07884	1.59499	76.7247	1.99	3.96	2.12e-10	1.16e-08	6.9e-06	3.00667	0.725971	24.1454	2.45589	1.30326	53.0667	1.85	3.6	4.72e-08	8.93e-07	0.00154
1238	Tnn	13	complement(77829382..77896697)	0.0233333	0.0208167	89.2143	0.022075	0.00177956	8.06141	-3.45	-10.94	4.34e-05	0.000849	1	0.02	0.0173205	86.6025	0.12805	0.183558	143.349	-3.94	-15.33	2.44e-05	0.000297	0.79
1239	Prdx6	13	complement(79077033..79088127)	14.4067	5.01285	34.7953	9.70976	6.64243	68.4099	-1.45	-2.73	3.87e-11	2.39e-09	1.26e-06	13.5433	1.50474	11.1105	20.6498	19.5222	94.5393	-1.58	-2.99	4.44e-16	1.88e-14	1.45e-11
1240	Tnfsf18	13	79378733..79388498	1.79667	1.00858	56.1362	1.40262	0.557262	39.73	-4.48	-22.36	0	0	0	0.0733333	0.127017	173.205	15.2051	23.9098	157.249	-8.93	-487.62	0	0	0
1241	Fmo1	13	complement(80712882..80745347)	0.34	0.392301	115.383	0.36615	0.0369823	10.1003	-3.91	-14.98	1.58e-11	1.03e-09	5.16e-07	0.226667	0.177858	78.4666	2.42077	3.5588	147.011	-4.77	-27.24	0	0	0
1242	Uck2	13	complement(85376716..85443976)	3.25333	1.50998	46.4133	2.38166	1.23274	51.7597	-1.13	-2.19	0.00068	0.00943	1	1.75333	0.211266	12.0494	4.0711	3.05328	74.9989	-2.03	-4.08	1.67e-10	4.3e-09	5.43e-06
1243	Hsd17b7	13	complement(88288046..88307988)	4.05	2.83565	70.016	3.44282	0.858676	24.9411	-1.13	-2.19	0.000353	0.00538	1	2.48667	0.0416333	1.67426	5.47855	3.57788	65.307	-1.88	-3.67	0	0	0
1244	Fcrlb	13	complement(89285998..89291371)	0.07	0.0754983	107.855	0.0727492	0.00388792	5.34428	-5.14	-35.29	4.48e-08	1.64e-06	0.00146	0.02	0.034641	173.205	0.958499	1.53417	160.059	-6.34	-80.95	1.25e-06	1.92e-05	0.04
1245	Fcgr2b	13	complement(89327794..89433815)	0.0333333	0.0416333	124.9	0.0374833	0.00586898	15.6576	-3.91	-15	4.69e-05	0.000909	1	0.02	0	0	0.178322	0.243975	136.817	-4.23	-18.74	2.99e-05	0.000359	0.98
1246	Adamts4	13	89622632..89634419	0.44	0.163707	37.2061	0.301854	0.195369	64.723	-2.02	-4.06	8.4e-08	2.94e-06	0.00274	0.206667	0.0057735	2.79363	0.854569	0.967247	113.185	-3.17	-9.01	4.44e-16	1.88e-14	1.45e-11
1247	Ly9	13	complement(90002783..90022269)	3.86667	1.21138	31.3287	2.53902	1.87757	73.9487	1.37	2.58	0.00015	0.00253	1	4.9	0.396863	8.09924	2.98268	1.534	51.4301	1.69	3.23	9.72e-07	1.51e-05	0.03
1248	Tagln2	13	complement(90807199..90814119)	37.4733	9.327	24.8897	23.4002	19.9025	85.0527	-2.01	-4.04	0	0	0	21.45	0.331813	1.54691	70.0601	82.0336	117.09	-2.86	-7.27	0	0	0
1249	Igsf9	13	complement(90815562..90832469)	2.21	0.402865	18.2292	1.30643	1.27784	97.8112	-1.77	-3.4	1.78e-15	1.81e-13	5.8e-11	0.723333	0.460688	63.6896	3.65429	4.16578	113.997	-3.47	-11.05	0	0	0
1250	Grem2	13	complement(92894431..92988137)	8.5	0.746257	8.7795	4.62313	5.48272	118.593	1.84	3.57	3.11e-15	3.06e-13	1.01e-10	20.4267	4.25627	20.8368	5.91542	4.47663	75.6772	3.01	8.08	0	0	0
1251	Pld5	13	complement(94025369..94355219)	1.78	0.04	2.24719	0.91	1.23037	135.205	2.25	4.77	3.79e-05	0.000754	1	5.41667	1.36207	25.1459	1.2	1.00459	83.7158	3.72	13.14	0	0	0
1252	Coq8a	13	complement(98451637..98480419)	10.76	0.530189	4.9274	5.64509	7.23357	128.139	1.45	2.74	3.05e-10	1.63e-08	9.96e-06	12.78	1.95732	15.3155	7.35006	5.90618	80.3556	1.61	3.05	2.44e-15	9.96e-14	7.97e-11
1253	Enah	13	complement(100300054..100414226)	19.8333	5.74448	28.9638	12.7889	9.96232	77.8982	-2.46	-5.51	0	0	0	19.6833	0.120554	0.612469	48.1226	61.6039	128.014	-2.53	-5.77	0	0	0
1254	AABR07021972.1	13	101364742..101371859	14.7333	3.11327	21.1308	8.9233	8.21663	92.0806	3.57	11.9	1.75e-12	1.27e-10	5.7e-08	18.7767	3.02761	16.1243	10.8589	6.70789	61.7734	3.87	14.62	2.22e-16	9.63e-15	7.24e-12
1255	Tlr5	13	101381510..101385764	3.66333	1.1218	30.6224	2.39257	1.79714	75.1133	3.45	10.94	0	0	0	5.19	1.23503	23.7963	2.81504	1.46639	52.0913	3.88	14.69	0	0	0
1256	Disp1	13	complement(101451932..101597570)	1.83333	0.202073	11.0221	1.0177	1.15348	113.341	1	2.01	0.00324	0.03	1	2.24	0.200749	8.96199	1.2918	0.943739	73.056	1.22	2.32	3.34e-05	0.000397	1
1257	Mark1	13	complement(102808253..102942863)	32.8	2.76447	8.42827	17.7822	21.2383	119.436	2.01	4.02	0	0	0	26.0233	2.36344	9.08199	22.7882	17.341	76.0966	1.6	3.03	0	0	0
1258	Vash2	13	complement(109521190..109552589)	2.30333	0.388501	16.8669	1.34592	1.35399	100.6	1.25	2.38	0.00107	0.01	1	3.95	1.04014	26.3328	1.66728	1.10746	66.4231	1.95	3.86	9.85e-08	1.79e-06	0.00321
1259	Kcnh1	13	110920737..111232269	3.25333	0.745274	22.908	1.9993	1.77347	88.7042	3.13	8.74	0	0	0	3.66333	0.634061	17.3083	2.4162	1.44707	59.8902	3.25	9.49	0	0	0
1260	Syt14	13	complement(111635639..111765944)	3.15333	0.130128	4.12669	1.64173	2.13773	130.212	2.57	5.94	2.18e-08	8.4e-07	0.000711	2.03667	0.351331	17.2503	2.14449	1.74449	81.3475	1.86	3.63	0.000108	0.00115	1
1261	Lamb3	13	112031594..112073186	0.77	0.340735	44.2512	0.555367	0.303537	54.6551	-2.1	-4.29	6.67e-10	3.4e-08	2.18e-05	0.246667	0.080829	32.7685	1.58358	1.7938	113.275	-3.79	-13.81	0	0	0
1262	Brdt	14	complement(3405995..3462629)	1.91	1.20611	63.1471	1.55805	0.497726	31.9453	1.47	2.77	0.00406	0.04	1	1.98333	0.441059	22.2383	1.67537	0.406391	24.2568	1.35	2.55	0.000195	0.00196	1
1263	Hsd17b13	14	7113544..7128218	2.78333	0.532948	19.1478	1.65814	1.59126	95.9667	2.03	4.08	0.00015	0.00254	1	2.43333	0.489524	20.1174	2.03209	1.2983	63.8897	1.76	3.4	0.00155	0.01	1
1264	Gpat3	14	complement(10343282..10395047)	0.853333	0.161658	18.9443	0.507496	0.489088	96.3729	-1.77	-3.41	1.92e-06	5.19e-05	0.06	0.446667	0.159478	35.7041	1.445	1.66022	114.894	-2.82	-7.07	1.47e-13	5.15e-12	4.78e-09
1265	Tmem150c	14	11095163..11166428	0.83	0.287924	34.6896	0.558962	0.383306	68.5746	-1.68	-3.2	0.000103	0.00184	1	0.516667	0.228108	44.15	1.39597	1.47487	105.651	-2.49	-5.62	6.45e-09	1.36e-07	0.00021
1266	Bmp2k	14	complement(14129725..14192048)	4.86333	1.24307	25.5601	3.0532	2.55991	83.8434	-1.44	-2.71	4.76e-09	2.05e-07	0.000155	5.63667	0.815434	14.4666	6.78547	6.71312	98.9338	-1.28	-2.43	9.08e-09	1.88e-07	0.000296
1267	Cxcl13	14	complement(15253125..15258207)	1.88333	1.03196	54.7941	1.45764	0.602015	41.3005	-2.1	-4.29	1.04e-07	3.58e-06	0.0034	1.8	1.19662	66.4789	3.76176	4.01349	106.692	-2.15	-4.44	6.24e-08	1.16e-06	0.00204
1268	Thap6	14	complement(17606001..17616170)	5.65667	1.50218	26.5559	3.57942	2.93767	82.071	1.58	2.99	0.000333	0.00512	1	6.37667	0.621155	9.74106	4.27295	2.39956	56.157	1.73	3.31	3.28e-05	0.000391	1
1269	Parm1	14	complement(17969219..18076907)	12.4933	2.77716	22.2292	7.63525	6.87037	89.9823	-1.66	-3.16	0	0	0	8.38	0.80206	9.57112	19.3202	20.8138	107.731	-2.28	-4.86	0	0	0
1270	Btc	14	18231860..18272484	1.26333	0.465224	36.8251	0.864279	0.564349	65.2971	3.04	8.25	7.05e-06	0.00017	0.23	2.90333	0.224796	7.74269	0.996186	0.459829	46.159	4.22	18.63	8.96e-13	2.94e-11	2.92e-08
1271	Amtn	14	complement(21286510..21299068)	2.78667	0.378462	13.5812	1.58256	1.70286	107.601	4.81	28.02	6.97e-06	0.000169	0.23	1.71333	0.505997	29.5329	1.98504	1.39134	70.0912	4.02	16.19	0.000386	0.00364	1
1272	ste2	14	22072024..22089248	1.57333	1.18568	75.3609	1.37951	0.274113	19.8704	-1.95	-3.87	0.00284	0.03	1	0	0	#DIV/0!	3.053	2.90506	95.1541	-9.23	-600.23	2.26e-05	0.000278	0.74
1273	Sult1b1	14	22142364..22155231	1.63667	1.63467	99.8778	1.63567	0.0014146	0.0864845	-3.85	-14.44	0	0	0	0.676667	0.283078	41.8342	9.71711	13.9975	144.05	-5.2	-36.73	0	0	0
1274	Stap1	14	complement(23576085..23604834)	28.16	5.8446	20.755	17.0023	15.7794	92.8073	3.92	15.09	0	0	0	37.47	5.11164	13.642	20.7215	12.8838	62.1759	4.26	19.21	0	0	0
1275	Cenpc	14	23611735..23670475	9.32333	2.32186	24.9038	5.8226	4.95079	85.0272	1.34	2.53	5.56e-09	2.36e-07	0.000181	15.66	1.05418	6.73169	6.9884	4.04134	57.8293	2.04	4.11	0	0	0
1276	Adgrl3	14	complement(28393394..28967980)	1.31	0.545802	41.6643	0.927901	0.540369	58.2357	3.24	9.46	8.26e-09	3.42e-07	0.000269	2.47333	0.452143	18.2807	1.05527	0.44121	41.8102	4.03	16.36	0	0	0
1277	Hopx	14	33354807..33362551	2.67333	0.67545	25.2662	1.67439	1.41272	84.3719	-1.72	-3.28	1.95e-07	6.36e-06	0.00637	2.29667	0.941134	40.9783	4.23293	4.54271	107.318	-1.95	-3.86	3.18e-08	6.11e-07	0.00104
1278	RGD1311575	14	complement(33649637..33677031)	0.556667	0.083865	15.0656	0.320266	0.334321	104.389	2.22	4.64	2.94e-05	0.000604	0.96	0.68	0.233024	34.2682	0.396844	0.271068	68.306	2.48	5.58	3.26e-06	4.7e-05	0.11
1279	Nmu	14	34354503..34381828	7.06	5.17029	73.2336	6.11515	1.33623	21.8511	2.67	6.35	1.6e-05	0.000354	0.52	4.4	1.94353	44.1711	6.4301	1.09102	16.9675	1.98	3.93	0.00166	0.01	1
1280	Kit	14	complement(35072108..35149610)	1.90667	0.245425	12.8719	1.07605	1.17468	109.166	1.24	2.37	0.000323	0.00499	1	2.58	0.334066	12.9483	1.3507	0.9572	70.8671	1.56	2.95	2.05e-07	3.55e-06	0.0067
1281	Ociad2	14	37435654..37444775	24.7933	3.47773	14.0269	14.1355	15.0724	106.628	-1.22	-2.34	1.29e-06	3.61e-05	0.04	26.8933	5.07652	18.8765	30.5037	30.2876	99.2916	-1.17	-2.26	4.81e-07	7.84e-06	0.02
1282	Fryl	14	37551940..37756149	8.10333	1.16144	14.3328	4.63238	4.90866	105.964	1.03	2.03	3.31e-09	1.47e-07	0.000108	10.3533	0.826216	7.9802	5.79159	4.00983	69.2354	1.31	2.48	2.22e-16	9.63e-15	7.24e-12
1283	Nsun7	14	complement(43527579..43584343)	0.04	0.069282	173.205	0.054641	0.0207055	37.8937	-4.02	-16.2	2.18e-05	0.000466	0.71	0.0433333	0.0378594	87.3678	0.303094	0.430582	142.062	-3.97	-15.71	1.99e-05	0.000248	0.65
1284	Rbm47	14	43810119..43837662	1.61333	0.177858	11.0242	0.895595	1.01503	113.336	-2.4	-5.27	0	0	0	0.69	0.200749	29.094	3.70373	4.9165	132.745	-3.69	-12.91	0	0	0
1285	Ugdh	14	44479614..44502845	16.9033	3.34623	19.7963	10.1248	9.58632	94.6818	-1.33	-2.51	1.61e-14	1.47e-12	5.25e-10	14.6733	0.354448	2.41559	21.9765	21.618	98.3688	-1.58	-2.99	0	0	0
1286	Wdr19	14	complement(44705012..44767120)	5.75667	1.01687	17.6643	3.38677	3.35154	98.9597	1.23	2.35	4.24e-08	1.56e-06	0.00138	6.42	0.522015	8.13108	4.17785	2.73748	65.5238	1.33	2.51	8.29e-11	2.22e-09	2.7e-06
1287	Arap2	14	48726045..48922983	1.07333	0.459819	42.8403	0.766576	0.43382	56.5919	1.14	2.21	0.0025	0.03	1	1.24667	0.211975	17.0033	0.871051	0.356153	40.8877	1.31	2.47	0.000271	0.00265	1
1288	Pcdh7	14	complement(55072200..55081551)	0.626667	0.1823	29.0904	0.404483	0.314215	77.6829	2.42	5.36	0.000504	0.00735	1	0.586667	0.188237	32.0859	0.476322	0.254652	53.4622	2.3	4.92	0.0015	0.01	1
1289	Ccdc149	14	60857989..60952088	3.01333	0.791096	26.2532	1.90221	1.57136	82.6068	1.34	2.52	0.00146	0.02	1	2.92667	0.567215	19.3809	2.27148	1.28205	56.4412	1.24	2.37	0.000845	0.00736	1
1290	Prom1	14	71533063..71637417	0.8	0.08	10	0.44	0.509117	115.708	-2.66	-6.34	0	0	0	0.876667	0.684203	78.0459	2.16667	3.01226	139.028	-2.63	-6.17	4.76e-14	1.75e-12	1.55e-09
1291	Cc2d2a	14	complement(71895246..71973419)	8.97667	1.68524	18.7736	5.33095	5.15582	96.7147	1.11	2.16	2.6e-07	8.29e-06	0.00848	9.67333	0.92376	9.54956	6.5473	4.21067	64.3115	1.16	2.23	4.13e-09	8.96e-08	0.000135
1292	Clnk	14	76657311..76833161	2.25333	0.914677	40.5922	1.584	0.946573	59.7582	1.89	3.72	0.000264	0.00415	1	2.67333	0.613297	22.9413	1.806	0.771913	42.7415	2.12	4.35	1.55e-05	0.000197	0.51
1293	Wdr1	14	76989919..77023726	38.74	7.73853	19.9756	23.2393	21.9213	94.3289	-1.24	-2.37	2.08e-10	1.14e-08	6.77e-06	33.1567	1.41624	4.27136	48.6628	46.6835	95.9325	-1.52	-2.87	0	0	0
1294	Evc2	14	complement(78129749..78211931)	2.29333	0.557345	24.3028	1.42534	1.22753	86.1219	-1.01	-2.02	0.000206	0.00336	1	2.21	0.195192	8.83223	2.64023	2.27624	86.2138	-1.11	-2.16	7.46e-06	0.0001	0.24
1295	Afap1	14	complement(79919717..79988110)	1.39333	0.429108	30.7972	0.91122	0.681811	74.8239	-1.58	-2.99	1.3e-12	9.52e-11	4.23e-08	0.723333	0.0832666	11.5115	2.08748	2.09361	100.294	-2.55	-5.84	0	0	0
1296	Patz1	14	83510278..83528898	2.43	0.591016	24.3216	1.51051	1.30036	86.0875	1.07	2.1	0.00184	0.02	1	2.81667	0.125033	4.43905	1.81701	1.06174	58.4334	1.25	2.38	6.89e-05	0.000767	1
1297	Pik3ip1	14	83560541..83572473	3.00667	1.94947	64.8382	2.47807	0.747551	30.1667	3.1	8.55	7.18e-08	2.54e-06	0.00234	1.49	0.434856	29.185	2.65538	0.611337	23.0226	2.16	4.46	0.00052	0.00476	1
1298	Tcn2	14	complement(84174138..84189266)	23.09	3.29319	14.2624	13.1916	13.9985	106.116	1.36	2.57	4.82e-10	2.53e-08	1.57e-05	22.74	2.49024	10.9509	16.4911	11.4297	69.3084	1.27	2.41	2.11e-10	5.38e-09	6.88e-06
1299	Gatsl3	14	84447885..84452367	1.51667	0.543078	35.8073	1.02987	0.688431	66.8463	-1.35	-2.56	0.00246	0.03	1	1.12	0.636946	56.8702	2.14325	1.98892	92.7991	-1.86	-3.64	2.59e-05	0.000314	0.85
1300	Lif	14	84482674..84500642	0.616667	0.345302	55.9949	0.480984	0.191884	39.894	-4.22	-18.58	0	0	0	0.29	0.105357	36.3298	4.32399	6.65766	153.97	-5.26	-38.22	0	0	0
1301	Emid1	14	complement(85357222..85398532)	2.89667	0.974389	33.6383	1.93553	1.35926	70.2266	4.63	24.84	1.2e-08	4.85e-07	0.000391	2.62	0.575065	21.9491	2.25702	1.11079	49.215	4.39	21.03	8.42e-08	1.54e-06	0.00275
1302	Kremen1	14	complement(85438707..85484275)	2.47333	0.97079	39.2503	1.72206	1.06246	61.6969	1.15	2.21	0.000671	0.00934	1	2.89667	0.667258	23.0354	1.97137	0.866533	43.9558	1.32	2.5	3.39e-05	0.000403	1
1303	H2afv	14	complement(86687782..86706626)	3.70333	1.61806	43.6921	2.6607	1.47451	55.4181	1.16	2.24	0.00289	0.03	1	4.27333	1.22545	28.6767	3.01047	1.20586	40.0556	1.34	2.53	0.000287	0.00278	1
1304	LOC100360491	14	86751157..86751792	0	0	#DIV/0!	0	0	#DIV/0!	-6.53	-92.18	0.00493	0.05	1	0	0	#DIV/0!	0.663333	1.14893	173.205	-6.52	-91.6	0.00554	0.04	1
1305	Tns3	14	complement(88673881..88886198)	7.88	0.230651	2.92705	4.05533	5.40891	133.378	-1.1	-2.14	3.81e-07	1.18e-05	0.01	5.52667	0.767876	13.894	8.89022	9.20634	103.556	-1.69	-3.22	1.11e-16	4.91e-15	3.62e-12
1306	Egfr	14	99919485..100098796	7.23333	2.08678	28.8494	4.66005	3.63917	78.0928	-1.93	-3.81	0	0	0	4.15667	0.666058	16.0239	13.08	14.8091	113.219	-2.78	-6.86	0	0	0
1307	Actr2	14	complement(104340434..104375649)	7.79	1.92281	24.6831	4.85641	4.14873	85.428	-1.28	-2.44	1.04e-09	5.14e-08	3.4e-05	8.06667	0.505206	6.26289	9.95427	9.30434	93.4708	-1.28	-2.43	6.58e-11	1.78e-09	2.15e-06
1308	Slc1a4	14	complement(104581190..104612597)	7.31333	0.478992	6.54957	3.89616	4.83261	124.035	1.13	2.19	1.9e-06	5.14e-05	0.06	9.57333	1.65016	17.2371	5.03411	3.94485	78.3624	1.43	2.69	8.45e-12	2.51e-10	2.76e-07
1309	Bcl11a	14	108826831..108921669	1.78667	0.649333	36.3433	1.218	0.804216	66.0276	1.19	2.28	0.00446	0.05	1	1.66	0.416773	25.1068	1.40867	0.657604	46.6827	1.04	2.05	0.00581	0.04	1
1310	Fancl	14	110676090..110740317	9.89667	2.28056	23.0437	6.08861	5.3854	88.4504	1.16	2.23	1.21e-05	0.000276	0.39	9.97333	1.46603	14.6995	7.35907	4.39813	59.7647	1.12	2.18	4.74e-06	6.62e-05	0.15
1311	Samd8	15	complement(2685511..2731462)	3.68333	0.646323	17.5472	2.16483	2.14749	99.1991	1.17	2.26	3.99e-06	0.000101	0.13	6.55	0.421545	6.4358	2.66989	1.75246	65.6379	1.95	3.88	0	0	0
1312	Vcl	15	complement(3455211..3544702)	13.9333	3.24272	23.2731	8.58803	7.55941	88.0226	-1.11	-2.15	8.05e-08	2.82e-06	0.00263	11.5333	0.829719	7.19409	16.622	14.9066	89.68	-1.44	-2.71	9.45e-14	3.38e-12	3.08e-09
1313	Plau	15	complement(3644769..3650819)	12.16	0.588133	4.83662	6.37407	8.18255	128.372	-1.07	-2.1	1.07e-06	3.06e-05	0.03	8.37	2.47586	29.5802	13.696	13.9396	101.778	-1.7	-3.24	2.51e-13	8.66e-12	8.17e-09
1314	Anxa7	15	4254499..4281287	16.9767	3.60777	21.2514	10.2922	9.45323	91.8484	-1.15	-2.22	9.8e-11	5.63e-09	3.2e-06	13.5667	0.820386	6.04707	20.3215	18.6129	91.5922	-1.52	-2.87	0	0	0
1315	Nid2	15	complement(4894213..4951917)	6.83333	1.32198	19.3461	4.07766	3.89711	95.5724	1.14	2.2	1e-05	0.000233	0.33	8.81667	0.925437	10.4964	4.9951	3.18102	63.6827	1.45	2.73	2.69e-09	5.99e-08	8.78e-05
1316	LOC102546376	15	5904569..5907758	6.34667	0.706918	11.1384	3.52679	3.9879	113.075	3.41	10.65	2.35e-06	6.26e-05	0.08	7.46	5.5669	74.6234	4.46786	3.25707	72.9	3.61	12.2	1.02e-05	0.000133	0.33
1317	Cadps	15	15275541..15667778	2.58667	1.09185	42.2106	1.83926	1.057	57.4686	4.05	16.55	9.38e-12	6.33e-10	3.06e-07	2.82333	0.371124	13.1449	2.08951	0.863997	41.3494	4.1	17.14	4.44e-16	1.88e-14	1.45e-11
1318	Txndc16	15	complement(19473373..19541815)	5.43333	0.748487	13.7758	3.09091	3.31269	107.175	1.56	2.95	2.55e-07	8.13e-06	0.00831	7.42667	0.676782	9.11286	3.87061	2.70384	69.8556	1.94	3.83	1.42e-11	4.12e-10	4.63e-07
1319	Ero1a	15	complement(19619973..19655381)	26.7067	4.47037	16.7388	15.5885	15.7234	100.865	-1.78	-3.44	0	0	0	32.11	1.78603	5.56222	43.919	50.3137	114.56	-1.58	-2.99	0	0	0
1320	Fermt2	15	complement(19807808..19876408)	21.6533	4.43971	20.5036	13.0465	12.1719	93.2959	-1.18	-2.26	7.36e-11	4.3e-09	2.4e-06	20.32	1.35842	6.68513	26.4243	24.7179	93.5422	-1.32	-2.5	2.33e-15	9.52e-14	7.61e-11
1321	Gch1	15	complement(23934585..23969011)	3.16667	0.788501	24.9	1.97758	1.68162	85.0339	-1.51	-2.84	1.52e-07	5.04e-06	0.00495	1.71667	0.289194	16.8463	4.49839	4.52518	100.596	-2.43	-5.38	7.77e-16	3.25e-14	2.54e-11
1322	Rnase4	15	28018040..28035389	0.526667	0.483356	91.7765	0.505011	0.030625	6.06423	-2.33	-5.02	0.000289	0.00451	1	0.306667	0.120139	39.1757	1.21667	1.23283	101.328	-2.94	-7.68	6.45e-07	1.03e-05	0.02
1323	Ndrg2	15	complement(28305821..28314459)	21.7033	5.66818	26.1166	13.6858	11.3386	82.8494	-1.09	-2.13	5.6e-09	2.37e-07	0.000183	8.72	3.61631	41.4714	25.7405	22.3659	86.8898	-2.45	-5.46	0	0	0
1324	Slc7a7	15	complement(33013504..33051129)	12.55	3.71116	29.571	8.13058	6.25	76.8703	1.35	2.54	2.67e-05	0.000556	0.87	16.0033	2.23643	13.9748	9.60372	5.10311	53.1368	1.57	2.96	3.92e-12	1.21e-10	1.28e-07
1325	Ajuba	15	complement(33208216..33218456)	2.57333	0.661085	25.6898	1.61721	1.35216	83.6109	-1.54	-2.91	8.84e-10	4.39e-08	2.88e-05	2.60667	0.325628	12.4921	3.70814	3.74568	101.012	-1.57	-2.96	7.28e-13	2.42e-11	2.37e-08
1326	Cdh24	15	complement(33278713..33285779)	3.46667	0.579339	16.7117	2.023	2.04165	100.922	1.17	2.25	0.00102	0.01	1	4.09	0.746458	18.2508	2.50534	1.66796	66.5764	1.33	2.51	0.000115	0.00122	1
1327	Slc7a8	15	complement(33369216..33428973)	8.96	1.55348	17.3379	5.25674	5.2372	99.6283	-1.48	-2.8	4.75e-13	3.62e-11	1.55e-08	6.04667	0.602771	9.96866	12.8178	13.6097	106.178	-2.14	-4.42	0	0	0
1328	Slc22a17	15	complement(33569843..33576331)	37.9367	4.69417	12.3737	21.3154	23.506	110.277	1.2	2.3	1.38e-08	5.51e-07	0.000451	57.43	3.05089	5.31235	26.8569	19.1935	71.4658	1.69	3.23	0	0	0
1329	Efs	15	complement(33578381..33589522)	2.27667	0.262742	11.5406	1.2697	1.42406	112.157	1.72	3.3	9e-06	0.000212	0.29	4.13667	0.584836	14.1379	1.60647	1.1637	72.4386	2.47	5.54	1.22e-15	5.04e-14	3.98e-11
1330	Cenpj	15	complement(36746088..36798814)	4.46333	0.393743	8.82172	2.42854	2.87764	118.492	1.07	2.11	3.94e-05	0.000781	1	5.93	0.305123	5.14541	3.10569	2.34862	75.623	1.41	2.66	9.89e-10	2.33e-08	3.23e-05
1331	Ska3	15	complement(38077909..38096875)	4.22667	1.34143	31.7373	2.78405	2.04017	73.2807	1.07	2.1	0.00348	0.04	1	4.14333	0.955632	23.0643	3.2627	1.66387	50.9968	1.02	2.02	0.00218	0.02	1
1332	Sgcg	15	complement(41549331..41595345)	4.19333	2.15533	51.3989	3.17433	1.44109	45.3982	-3.17	-8.98	2.52e-11	1.6e-09	8.23e-07	3.36333	1.11545	33.1651	16.7529	23.5408	140.518	-3.65	-12.54	0	0	0
1333	Pbk	15	42489377..42500395	10.26	3.29456	32.1107	6.77728	4.92531	72.6739	1.25	2.38	3.68e-06	9.42e-05	0.12	14.66	3.4004	23.1951	7.93819	4.0215	50.6602	1.74	3.33	1.14e-12	3.7e-11	3.73e-08
1334	Clu	15	42640146..42665857	102.947	51.3836	49.9129	77.1651	36.4606	47.2501	2.6	6.07	0	0	0	138.237	38.2697	27.6842	85.7601	29.7709	34.7142	3	8.01	0	0	0
1335	Ephx2	15	complement(42757235..42794279)	12.98	2.64766	20.398	7.81383	7.30607	93.5018	3.22	9.32	0	0	0	10.8633	7.40223	68.1396	9.53589	5.96538	62.5572	2.92	7.56	3.97e-11	1.1e-09	1.3e-06
1336	Ptk2b	15	complement(42827310..42947656)	9.07	2.40913	26.5615	5.73956	4.70995	82.0611	-1.27	-2.4	6.97e-12	4.8e-10	2.27e-07	4.85	0.623779	12.8614	11.7064	10.8582	92.7545	-2.23	-4.69	0	0	0
1337	Ebf2	15	43905099..44103742	1.42333	0.265769	18.6723	0.844551	0.818521	96.9179	5.37	41.48	1.54e-11	1.01e-09	5.02e-07	3.19667	0.525198	16.4296	1.03637	0.66736	64.3941	6.45	87.23	0	0	0
1338	Fam124a	15	45712821..45780405	0.21	0.164621	78.3908	0.18731	0.032088	17.1309	-2.16	-4.46	7.9e-05	0.00145	1	0.07	0.0608276	86.8966	0.444874	0.446689	100.408	-3.59	-12.06	5.28e-08	9.93e-07	0.00172
1339	Fdft1	15	complement(46339249..46367302)	18.62	4.89697	26.2995	11.7585	9.70365	82.5247	-1.27	-2.4	3.43e-11	2.12e-09	1.12e-06	13.47	2.06463	15.3276	24.3423	22.8504	93.8709	-1.81	-3.51	0	0	0
1340	Pebp4	15	51528514..51740281	3.57333	0.565184	15.8167	2.06926	2.12708	102.794	4	16.05	1.71e-06	4.7e-05	0.06	6.76667	0.473533	6.99802	2.56951	1.73579	67.5536	4.84	28.65	6.3e-10	1.51e-08	2.05e-05
1341	Egr3	15	51756736..51760722	0.0333333	0.0305505	91.6515	0.0319419	0.00196776	6.16042	-3.99	-15.87	0.000872	0.01	1	0.0633333	0.0650641	102.733	0.254628	0.385706	151.478	-3.3	-9.87	0.00433	0.03	1
1342	Lgi3	15	52220578..52227706	0.503333	0.0702377	13.9545	0.286786	0.306245	106.785	-2.85	-7.2	3.85e-13	2.96e-11	1.26e-08	0.573333	0.115902	20.2155	1.53119	2.16622	141.473	-2.73	-6.64	1.71e-13	5.99e-12	5.59e-09
1343	Dmtn	15	complement(52292765..52320385)	2.94667	0.70812	24.0312	1.82739	1.58289	86.6202	2.41	5.3	1.92e-09	8.93e-08	6.28e-05	1.87667	0.76742	40.8927	2.2016	1.29339	58.7478	1.64	3.11	8.33e-05	0.000912	1
1344	Gfra2	15	52557607..52648972	0.66	0.216564	32.8127	0.438282	0.313557	71.5422	-1.26	-2.4	0.00399	0.04	1	0.39	0.137477	35.2506	0.825521	0.706415	85.5719	-2.06	-4.18	2.29e-05	0.000281	0.75
1345	Rcbtb2	15	55034033..55073437	19.63	5.19154	26.447	12.4108	10.2095	82.2635	1.63	3.1	3.05e-14	2.73e-12	9.96e-10	21.0667	0.414769	1.96884	14.8172	8.33605	56.2593	1.7	3.25	0	0	0
1346	Itm2b	15	complement(55254706..55277713)	397.527	110.17	27.7138	253.848	203.192	80.0448	1.27	2.41	1.98e-11	1.28e-09	6.47e-07	427.697	11.0526	2.58421	301.742	165.907	54.9829	1.32	2.5	0	0	0
1347	Slc25a30	15	complement(57813356..57834173)	135.73	32.9552	24.28	84.3426	72.6728	86.1638	1.13	2.19	2.48e-08	9.44e-07	0.000808	176.55	8.48173	4.80415	101.472	59.3371	58.4764	1.44	2.71	0	0	0
1348	Rgcc	15	complement(61551861..61564695)	8.64333	4.04372	46.7842	6.34352	3.25242	51.2715	-3.33	-10.03	0	0	0	2.65333	1.67315	63.0584	35.059	49.7898	142.017	-5.07	-33.49	0	0	0
1349	Dach1	15	complement(82099159..82482009)	5.38667	1.48561	27.5794	3.43614	2.75846	80.2781	1.89	3.71	3.4e-07	1.07e-05	0.01	6.32	0.591523	9.35955	4.08743	2.25324	55.1261	2.09	4.26	1.67e-08	3.34e-07	0.000544
1350	Bora	15	83442144..83463717	5.71	0.229129	4.01276	2.96956	3.87556	130.509	1.35	2.54	7.54e-06	0.000181	0.25	5.91	1.16773	19.7586	3.88304	3.16438	81.4923	1.3	2.47	1.58e-05	0.000201	0.52
1351	Ednrb	15	complement(88006977..88036354)	357.103	83.7557	23.4542	220.43	193.286	87.686	2.65	6.29	0	0	0	317.763	21.2462	6.68616	265.986	157.816	59.3325	2.41	5.3	0	0	0
1352	Abcc4	15	complement(103696557..103927592)	8.26333	0.430968	5.21542	4.34715	5.53832	127.401	-1.69	-3.23	1.11e-16	1.26e-14	3.62e-12	5.53667	0.100167	1.80915	12.8114	15.1746	118.446	-2.36	-5.15	0	0	0
1353	Mbnl2	15	105640097..105797932	4.79333	1.02041	21.2881	2.90687	2.66786	91.7778	-1.33	-2.51	7.55e-11	4.39e-09	2.46e-06	5.38667	0.196299	3.64417	6.28458	6.14699	97.8107	-1.21	-2.32	7.44e-11	2e-09	2.43e-06
1354	Clybl	15	108608204..108838235	4.86	0.985343	20.2745	2.92267	2.7398	93.7429	1.37	2.58	0.00451	0.05	1	4.62667	0.763566	16.5036	3.56845	2.23703	62.6893	1.22	2.33	0.00379	0.03	1
1355	AABR07024439.1	16	complement(43814..45929)	6.27	1.36569	21.7813	3.81784	3.46787	90.8333	1.57	2.96	0.00278	0.03	1	36.3667	8.42422	23.1647	4.63523	2.83151	61.0867	4.01	16.09	0	0	0
1356	AABR07024457.1	16	complement(447176..511926)	2.31333	0.816415	35.2917	1.56487	1.05848	67.64	1.69	3.23	0.000663	0.00924	1	4.73333	1.45933	30.8308	1.81325	0.863286	47.6099	2.64	6.24	4.47e-10	1.1e-08	1.46e-05
1357	Wnt5a	16	4469468..4489860	1.94333	0.217792	11.2071	1.08056	1.22014	112.917	1.98	3.96	1.61e-07	5.33e-06	0.00526	3.26333	0.410163	12.5688	1.36704	0.995281	72.8055	2.66	6.3	6.33e-15	2.49e-13	2.06e-10
1358	Cacna2d3	16	complement(4871650..5795825)	14.5367	2.17523	14.9638	8.35595	8.74085	104.606	1.14	2.2	7.63e-09	3.17e-07	0.000249	17.6267	1.07937	6.12349	10.4173	7.13784	68.5191	1.33	2.51	1.98e-14	7.48e-13	6.45e-10
1359	Ogdhl	16	8497569..8523557	31.37	0.457056	1.45698	15.9135	21.8588	137.36	1.11	2.15	5.21e-10	2.7e-08	1.7e-05	53.29	4.61553	8.66115	21.0657	17.8476	84.7236	1.79	3.46	0	0	0
1360	Arhgap22	16	9486832..9613528	0.42	0.069282	16.4957	0.244641	0.247995	101.371	-1.42	-2.67	0.00304	0.03	1	0.26	0.07	26.9231	0.593094	0.628498	105.969	-2.18	-4.55	3.91e-05	0.000458	1
1361	Grid1	16	11599753..11932324	3.03667	0.376076	12.3845	1.70637	1.88132	110.253	4.36	20.49	2.95e-13	2.32e-11	9.63e-09	3.86333	1.08029	27.9627	2.15091	1.53706	71.4606	4.64	24.98	1.22e-15	5.04e-14	3.98e-11
1362	Klf2	16	complement(19223087..19225037)	1.13333	0.267644	23.6157	0.700489	0.612135	87.3868	-2.13	-4.39	7.1e-07	2.11e-05	0.02	1.03667	0.954376	92.062	2.31033	2.82172	122.135	-2.32	-4.99	5.47e-06	7.56e-05	0.18
1363	Tpm4	16	complement(19385736..19399903)	107.013	28.1579	26.3126	67.5856	55.7592	82.5015	-1.52	-2.86	3e-14	2.69e-12	9.78e-10	90.04	9.26725	10.2924	155.02	156.49	100.948	-1.81	-3.5	0	0	0
1364	Zfp617_1	16	complement(19541593..19544727)	2.9	0.71861	24.7796	1.8093	1.54248	85.2524	1.88	3.68	0.000204	0.00334	1	3.05333	0.39425	12.9121	2.17287	1.25943	57.9614	1.91	3.76	0.000191	0.00192	1
1365	Mpv17l2	16	20432899..20435974	8.18333	1.65404	20.2122	4.91868	4.61691	93.8647	-1.48	-2.78	9.41e-12	6.34e-10	3.07e-07	7.46333	2.09863	28.1192	11.5691	11.9726	103.487	-1.66	-3.17	2.03e-14	7.68e-13	6.63e-10
1366	Rab3a	16	complement(20435101..20439206)	5.25	1.93629	36.8816	3.59314	2.34315	65.2117	-1.19	-2.27	0.000932	0.01	1	4.20667	0.97079	23.0774	6.99876	6.12698	87.5438	-1.65	-3.15	1.7e-07	2.98e-06	0.00555
1367	Isyna1	16	complement(20589481..20592449)	80.1433	15.048	18.7764	47.5957	46.0293	96.709	-1.37	-2.58	6.6e-13	4.98e-11	2.15e-08	51.86	3.3055	6.37388	107.8	109.239	101.335	-2.08	-4.21	0	0	0
1368	Comp	16	complement(20798437..20807070)	0.75	0.242487	32.3316	0.496244	0.358866	72.3165	-3.22	-9.33	0	0	0	0.573333	0.202567	35.3314	2.7775	3.95938	142.552	-3.6	-12.13	0	0	0
1369	Homer3	16	complement(20881518..20890949)	6.68	0.792275	11.8604	3.73614	4.16325	111.432	-1.13	-2.19	2.79e-09	1.27e-07	9.12e-05	5.42	0.527162	9.72624	7.89076	7.77489	98.5316	-1.51	-2.84	0	0	0
1370	Gmip	16	complement(21349652..21362955)	1.99	0.325115	16.3375	1.15756	1.17725	101.701	-1.35	-2.55	1.65e-07	5.42e-06	0.00537	1.65667	0.421466	25.4406	2.64504	2.70754	102.363	-1.7	-3.25	1.17e-11	3.42e-10	3.83e-07
1371	Gapdh-ps2	16	25773602..25774845	3.73667	1.65098	44.1832	2.69382	1.4748	54.7476	-1.6	-3.03	9.92e-06	0.000231	0.32	5.37	1.87329	34.8843	5.78922	5.46186	94.3454	-1.07	-2.11	0.00231	0.02	1
1372	Klhl2	16	26739389..26852179	6.76	1.36231	20.1526	4.06116	3.81674	93.9816	-1.21	-2.32	1.3e-09	6.3e-08	4.24e-05	6.90667	1.04223	15.0901	8.32077	7.856	94.4143	-1.23	-2.35	5.16e-11	1.41e-09	1.68e-06
1373	Msmo1	16	26859397..26875973	29.9633	9.93872	33.1696	19.951	14.1595	70.9715	-2.26	-4.78	0	0	0	23.8467	5.79274	24.2916	65.884	80.1858	121.708	-2.66	-6.32	0	0	0
1374	Ddx60	16	complement(29834086..29936307)	0.6	0.160935	26.8225	0.380467	0.310466	81.6012	1.94	3.84	0.00131	0.02	1	0.736667	0.0416333	5.65158	0.453645	0.253494	55.8795	2.2	4.59	0.000187	0.00189	1
1375	Hpgd	16	complement(37457135..37495758)	4.73333	4.69065	99.0983	4.71199	0.030179	0.640471	-1.41	-2.66	0.00092	0.01	1	5.55333	0.332916	5.99489	7.61466	5.02762	66.0255	-1.22	-2.33	5.81e-08	1.08e-06	0.00189
1376	Gpm6a	16	complement(39367692..39719187)	2.33	0.833547	35.7745	1.58177	1.05815	66.8966	2.38	5.21	3.8e-07	1.18e-05	0.01	2.97333	0.533042	17.9274	1.83118	0.863978	47.1814	2.73	6.64	3.83e-11	1.06e-09	1.25e-06
1377	Aga	16	complement(41222238..41234095)	82.0667	14.6134	17.8067	48.34	47.6967	98.6691	1.07	2.1	2.91e-09	1.31e-07	9.49e-05	103.09	8.10346	7.86057	59.5833	38.9451	65.3625	1.34	2.54	0	0	0
1378	Acsl1	16	complement(48937456..49003246)	2.94667	0.513258	17.4182	1.72996	1.72068	99.4635	-1.68	-3.21	1.11e-15	1.14e-13	3.62e-11	2.15333	0.198578	9.2219	4.59997	5.11774	111.256	-2.2	-4.61	0	0	0
1379	Cyp4v3	16	50111306..50136727	2.25667	0.26727	11.8436	1.26197	1.40672	111.47	-1.43	-2.7	2.29e-07	7.36e-06	0.00746	1.73	0.138924	8.03031	3.07798	3.29896	107.179	-1.88	-3.68	6.01e-14	2.18e-12	1.96e-09
1380	Pdgfrl	16	complement(54386288..54450426)	4.42667	0.470142	10.6207	2.4484	2.79769	114.266	1.96	3.88	1.76e-05	0.000385	0.57	3.27	0.433128	13.2455	3.10894	2.28526	73.5063	1.45	2.72	0.000847	0.00737	1
1381	Lonrf1	16	59564419..59593852	9.01	1.15169	12.7824	5.08085	5.55666	109.365	1.38	2.6	2.09e-05	0.00045	0.68	11.4333	0.955528	8.35739	6.39056	4.53699	70.9952	1.65	3.14	5.74e-09	1.22e-07	0.000187
1382	Tex15	16	complement(62313263..62373253)	2.96667	0.839186	28.2872	1.90293	1.50436	79.0549	1.66	3.15	5.5e-10	2.83e-08	1.79e-05	7.05667	1.29477	18.3482	2.25862	1.22926	54.4255	2.86	7.26	0	0	0
1383	Fut10	16	complement(64631264..64716224)	17.69	4.01601	22.7021	10.853	9.66897	89.0903	1.21	2.31	1.1e-10	6.25e-09	3.58e-06	18.9667	2.44461	12.889	13.132	7.89468	60.1179	1.26	2.39	1.32e-13	4.66e-12	4.31e-09
1384	Adgra2	16	complement(69095936..69132584)	10.7	2.66766	24.9314	6.68383	5.67972	84.9771	1.14	2.2	2.87e-07	9.1e-06	0.00936	13.92	1.84773	13.2739	8.02255	4.63747	57.8055	1.44	2.72	4.67e-14	1.72e-12	1.52e-09
1385	Prosc	16	complement(69163577..69176036)	7.58333	2.50684	33.0572	5.04509	3.58962	71.1509	-1.76	-3.39	8.47e-12	5.77e-10	2.76e-07	6.46333	0.514717	7.96364	12.5401	13.2275	105.482	-2.02	-4.07	0	0	0
1386	RGD1308750	16	70068378..70070470	1.83667	0.844768	45.9946	1.34072	0.701378	52.3136	-1.14	-2.2	0.00482	0.05	1	0.833333	0.416693	50.0032	2.32381	1.77352	76.3196	-2.28	-4.87	1.02e-07	1.85e-06	0.00333
1387	AABR07026294.1	16	70905993..70909439	5.18333	0.804508	15.5211	2.99392	3.0963	103.419	1.2	2.29	0.000144	0.00245	1	6.14667	0.480867	7.82322	3.72261	2.52715	67.8866	1.37	2.58	8.31e-06	0.000111	0.27
1388	Letm2	16	71241335..71261840	3.57667	0.40501	11.3237	1.99084	2.2427	112.651	1.49	2.82	0.000503	0.00734	1	5.44	0.968143	17.7967	2.52056	1.83212	72.687	2	4	5.17e-08	9.74e-07	0.00169
1389	Tacc1	16	71629525..71681126	3.64333	0.789958	21.6823	2.21665	2.01764	91.0223	-1.17	-2.25	5.68e-11	3.4e-09	1.85e-06	3.65333	0.193993	5.31003	4.45776	4.13561	92.7732	-1.21	-2.32	1.77e-13	6.16e-12	5.76e-09
1390	LOC100910418	16	73755539..73763312	20.56	2.06463	10.042	11.3123	13.0782	115.61	-2.97	-7.83	0	0	0	9.81667	6.2889	64.0635	67.9482	98.5312	145.009	-4.15	-17.73	0	0	0
1391	Plat	16	complement(74098260..74122889)	37.4233	7.8611	21.0059	22.6422	20.9037	92.3216	-2.92	-7.59	0	0	0	22.5	0.878806	3.9058	117.751	165.396	140.462	-3.71	-13.09	0	0	0
1392	Ikbkb	16	74177215..74230815	13.14	1.01799	7.74725	7.07899	8.57156	121.084	-1.11	-2.16	3.07e-10	1.64e-08	1e-05	10.6833	1.29114	12.0855	15.1527	15.241	100.583	-1.49	-2.81	0	0	0
1393	Xkr5	16	75744786..75762693	1.34	0.449778	33.5655	0.894889	0.629482	70.3419	1.85	3.61	0.000812	0.01	1	1.46	0.195192	13.3693	1.04326	0.51397	49.2658	1.92	3.77	0.000491	0.00453	1
1394	Agpat5	16	complement(75812997..75855745)	2.91667	0.200333	6.86856	1.5585	1.92074	123.243	-1.16	-2.23	5.3e-05	0.00101	1	2.52667	0.090185	3.56933	3.469	3.57696	103.112	-1.44	-2.71	7.56e-08	1.39e-06	0.00247
1395	Angpt2	16	75966352..76016195	1.61333	1.16363	72.1258	1.38848	0.317989	22.9019	-1.23	-2.34	0.0017	0.02	1	1.21	0.195192	16.1316	2.24232	1.49589	66.7116	-1.64	-3.11	1.99e-06	2.95e-05	0.06
1396	Arhgef10	16	complement(79725643..79793619)	12.5467	1.50188	11.9703	7.02427	7.80985	111.184	1.04	2.06	1.38e-08	5.5e-07	0.00045	21.0833	1.87308	8.88418	8.86618	6.37767	71.9326	1.71	3.28	0	0	0
1397	Gas6	16	complement(81213364..81243757)	17.0167	5.93936	34.9032	11.478	7.83284	68.2421	-1.49	-2.81	1.09e-14	1.01e-12	3.55e-10	16.21	1.02367	6.31505	24.742	23.6321	95.5142	-1.59	-3.02	0	0	0
1398	Mcf2l	16	complement(81839653..81980027)	2.11667	0.472687	22.3317	1.29468	1.16247	89.7883	2.01	4.01	3.08e-08	1.16e-06	0.00101	2.31667	0.297377	12.8364	1.56978	0.950116	60.5252	2.02	4.07	7.73e-10	1.85e-08	2.52e-05
1399	Col4a2	16	complement(83387364..83438561)	58.59	5.86624	10.0124	32.2281	37.2813	115.679	-1.77	-3.41	0	0	0	50.4167	3.8553	7.64687	94.5787	111.165	117.537	-2.06	-4.16	0	0	0
1400	Col4a1	16	83522162..83632153	70.09	7.51381	10.7202	38.8019	44.2481	114.036	-1.96	-3.89	0	0	0	58.39	3.19395	5.47002	125.655	153.653	122.282	-2.3	-4.91	0	0	0
1401	Tnfsf13b	16	complement(85275678..85306366)	6.36333	1.87367	29.4448	4.1185	3.17467	77.0832	2.17	4.49	1.16e-09	5.68e-08	3.79e-05	11.2033	1.57278	14.0385	4.869	2.59404	53.2766	2.88	7.37	0	0	0
1402	Efnb2	16	86631064..86675049	7.81667	2.00043	25.5919	4.90855	4.1127	83.7864	1.33	2.52	7.97e-10	4e-08	2.6e-05	20.4533	3.16522	15.4753	5.87903	3.35897	57.1347	2.66	6.33	0	0	0
1403	Ctsl	17	complement(1872848..1879279)	190.5	70.1819	36.8409	130.341	85.0777	65.2732	1.11	2.17	4.85e-08	1.76e-06	0.00158	196.453	7.43557	3.7849	150.394	69.4657	46.1891	1.13	2.18	3.89e-14	1.44e-12	1.27e-09
1404	Golm1	17	5382034..5409038	7.19333	2.43951	33.9136	4.81642	3.36146	69.7916	1.71	3.28	5.44e-06	0.000135	0.18	7.99	2.44686	30.624	5.60762	2.74366	48.9273	1.81	3.51	2.76e-06	4.02e-05	0.09
1405	Fbxl21	17	complement(8505996..8520147)	1.89333	0.295353	15.5996	1.09434	1.12994	103.253	2.17	4.51	1.44e-08	5.69e-07	0.000468	1.68667	0.164418	9.74811	1.35956	0.921634	67.789	1.94	3.83	1.74e-07	3.03e-06	0.00566
1406	Fam193b	17	9595761..9628413	9.70667	2.3876	24.5975	6.04713	5.17536	85.5837	1.23	2.35	1.32e-06	3.69e-05	0.04	9.45333	0.520801	5.50917	7.26809	4.22663	58.1532	1.13	2.19	1.69e-08	3.38e-07	0.00055
1407	Sfxn1	17	complement(11045761..11082047)	7.1	2.31113	32.5511	4.70556	3.38625	71.9626	-2.1	-4.28	0	0	0	3.65667	0.565803	15.4732	13.957	16.2019	116.084	-3.08	-8.46	0	0	0
1408	Sptlc1	17	11856525..11895566	23.41	3.19357	13.6419	13.3018	14.2952	107.468	-1.18	-2.26	4.37e-11	2.69e-09	1.43e-06	20.4467	1.83609	8.97991	28.2779	27.8393	98.449	-1.45	-2.72	0	0	0
1409	Nfil3	17	12261102..12276315	0.536667	0.0602771	11.2318	0.298472	0.336858	112.861	-1.82	-3.53	0.000437	0.00649	1	0.37	0.147986	39.9963	0.932315	1.12339	120.495	-2.47	-5.53	1.69e-05	0.000213	0.55
1410	NEWGENE_1308171	17	complement(14607442..14627937)	2.83333	0.68792	24.2795	1.76063	1.51704	86.1646	1.37	2.59	0.00318	0.03	1	5.56333	0.498029	8.952	2.12042	1.24058	58.5066	2.28	4.85	1.18e-07	2.12e-06	0.00385
1411	Aspn	17	complement(14656009..14679409)	2.87667	1.30921	45.5114	2.09294	1.10836	52.957	1.98	3.95	0.000154	0.00258	1	4.78333	1.06829	22.3335	2.35529	0.905935	38.4638	2.69	6.46	1.46e-09	3.36e-08	4.75e-05
1412	Iars	17	complement(15355529..15402649)	9.64667	1.31489	13.6305	5.48078	5.89146	107.493	-1.07	-2.1	5.13e-11	3.1e-09	1.67e-06	7.24667	0.406735	5.61272	11.0605	10.524	95.1495	-1.55	-2.93	0	0	0
1413	Ogn	17	complement(15447716..15467359)	114.1	43.709	38.3076	78.9045	49.774	63.0813	2.2	4.59	0	0	0	58.4033	6.63871	11.367	90.6363	40.6403	44.8388	1.21	2.32	9.04e-14	3.23e-12	2.95e-09
1414	Ecm2	17	complement(15533972..15566332)	1.82	0.726705	39.9288	1.27335	0.773076	60.7119	2.74	6.68	1.47e-07	4.91e-06	0.0048	2.12333	0.806866	38	1.45557	0.631214	43.3655	2.91	7.52	7.97e-09	1.67e-07	0.00026
1415	Ptpdc1	17	16333415..16380573	3.06667	0.38371	12.5123	1.72519	1.89714	109.967	1.39	2.62	4.63e-05	0.000898	1	6.84667	0.705006	10.2971	2.17346	1.54997	71.3135	2.48	5.58	0	0	0
1416	Atxn1	17	19249952..19533814	0.41	0.043589	10.6315	0.226794	0.259092	114.241	-1.72	-3.29	1.33e-05	0.000301	0.43	0.403333	0.0986577	24.4606	0.667863	0.785613	117.631	-1.82	-3.53	1.64e-06	2.47e-05	0.05
1417	Jarid2	17	complement(20184245..20364714)	25.06	1.3428	5.35832	13.2014	16.7706	127.037	-1.75	-3.37	0	0	0	27.2633	2.00525	7.35512	39.9809	47.8754	119.746	-1.72	-3.28	0	0	0
1418	AABR07027272.1	17	complement(22252020..22263289)	0.0466667	0.0416333	89.2143	0.04415	0.00355911	8.06141	-3.67	-12.75	0.000223	0.0036	1	0.14	0.0458258	32.7327	0.299433	0.442171	147.669	-2.39	-5.24	0.00321	0.02	1
1419	Nedd9	17	22984844..23179701	0.623333	0.390043	62.5737	0.506688	0.164961	32.5568	-1.43	-2.7	0.000288	0.00451	1	0.376667	0.102144	27.1178	0.937792	0.75575	80.5882	-2.14	-4.4	6.2e-09	1.31e-07	0.000202
1420	Phactr1	17	23661429..23761079	20.99	6.67271	31.79	13.8314	10.1239	73.1949	2.5	5.68	3.6e-11	2.23e-09	1.18e-06	33.79	10.3052	30.4979	16.2176	8.26609	50.97	3.09	8.53	0	0	0
1421	Cd83	17	24416651..24435790	3.57667	1.6494	46.1157	2.61304	1.36278	52.1532	1.6	3.04	9.44e-05	0.00169	1	5.14	1.97798	38.4821	2.93536	1.11367	37.9398	2.05	4.15	6.77e-08	1.26e-06	0.00221
1422	Dsp	17	complement(27286796..27334379)	2.01	0.291033	14.4792	1.15052	1.21549	105.648	1.82	3.52	2.77e-12	1.98e-10	9.03e-08	3.23	0.571664	17.6986	1.43701	0.992446	69.0632	2.43	5.39	0	0	0
1423	Vma21	17	complement(34939517..34945317)	3.72333	0.972899	26.1298	2.34812	1.94485	82.826	-1.53	-2.88	2.36e-07	7.56e-06	0.0077	3.01333	3.93861	130.706	5.36874	5.4096	100.761	-1.84	-3.57	0.00693	0.05	1
1424	Carmil1	17	43050789..43339403	6.34333	1.25922	19.8511	3.80128	3.59501	94.5738	-2.03	-4.09	0	0	0	7.04667	0.714446	10.1388	11.9242	14.2971	119.9	-1.94	-3.82	0	0	0
1425	Slc17a3	17	complement(43518655..43543185)	0.18	0.052915	29.3972	0.116458	0.0898626	77.1635	-3.34	-10.11	2.26e-08	8.63e-07	0.000736	0.0833333	0.0321455	38.5746	0.774305	1.1412	147.383	-4.5	-22.56	5.78e-10	1.39e-08	1.89e-05
1426	Hfe	17	43661222..43669985	1.65	0.0964365	5.84464	0.873218	1.09854	125.803	1.91	3.77	8.62e-05	0.00156	1	1.43	0.034641	2.42245	1.13215	0.89695	79.2257	1.6	3.03	0.00153	0.01	1
1427	Zfp184	17	complement(44608427..44643362)	0.836667	0.291433	34.8327	0.56405	0.385538	68.3518	1.73	3.32	0.00181	0.02	1	1.24333	0.135031	10.8604	0.656033	0.315757	48.1313	2.24	4.73	6.14e-06	8.4e-05	0.2
1428	Zfp192	17	45078556..45097013	0.526667	0.120554	22.8901	0.32361	0.287165	88.7378	1.32	2.5	0.00189	0.02	1	0.886667	0.011547	1.30229	0.392407	0.235437	59.9982	2.03	4.09	2.41e-08	4.72e-07	0.000786
1429	Sfrp4	17	complement(47297489..47394328)	12.4267	7.9527	63.997	10.1897	3.16357	31.0468	1.44	2.72	0.00119	0.02	1	27.6933	4.92439	17.7819	10.9365	2.58401	23.6275	2.54	5.8	7.82e-12	2.34e-10	2.55e-07
1430	Inhba	17	complement(51898217..51912496)	42.4167	15.3559	36.2026	28.8863	19.1348	66.2419	1.53	2.89	5.51e-14	4.77e-12	1.8e-09	155.51	18.751	12.0578	33.3975	15.6245	46.7834	3.36	10.25	0	0	0
1431	Zeb1	17	complement(54658463..54714914)	2.33333	0.688791	29.5196	1.51106	1.16287	76.9569	1.52	2.87	1.94e-05	0.000421	0.63	2.89	0.185203	6.40839	1.78404	0.948516	53.1667	1.79	3.47	3.63e-07	6.02e-06	0.01
1432	Svil	17	complement(55230298..55346279)	9.33333	2.95495	31.6602	6.14414	4.5102	73.4065	1.32	2.5	6.74e-11	3.98e-09	2.2e-06	14.79	1.98101	13.3943	7.20609	3.6816	51.0901	1.93	3.81	0	0	0
1433	RGD1562037	17	complement(55670331..55709740)	0.54	0.09	16.6667	0.315	0.318198	101.015	-1.74	-3.33	8.73e-07	2.54e-05	0.03	0.766667	0.142244	18.5536	0.876667	0.998516	113.899	-1.3	-2.46	5.59e-05	0.000636	1
1434	Bambi	17	complement(56905112..56909992)	18.4267	3.12433	16.9555	10.7755	10.8204	100.417	1.11	2.15	3.58e-06	9.18e-05	0.12	24.0833	5.32846	22.1251	13.327	8.83577	66.2998	1.41	2.66	1.61e-10	4.15e-09	5.24e-06
1435	Idi1	17	complement(57976268..57984036)	17.2767	14.7667	85.4717	16.0217	1.77484	11.0777	-2.22	-4.67	1.69e-09	7.95e-08	5.51e-05	6.13667	0.579511	9.44342	39.2111	40.1849	102.483	-3.73	-13.3	0	0	0
1436	Mkx	17	60537935..60549750	6.31	1.47391	23.3583	3.89195	3.41963	87.8642	1.61	3.06	1.07e-05	0.000247	0.35	6.44	0.887074	13.7744	4.69797	2.79212	59.4325	1.56	2.96	1.55e-05	0.000197	0.51
1437	Gtpbp4	17	complement(63110254..63145577)	2.27	0.750267	33.0514	1.51013	1.07461	71.1602	-1.45	-2.73	7.44e-08	2.62e-06	0.00243	2.59333	0.174738	6.73797	3.22009	3.05765	94.9555	-1.29	-2.44	5.29e-07	8.56e-06	0.02
1438	Ryr2	17	complement(65535403..65955606)	4.33667	0.33828	7.80046	2.33747	2.82729	120.955	2.38	5.21	0	0	0	6.69	0.389358	5.82001	3.00498	2.30943	76.8534	2.92	7.57	0	0	0
1439	Pfkp	17	complement(68511064..68559471)	32.6333	8.77691	26.8956	20.7051	16.869	81.4728	-3.32	-10.01	0	0	0	14.9567	1.50288	10.0482	134.217	196.969	146.755	-4.53	-23.12	0	0	0
1440	Akr1c19	17	69654170..69675203	21.6133	2.36039	10.921	11.9869	13.6139	113.573	1.39	2.63	9.33e-08	3.24e-06	0.00304	33.4233	4.22157	12.6306	15.1946	11.1147	73.1493	1.94	3.84	0	0	0
1441	Akr1c3	17	69761118..69778021	10.3367	8.39782	81.243	9.36724	1.37097	14.6358	-3.49	-11.2	0	0	0	4.52333	1.43577	31.7414	47.1048	65.3706	138.777	-4.7	-26	0	0	0
1442	Akr1cl	17	complement(69835330..69862110)	2.14333	0.947435	44.2038	1.54538	0.845628	54.7196	-1.52	-2.86	3.5e-05	0.000704	1	1.15667	0.558957	48.3248	3.17359	2.88283	90.8381	-2.42	-5.35	1.46e-10	3.81e-09	4.77e-06
1443	Pfkfb3	17	70684134..70713726	3.24333	0.440492	13.5815	1.84191	1.98191	107.601	-2.85	-7.2	0	0	0	1.46333	0.348186	23.794	9.80128	13.8571	141.38	-4.07	-16.75	0	0	0
1444	Proser2	17	76079720..76137697	20.0167	5.53683	27.6611	12.7767	10.2388	80.1362	-1.44	-2.7	1.92e-11	1.24e-09	6.26e-07	21.3067	0.876432	4.11342	28.2012	27.6795	98.1502	-1.41	-2.65	1.72e-14	6.54e-13	5.61e-10
1445	Mt1	17	78793336..78793724	16.2133	4.75546	29.3306	10.4844	8.10194	77.2761	-1.18	-2.26	0.00025	0.00396	1	13.69	4.68529	34.2241	20.3696	18.0547	88.6355	-1.48	-2.78	6.53e-06	8.9e-05	0.21
1446	Mrc1	17	81352700..81433743	7.33	0.803181	10.9575	4.06659	4.61516	113.49	1.65	3.14	2.15e-12	1.55e-10	7.01e-08	7.31667	0.275379	3.76372	5.15439	3.76826	73.1077	1.52	2.88	2.45e-13	8.47e-12	7.99e-09
1447	Plxdc2	17	83221827..83610272	84.63	19.1652	22.6458	51.8976	46.2906	89.1961	1.16	2.24	4.93e-10	2.57e-08	1.61e-05	103.967	4.38372	4.21647	62.8084	37.7961	60.1769	1.41	2.66	0	0	0
1448	Etl4	17	87274944..87681317	19.7067	4.69824	23.8409	12.2025	10.6126	86.9707	1.25	2.38	1.45e-11	9.53e-10	4.73e-07	18.3367	1.25001	6.81702	14.705	8.66608	58.933	1.1	2.14	6.14e-11	1.67e-09	2e-06
1449	Greb1l	18	1723565..1784233	14.0033	2.22653	15.9	8.11493	8.32746	102.619	1.22	2.33	2.59e-11	1.64e-09	8.45e-07	18.34	2.29406	12.5085	10.08	6.80127	67.4732	1.55	2.92	0	0	0
1450	Abhd3	18	complement(1892413..1946840)	7.98	3.20144	40.1183	5.59072	3.37895	60.4386	-1.89	-3.71	0	0	0	7.89667	1.2294	15.5686	14.3805	15.4107	107.164	-1.94	-3.85	0	0	0
1451	Gata6	18	2416552..2446338	66.9167	5.71509	8.54061	36.3159	43.2761	119.166	2.01	4.04	0	0	0	104.333	3.59225	3.44305	46.5173	35.3357	75.9626	2.57	5.95	0	0	0
1452	Cables1	18	3317724..3421721	7.31667	1.04309	14.2563	4.17988	4.43609	106.13	1.14	2.2	4.97e-05	0.000956	1	7.16333	0.155027	2.16417	5.22659	3.62301	69.319	1.01	2.02	3.31e-05	0.000393	1
1453	Osbpl1a	18	complement(4097012..4294136)	46.7033	4.69009	10.0423	25.6967	29.7079	115.61	1.34	2.53	8.99e-15	8.33e-13	2.93e-10	71.9833	3.305	4.59134	32.6978	24.2554	74.1805	1.88	3.69	0	0	0
1454	Dsg2	18	complement(15579315..15637715)	3.83	1.02211	26.6868	2.42605	1.98548	81.84	1.65	3.15	6.3e-10	3.24e-08	2.06e-05	4.98333	0.126623	2.54093	2.89404	1.62114	56.0165	2	3.99	0	0	0
1455	Slc39a6	18	complement(16522982..16543992)	6.29	0.84309	13.4036	3.56654	3.85155	107.991	-1.7	-3.24	0	0	0	6.39667	0.106927	1.6716	9.89103	11.2878	114.122	-1.74	-3.34	0	0	0
1456	Mocos	18	16590197..16636084	0.426667	0.175594	41.1549	0.30113	0.177535	58.9562	-1.72	-3.3	8.83e-05	0.00159	1	0.373333	0.10116	27.0964	0.73742	0.766033	103.88	-2.02	-4.06	1.61e-06	2.43e-05	0.05
1457	Fhod3	18	16650806..17332210	13.1467	1.82582	13.8881	7.48625	8.00504	106.93	1.17	2.24	2.39e-10	1.3e-08	7.81e-06	16.6333	1.89637	11.401	9.37416	6.53705	69.7348	1.43	2.69	0	0	0
1458	Stard4	18	complement(25984638..25997555)	2.41333	0.660782	27.3805	1.53706	1.23924	80.6242	-1.01	-2.01	0.000223	0.0036	1	1.76	0.365923	20.7911	2.76471	2.29983	83.1853	-1.51	-2.85	3.91e-07	6.45e-06	0.01
1459	Reep5	18	complement(27128464..27159693)	32.2767	3.47058	10.7526	17.8736	20.369	113.961	-1.18	-2.26	1.33e-09	6.42e-08	4.34e-05	30.9533	0.95296	3.0787	38.5257	38.5614	100.092	-1.3	-2.47	0	0	0
1460	Egr1	18	27657628..27661429	1.72667	0.916752	53.0937	1.32171	0.572696	43.33	-1.53	-2.89	0.000323	0.00499	1	0.47	0.155242	33.0302	2.66447	2.36073	88.6002	-3.43	-10.78	7.83e-14	2.81e-12	2.55e-09
1461	Etf1	18	complement(27698695..27725694)	3.95	1.49863	37.9401	2.72432	1.73338	63.6262	-1.23	-2.35	1.23e-05	0.000279	0.4	4.67	0.700214	14.9939	5.17288	4.4146	85.3412	-1.03	-2.04	5.94e-06	8.16e-05	0.19
1462	Sil1	18	complement(28067484..28301863)	43.29	9.09758	21.0154	26.1938	24.1777	92.3032	1.35	2.55	6.85e-13	5.16e-11	2.24e-08	41.1367	2.89788	7.04453	31.8925	19.741	61.8985	1.22	2.33	1.53e-13	5.37e-12	5e-09
1463	Ecscr	18	complement(28506934..28516209)	2.50667	0.33946	13.5423	1.42306	1.53245	107.686	-1.37	-2.58	0.00113	0.01	1	1.55667	0.280238	18.0024	3.33538	3.48497	104.485	-2.14	-4.4	3e-07	5.03e-06	0.00979
1464	Tmem173	18	complement(28529576..28535828)	4.87	0.406325	8.34343	2.63816	3.15629	119.64	-1.45	-2.73	5.52e-11	3.32e-09	1.8e-06	4.38	0.848587	19.3741	6.63544	7.27433	109.628	-1.68	-3.2	1.75e-14	6.66e-13	5.72e-10
1465	Nrg2	18	complement(28835417..29015552)	1.42667	0.0907377	6.36012	0.758702	0.944644	124.508	2.31	4.96	4.54e-06	0.000114	0.15	1.85	0.27	14.5946	0.982468	0.772263	78.6044	2.58	6	1.78e-08	3.54e-07	0.00058
1466	Cystm1	18	29191731..29232978	4.34333	1.71957	39.5911	3.03145	1.85528	61.2009	-1.32	-2.5	0.0025	0.03	1	3.66	1.11216	30.3869	5.86764	5.08457	86.6544	-1.55	-2.93	0.000288	0.00279	1
1467	Pcdha4_3	18	29987206..30215897	2.13	0.435775	20.4589	1.28289	1.198	93.3829	2.02	4.06	0	0	0	3.16333	0.211266	6.67859	1.56526	0.978161	62.492	2.53	5.77	0	0	0
1468	Spry4	18	32594958..32609864	0.13	0.0793725	61.0558	0.104686	0.035799	34.1965	-2.07	-4.21	0.000614	0.00869	1	0.07	0.0360555	51.5079	0.263124	0.275588	104.737	-2.99	-7.97	1.02e-05	0.000133	0.33
1469	Ppp2r2b	18	complement(36985714..37245809)	0.976667	0.296704	30.3793	0.636685	0.480806	75.5171	3.01	8.04	0.000283	0.00442	1	1.85667	0.136504	7.3521	0.751124	0.393542	52.3938	3.9	14.96	3.78e-07	6.26e-06	0.01
1470	Dpysl3	18	complement(37716143..37819097)	4.67667	2.12585	45.4565	3.40126	1.8037	53.0304	-1	-2.01	0.00474	0.05	1	1.91	0.383014	20.0531	5.60417	4.02308	71.7872	-2.32	-5.01	7.72e-11	2.08e-09	2.52e-06
1471	Cdo1	18	complement(40701984..40716686)	1.09	0.960052	88.0782	1.02503	0.0918871	8.96436	4.07	16.85	0.000634	0.00893	1	1.01	0.544426	53.9036	1.04668	0.0750255	7.16792	3.88	14.73	0.000971	0.0083	1
1472	Gramd3	18	51492196..51591026	8.97667	1.42816	15.9097	5.20241	5.3376	102.599	1.32	2.5	3.76e-09	1.64e-07	0.000123	7.73667	1.38349	17.8822	6.45827	4.35621	67.4516	1.04	2.05	5.91e-06	8.12e-05	0.19
1473	Adamts19	18	53915807..54099120	3.13667	1.89115	60.2916	2.51391	0.880716	35.0338	3.27	9.61	2.78e-13	2.2e-11	9.08e-09	2.02	0.717147	35.5023	2.7226	0.720066	26.4477	2.59	6.02	1.06e-09	2.49e-08	3.47e-05
1474	RGD1309362	18	55505993..55508704	2.35	1.18609	50.4717	1.76804	0.823011	46.5493	3.33	10.07	5.97e-09	2.52e-07	0.000195	0.983333	0.565361	57.4944	1.96203	0.671986	34.2496	2.12	4.33	0.00219	0.02	1
1475	LOC100910979_2	18	55576239..55584957	3.56	1.56704	44.0178	2.56352	1.40924	54.9729	1.27	2.41	0.00297	0.03	1	3.79333	0.750022	19.7721	2.89568	1.15064	39.7364	1.35	2.54	0.000295	0.00285	1
1476	Pdgfrb	18	56364620..56406381	1.31	0.141067	10.7685	0.725534	0.82656	113.924	-1.8	-3.49	1.19e-07	4.04e-06	0.00388	0.85	0.05	5.88235	2.18369	2.59235	118.714	-2.53	-5.78	1.65e-14	6.3e-13	5.4e-10
1477	Ppargc1b	18	complement(56626712..56728968)	0.163333	0.0503322	30.8157	0.106833	0.0799038	74.7934	-2.38	-5.2	2.79e-05	0.00058	0.91	0.253333	0.200333	79.0788	0.417889	0.541719	129.632	-1.95	-3.86	0.000744	0.00659	1
1478	Pcyox1l	18	complement(57021083..57031459)	3.33	1.3	39.039	2.315	1.43543	62.0055	-1.03	-2.04	0.000576	0.00824	1	2.80333	0.66252	23.6333	3.97333	3.04638	76.6706	-1.3	-2.46	2.65e-05	0.000321	0.87
1479	Sh3tc2	18	57286322..57347577	5.72333	1.2566	21.9557	3.48996	3.15846	90.5012	-1.83	-3.56	0	0	0	3.15	0.510686	16.2122	9.68331	10.9572	113.156	-2.74	-6.7	0	0	0
1480	Adrb2	18	complement(57513793..57515834)	0.09	0.06	66.6667	0.075	0.0212132	28.2843	-3.73	-13.24	7.42e-07	2.2e-05	0.02	0.0133333	0.023094	173.205	0.5	0.736274	147.255	-6.02	-64.94	4.49e-06	6.31e-05	0.15
1481	Atp8b1	18	complement(60013382..60095354)	0.08	0.043589	54.4862	0.0617945	0.0257465	41.6647	-2.35	-5.08	0.000235	0.00376	1	0.0833333	0.0493288	59.1946	0.18453	0.213362	115.625	-2.3	-4.93	0.000357	0.00339	1
1482	Cep76	18	complement(63359832..63394766)	3.9	1.01489	26.0228	2.45744	2.04008	83.0164	1.01	2.01	0.000988	0.01	1	5.69333	0.37421	6.57278	2.9383	1.66572	56.69	1.5	2.83	1.34e-08	2.72e-07	0.000436
1483	RGD1562758	18	complement(63824407..63825408)	0.0266667	0.046188	173.205	0.0364273	0.0138037	37.8937	-4.66	-25.29	0.00176	0.02	1	0.05	0.0866025	173.205	0.390952	0.614132	157.086	-3.89	-14.83	0.00273	0.02	1
1484	Mro	18	69841053..69849389	20.6633	6.47473	31.3344	13.569	10.0329	73.9394	-1.25	-2.37	4.91e-08	1.78e-06	0.0016	9.51	0.337194	3.54568	26.9427	24.2259	89.9163	-2.43	-5.39	0	0	0
1485	Lipg	18	complement(70901710..70924708)	18.0433	7.89261	43.7425	12.968	7.17764	55.349	-1.64	-3.13	2.2e-13	1.77e-11	7.18e-09	13.3867	0.845833	6.31847	28.892	28.0443	97.066	-2.12	-4.34	0	0	0
1486	Ctif	18	complement(71463486..71829881)	2.40667	0.355715	14.7804	1.38119	1.45024	104.999	-1.37	-2.58	1.8e-11	1.17e-09	5.86e-07	2.03667	0.342685	16.8258	3.19746	3.30879	103.482	-1.68	-3.2	0	0	0
1487	St8sia5	18	73564247..73625137	0.82	0.398873	48.6431	0.609437	0.297781	48.8618	-2.82	-7.08	1.5e-09	7.13e-08	4.88e-05	0.603333	0.215019	35.6386	2.59962	3.45353	132.847	-3.37	-10.32	1.11e-15	4.6e-14	3.62e-11
1488	Pstpip2	18	74174936..74292921	2.15667	0.362951	16.8293	1.25981	1.26835	100.678	2.98	7.91	2.77e-09	1.26e-07	9.05e-05	2.91333	0.704935	24.1969	1.55987	1.03657	66.452	3.32	10	2.42e-14	9.11e-13	7.9e-10
1489	Epg5	18	74299931..74395547	24.3267	4.8794	20.0578	14.603	13.7513	94.1674	2.07	4.21	0	0	0	32.7033	2.41479	7.38394	17.8454	11.2288	62.9231	2.44	5.41	0	0	0
1490	Zadh2	18	80939875..80949226	1.66333	0.544273	32.7218	1.1038	0.791295	71.688	1.44	2.71	0.00131	0.02	1	1.53333	0.330202	21.5349	1.2892	0.64513	50.041	1.27	2.42	0.00291	0.02	1
1491	LOC108348293	19	209926..214130	7.43	0.14	1.88425	3.785	5.15481	136.19	2.32	4.98	3.63e-06	9.3e-05	0.12	7.12333	0.692122	9.71627	5	4.20888	84.1777	2.17	4.52	5.56e-06	7.68e-05	0.18
1492	Bean1	19	complement(949607..983556)	4.01667	0.215019	5.35318	2.11584	2.68817	127.05	-2.18	-4.54	2.89e-14	2.6e-12	9.42e-10	2.02333	0.362951	17.9383	8.13723	10.6012	130.28	-3.26	-9.58	0	0	0
1493	Cdh5	19	complement(1023683..1074365)	0.83	0.329242	39.6677	0.579621	0.35409	61.0899	-1.66	-3.15	0.000262	0.00412	1	0.556667	0.325013	58.3855	1.39975	1.4424	103.047	-2.39	-5.23	3.46e-07	5.75e-06	0.01
1494	Setd6	19	complement(9762489..9765484)	1.17333	0.285015	24.291	0.729174	0.628136	86.1435	-1.25	-2.37	0.00247	0.03	1	1.33	0.238118	17.9036	1.50612	1.41711	94.0902	-1.09	-2.13	0.00445	0.03	1
1495	Mt3	19	complement(11324698..11326139)	19.1733	9.93308	51.8068	14.5532	6.53384	44.8962	-1.52	-2.86	7.81e-07	2.3e-05	0.03	6.39	2.47873	38.7908	29.5155	26.324	89.1872	-3.14	-8.83	0	0	0
1496	Ogfod1	19	complement(11425105..11451278)	3.7	1.47163	39.7738	2.58582	1.57569	60.9361	-1.19	-2.28	5.91e-05	0.00112	1	2.62333	0.527289	20.0999	4.71388	3.85063	81.6871	-1.71	-3.28	2.45e-09	5.48e-08	7.99e-05
1497	Ces1d	19	15033108..15239821	16.4733	3.5307	21.4328	10.002	9.15182	91.4998	6.65	100.61	0	0	0	9.74333	1.88537	19.3504	12.158	7.47147	61.4531	5.82	56.48	0	0	0
1498	Rpgrip1l	19	17115412..17208055	1.96	0.646452	32.9822	1.30323	0.928819	71.2707	1.26	2.4	2.88e-05	0.000593	0.94	2.63667	0.303535	11.5121	1.52215	0.758377	49.8228	1.64	3.11	9.61e-11	2.55e-09	3.13e-06
1499	Nkd1	19	complement(19436333..19509087)	16.4533	5.78446	35.1568	11.1189	7.54403	67.8487	1.84	3.59	2.78e-15	2.75e-13	9.05e-11	11.99	0.491223	4.09694	12.8959	6.15871	47.757	1.32	2.5	4.82e-11	1.32e-09	1.57e-06
1500	Gpt2	19	complement(22590881..22632071)	12.9367	3.20058	24.7404	8.06862	6.88445	85.3237	-2.1	-4.29	0	0	0	8.36333	2.04052	24.3984	25.9491	31.3501	120.814	-2.82	-7.04	0	0	0
1501	Il15	19	complement(23542889..23554594)	4.26333	0.405504	9.51143	2.33442	2.7279	116.856	2.37	5.17	0.00049	0.00717	1	3.77	1.13212	30.0298	2.97628	2.22636	74.8034	2.1	4.28	0.00315	0.02	1
1502	Tbc1d9	19	24329023..24429909	0.51	0.229129	44.9272	0.369564	0.198606	53.7406	-2.16	-4.47	3.17e-09	1.41e-07	0.000103	0.55	0.135277	24.5959	1.08304	1.24374	114.837	-2.12	-4.35	1.12e-10	2.95e-09	3.64e-06
1503	Ddx39a	19	24846938..24854953	24.5633	4.07431	16.587	14.3188	14.4879	101.181	-1.01	-2.01	1.75e-09	8.18e-08	5.71e-05	20.5567	0.652865	3.17593	27.5259	25.0645	91.0579	-1.32	-2.5	0	0	0
1504	Il27ra	19	complement(25149897..25164086)	1.13667	0.22723	19.9909	0.681948	0.643069	94.2988	1.55	2.93	0.000113	0.002	1	1.54333	0.275015	17.8196	0.834632	0.526029	63.0252	1.92	3.78	2.89e-07	4.87e-06	0.00944
1505	Zswim4	19	complement(25320683..25345790)	2.15333	0.525389	24.3989	1.33936	1.15113	85.9463	-1.3	-2.47	4.64e-07	1.42e-05	0.02	1.55667	0.223681	14.3692	2.79291	2.64593	94.7375	-1.82	-3.53	1.46e-12	4.66e-11	4.78e-08
1506	Ier2	19	complement(25774143..25775659)	0.77	0.3	38.961	0.535	0.33234	62.1197	-1.93	-3.8	4.71e-05	0.000911	1	0.58	0.340441	58.6967	1.42333	1.55648	109.355	-2.35	-5.09	1.38e-05	0.000177	0.45
1507	MAST1	19	complement(26026043..26053762)	0.00333333	0.0057735	173.205	0.00455342	0.00172546	37.8937	-4.78	-27.47	0.000811	0.01	1	0.00666667	0.011547	173.205	0.0863689	0.141714	164.08	-4.75	-26.86	0.00106	0.00895	1
1508	Junb	19	complement(26092974..26094756)	1.20333	0.529182	43.9763	0.866258	0.476697	55.0295	-1.55	-2.93	0.00026	0.00409	1	0.556667	0.119304	21.4318	1.82084	1.68739	92.6712	-2.67	-6.38	2.01e-09	4.57e-08	6.56e-05
1509	AABR07043358.1	19	complement(27745033..27748335)	7.53667	1.19718	15.8847	4.36692	4.4827	102.651	1.35	2.55	0.00146	0.02	1	9.74667	2.16188	22.1807	5.42461	3.66107	67.4899	1.62	3.07	2.46e-05	0.0003	0.8
1510	Gab1	19	30794571..30902008	12.09	2.19392	18.1466	7.14196	6.99758	97.9784	1.92	3.78	4.53e-14	3.97e-12	1.48e-09	15.6833	0.482217	3.07471	8.79131	5.7135	64.9904	2.24	4.73	0	0	0
1511	Tmem184c	19	34041219..34057159	50.44	10.3666	20.5523	30.4033	28.3362	93.2011	1.44	2.72	1.11e-16	1.26e-14	3.62e-12	60.2533	1.92731	3.19868	37.0822	23.1364	62.3922	1.65	3.14	0	0	0
1512	AABR07043720.1	19	complement(36270675..36364934)	3.78333	1.38839	36.6976	2.58586	1.69348	65.4899	3.2	9.21	2.02e-07	6.58e-06	0.0066	2.15	0.20664	9.61115	2.98391	1.38176	46.307	2.43	5.38	0.000392	0.00369	1
1513	Slc9a5	19	37305248..37325335	2.30667	0.231805	10.0493	1.26924	1.46715	115.593	3.05	8.28	4.87e-14	4.25e-12	1.59e-09	1.90333	0.312623	16.425	1.61616	1.19889	74.1813	2.69	6.44	5.96e-11	1.62e-09	1.95e-06
1514	Enkd1	19	complement(37670624..37675077)	4.48	0.653376	14.5843	2.56669	2.70583	105.421	1.78	3.44	3.2e-05	0.00065	1	4.19	0.735119	17.5446	3.20446	2.2093	68.9446	1.59	3.01	2.61e-05	0.000316	0.85
1515	Slc7a6	19	38162515..38179149	5.62333	0.861646	15.3227	3.24249	3.36702	103.841	-1.4	-2.64	1.37e-13	1.14e-11	4.48e-09	6.31	0.251595	3.98724	7.59499	7.90577	104.092	-1.31	-2.48	6e-15	2.36e-13	1.96e-10
1516	Nfat5	19	complement(38446059..38533735)	1.04667	0.315331	30.1271	0.680999	0.517133	75.9374	-1.11	-2.16	1.24e-07	4.18e-06	0.00403	1.12333	0.158219	14.0848	1.274	1.09026	85.5776	-1.06	-2.08	1e-07	1.82e-06	0.00326
1517	Cdh3	19	38669230..38719677	0.526667	0.220076	41.7865	0.373371	0.216793	58.0635	-1.67	-3.18	0.000127	0.0022	1	0.553333	0.0585947	10.5894	0.828914	0.803777	96.9675	-1.63	-3.09	6.76e-05	0.000755	1
1518	St3gal2	19	complement(43274493..43290363)	9.97667	1.88468	18.8909	5.93068	5.7219	96.4797	-1.02	-2.03	1.26e-08	5.06e-07	0.00041	9.14333	1.06604	11.6592	11.2805	10.1109	89.6321	-1.21	-2.31	5.27e-13	1.77e-11	1.72e-08
1519	Ctrb1	19	complement(43906292..43911057)	6.37333	1.7314	27.1663	4.05236	3.28235	80.9983	1.54	2.91	0.000554	0.00795	1	9.71667	1.94464	20.0135	4.82491	2.67906	55.5256	2.07	4.21	2.48e-08	4.85e-07	0.000809
1520	Bcar1	19	complement(43932554..43955783)	7.87	0.910165	11.565	4.39008	4.92135	112.101	-1.46	-2.74	5.22e-15	4.93e-13	1.7e-10	7.45667	1.33121	17.8527	10.8401	11.7011	107.943	-1.6	-3.04	0	0	0
1521	AABR07044001.4	19	complement(52051267..52061809)	0.48	0.232594	48.4571	0.356297	0.174942	49.1002	-2.85	-7.21	7.26e-10	3.66e-08	2.37e-05	0.456667	0.362261	79.3273	1.4742	1.94021	131.611	-2.92	-7.58	5.18e-10	1.26e-08	1.69e-05
1522	AABR07044001.2	19	52056421..52069750	0.736667	0.65041	88.291	0.693538	0.0609926	8.79441	-2.74	-6.7	2.42e-06	6.42e-05	0.08	0.18	0.167033	92.7961	2.26236	2.71762	120.123	-4.8	-27.77	5.19e-10	1.26e-08	1.69e-05
1523	Osgin1	19	52077109..52085496	14.7633	4.34357	29.4214	9.55345	7.36788	77.1227	-2.4	-5.27	0	0	0	7.27	1.41035	19.3997	34.379	43.3135	125.988	-3.46	-11.01	0	0	0
1524	Necab2	19	52086325..52112629	12.4367	2.96622	23.8506	7.70144	6.69662	86.9528	-2.74	-6.69	0	0	0	4.35333	1.88903	43.3927	35.5476	48.4629	136.332	-4.33	-20.08	0	0	0
1525	Wfdc1	19	52313795..52332697	46.4867	26.5102	57.0276	36.4985	14.1255	38.7016	1.13	2.18	1.12e-05	0.000258	0.37	56.1033	9.32901	16.6283	39.829	11.5344	28.9597	1.36	2.58	5.22e-14	1.91e-12	1.7e-09
1526	Crispld2	19	52647070..52705131	40.9333	7.89589	19.2896	24.4146	23.361	95.6845	-2.86	-7.28	0	0	0	15.8067	1.24981	7.90687	127.58	179.449	140.656	-4.34	-20.19	0	0	0
1527	Gse1	19	54060622..54148970	0.966667	0.210317	21.757	0.588492	0.53482	90.8797	-1.28	-2.43	0.000161	0.00268	1	0.61	0.127671	20.9297	1.23233	1.17754	95.5538	-1.99	-3.98	2.26e-08	4.45e-07	0.000739
1528	Slc7a5	19	complement(54693959..54722563)	3.06	0.283549	9.26631	1.67177	1.96325	117.435	-2.37	-5.18	0	0	0	2.80333	0.591805	21.1108	6.90118	9.16337	132.78	-2.57	-5.92	0	0	0
1529	Mvd	19	complement(55258905..55268951)	13.0433	2.81356	21.5709	7.92845	7.23354	91.2353	-1.93	-3.8	0	0	0	10.32	0.553263	5.36108	23.7756	27.9206	117.434	-2.35	-5.11	0	0	0
1530	Cbfa2t3	19	complement(55441572..55510460)	8.48	1.22601	14.4577	4.853	5.12935	105.694	1.61	3.05	7.31e-10	3.68e-08	2.38e-05	8.02	0.81185	10.1228	6.062	4.18809	69.0876	1.44	2.72	1.92e-10	4.93e-09	6.27e-06
1531	Sult5a1	19	complement(55952853..55967836)	6.93333	2.21618	31.9641	4.57475	3.33553	72.9118	4.26	19.19	6.39e-12	4.41e-10	2.08e-07	4.91667	1.56577	31.8462	5.35984	2.72249	50.7943	3.71	13.1	1.03e-09	2.42e-08	3.37e-05
1532	Dpep1	19	55982740..55998208	9.02	1.38795	15.3875	5.20397	5.39668	103.703	1.87	3.64	2.56e-09	1.17e-07	8.35e-05	7.7	2.41626	31.38	6.47598	4.40637	68.0417	1.58	2.99	1.42e-06	2.16e-05	0.05
1533	Tubb3	19	56220755..56229813	6.16667	1.74586	28.3113	3.95626	3.12598	79.0135	-1.44	-2.72	2.05e-08	7.95e-07	0.000669	6.07333	0.891422	14.6776	8.71418	8.53224	97.9121	-1.52	-2.87	2.69e-11	7.53e-10	8.76e-07
1534	RGD1559896	19	complement(57396606..57422093)	2.81333	0.785196	27.9098	1.79926	1.43411	79.7053	-1.22	-2.32	8.4e-06	0.0002	0.27	2.37333	0.0450925	1.89996	3.59951	3.27887	91.0921	-1.52	-2.86	2.23e-10	5.66e-09	7.27e-06
1535	RT1-M3-1	20	complement(1814661..1818800)	8.62	0.43589	5.05673	4.52794	5.78704	127.807	2.04	4.11	6.24e-09	2.63e-07	0.000203	10.26	0.684178	6.6684	5.89196	4.7251	80.1956	2.24	4.73	6.56e-12	1.97e-10	2.14e-07
1536	Zfp57	20	complement(2014170..2020537)	4.95	1.74826	35.3183	3.34913	2.26397	67.5989	1.41	2.66	0.000452	0.00667	1	4.4	0.147309	3.34794	3.88275	1.84853	47.6087	1.15	2.21	0.000682	0.00609	1
1537	Trim26	20	complement(2201683..2224463)	4.12	0.935521	22.7068	2.52776	2.25177	89.0815	1.25	2.38	3.02e-06	7.87e-05	0.1	4.51667	0.312143	6.91092	3.05851	1.83856	60.113	1.31	2.49	2.05e-09	4.64e-08	6.7e-05
1538	Btnl7_1	20	complement(2757004..2768426)	0.956667	0.333816	34.8937	0.645241	0.440422	68.2569	2.88	7.38	0.000262	0.00412	1	1.22667	0.162891	13.2791	0.746828	0.357694	47.8951	3.17	9.03	3.83e-05	0.000449	1
1539	Ppp1r18	20	complement(3372413..3397039)	7.25333	1.29867	17.9044	4.276	4.21059	98.4702	-1.71	-3.26	0	0	0	5.03333	0.168028	3.3383	11.4273	12.7393	111.481	-2.29	-4.89	0	0	0
1540	Ier3	20	complement(3438798..3440769)	4.36667	1.77091	40.5553	3.06879	1.83547	59.811	-2.66	-6.34	0	0	0	2.89667	0.631295	21.7938	11.8225	15.2174	128.715	-3.26	-9.59	0	0	0
1541	C4b	20	complement(4302344..4316715)	2.97333	1.78105	59.9007	2.37719	0.843073	35.4651	1.51	2.84	2.21e-05	0.000472	0.72	2.39667	0.338575	14.1269	2.57479	0.687406	26.6975	1.16	2.23	0.000112	0.00119	1
1542	Notch4	20	4329811..4353785	0.48	0.141774	29.5363	0.310887	0.239162	76.9287	-3.97	-15.62	0	0	0	0.48	0.043589	9.08104	3.03726	4.72524	155.576	-4.07	-16.76	0	0	0
1543	Rn60_20_0047.3	20	complement(4638691..4677034)	11.4233	3.81172	33.3679	7.61753	5.38222	70.6557	9.63	795.02	0.000821	0.01	1	6.26667	3.06653	48.9341	8.88835	4.39649	49.4635	8.57	379.55	0.00221	0.02	1
1544	RT1-CE6	20	complement(4673843..4792450)	10.4733	5.56509	53.1358	8.01921	3.47065	43.2792	-2.2	-4.6	0	0	0	2.9	0.571052	19.6914	22.1528	24.6028	111.06	-4.06	-16.73	0	0	0
1545	RT1-CE5	20	complement(4892702..4896991)	26.52	6.7794	25.5634	16.6497	13.9587	83.8376	-1.28	-2.42	4.29e-12	3.01e-10	1.4e-07	18.2967	2.9349	16.0406	34.1831	31.9325	93.416	-1.86	-3.62	0	0	0
1546	Clic1	20	5040337..5049166	54.57	12.2303	22.4122	33.4002	29.9387	89.6363	-1.05	-2.07	3.74e-10	1.98e-08	1.22e-05	51.3033	1.91422	3.73118	62.9368	55.366	87.9708	-1.19	-2.28	2.12e-14	7.99e-13	6.92e-10
1547	Ddah2	20	5049496..5052585	34.6267	8.18998	23.6522	21.4083	18.6936	87.3191	1.12	2.17	2.23e-08	8.57e-07	0.000728	37.4733	3.61381	9.64369	25.8155	15.2642	59.1279	1.18	2.26	1.42e-10	3.7e-09	4.62e-06
1548	G6b	20	complement(5054583..5056488)	1.85333	1.06068	57.2307	1.457	0.560493	38.4689	2.75	6.71	0.0028	0.03	1	2.89333	1.59478	55.1192	1.59134	0.459578	28.88	3.17	9	0.000304	0.00293	1
1549	Ly6g6e	20	5067330..5068624	11.3933	4.83107	42.4026	8.1122	4.64022	57.2005	3.75	13.42	1.44e-09	6.89e-08	4.7e-05	12.62	4.34411	34.4224	9.2048	3.78776	41.1499	3.81	14.02	7e-11	1.89e-09	2.28e-06
1550	Apom	20	complement(5120474..5123073)	5.11667	0.878996	17.1791	2.99783	2.99649	99.9551	1.81	3.5	7.77e-05	0.00143	1	5.24667	0.925221	17.6344	3.70522	2.44758	66.0577	1.7	3.25	5.02e-05	0.000575	1
1551	Cdkn1a	20	6351458..6358864	2.03	0.748398	36.8669	1.3892	0.906229	65.2339	-3.99	-15.91	0	0	0	0.8	0.337194	42.1493	12.3428	18.983	153.798	-5.35	-40.76	0	0	0
1552	Rab44	20	6397022..6410191	0.0366667	0.0351188	95.7787	0.0358928	0.00109447	3.04929	-5.89	-59.17	2.22e-11	1.42e-09	7.25e-07	0	0	#DIV/0!	0.887262	1.47461	166.198	-8.71	-419	4.54e-05	0.000525	1
1553	Hmga1	20	7136007..7138980	11.5967	4.88819	42.1517	8.24243	4.74361	57.5511	-2.01	-4.03	1.36e-07	4.58e-06	0.00444	4.47333	0.664931	14.8643	21.9883	24.0436	109.347	-3.4	-10.52	3.33e-16	1.43e-14	1.09e-11
1554	Fkbp5	20	complement(7976713..8019020)	44.4233	8.25277	18.5775	26.338	25.5765	97.1084	-1.55	-2.93	7.77e-16	8.05e-14	2.54e-11	29.2467	2.555	8.73604	64.8187	69.0605	106.544	-2.21	-4.63	0	0	0
1555	Pim1	20	8165307..8169555	3.38333	0.789958	23.3485	2.08665	1.83379	87.8824	-1.08	-2.11	0.00159	0.02	1	1.65	0.180831	10.9595	4.02443	3.59811	89.4068	-2.16	-4.46	1.45e-10	3.77e-09	4.72e-06
1556	Cbs	20	complement(10361988..10386751)	1.10333	0.109697	9.94229	0.606515	0.702607	115.843	2.26	4.8	0.00014	0.00239	1	1.04333	0.559673	53.6427	0.77101	0.572717	74.2814	2.09	4.26	0.00121	0.01	1
1557	Cstb	20	complement(10966331..10968432)	23.7933	8.67049	36.4408	16.2319	10.6935	65.8793	-1.09	-2.13	3.79e-07	1.18e-05	0.01	20.1667	3.84793	19.0806	28.7946	23.0356	79.9997	-1.34	-2.53	2.62e-11	7.35e-10	8.53e-07
1558	Pfkl	20	11393877..11415882	38.6867	4.17681	10.7965	21.4317	24.4022	113.86	-1.39	-2.62	1.16e-13	9.8e-12	3.78e-09	42.5933	5.07244	11.909	51.3978	54.6958	106.417	-1.32	-2.5	0	0	0
1559	Col18a1	20	12225202..12332858	106.567	38.5863	36.2086	72.5765	48.0694	66.2327	-1.54	-2.91	1.62e-14	1.47e-12	5.29e-10	53.0933	5.4654	10.294	159.051	153.587	96.5644	-2.58	-5.99	0	0	0
1560	Lss	20	complement(12842884..12870497)	16.6167	6.47859	38.9885	11.5476	7.1687	62.0794	-1.25	-2.38	3.9e-09	1.7e-07	0.000127	7.97667	0.928134	11.6356	21.9451	18.7087	85.2525	-2.36	-5.12	0	0	0
1561	Pcnt	20	12944786..13038431	4.32	0.396863	9.18664	2.35843	2.77408	117.624	1.32	2.5	2.09e-10	1.14e-08	6.81e-06	3.87667	0.246847	6.3675	3.01229	2.26502	75.1928	1.09	2.13	2.01e-09	4.57e-08	6.57e-05
1562	LOC103694877	20	13732198..13732859	7.37667	3.07093	41.6304	5.2238	3.04461	58.2835	-1.64	-3.12	5.94e-06	0.000145	0.19	6.93	2.3851	34.417	12.1825	12.2436	100.502	-1.83	-3.56	1.21e-07	2.17e-06	0.00396
1563	Gstt1	20	13799102..13816526	16.78	1.51947	9.05527	9.14974	10.7908	117.936	-1.92	-3.79	3.14e-13	2.44e-11	1.03e-08	11.25	1.57401	13.9912	29.4065	35.9058	122.102	-2.57	-5.94	0	0	0
1564	Gstt3	20	13817795..13825475	41.1333	3.25368	7.91008	22.1935	26.785	120.688	-1.02	-2.02	9.25e-06	0.000218	0.3	25.7167	2.10372	8.18037	45.3557	44.3641	97.8138	-1.77	-3.41	1.11e-16	4.91e-15	3.62e-12
1565	Ddt	20	13827132..13831588	26.41	4.71501	17.8531	15.5625	15.3407	98.5746	-1.1	-2.14	1.04e-09	5.13e-08	3.39e-05	22.26	1.1386	5.11498	30.9183	28.7241	92.9031	-1.4	-2.64	1.11e-16	4.91e-15	3.62e-12
1566	Ggt1	20	complement(14019723..14025068)	7.85	5.01112	63.8359	6.43056	2.00739	31.2165	-1.7	-3.25	8.79e-07	2.55e-05	0.03	5.52	0.802994	14.547	13.5537	12.419	91.6284	-2.27	-4.84	0	0	0
1567	Rn60_20_0141.4	20	complement(14045726..14046536)	1.87333	1.30791	69.8174	1.59062	0.399813	25.1357	-2.01	-4.02	0.000469	0.00688	1	0.633333	0.379781	59.9654	3.64708	3.57309	97.9713	-3.51	-11.37	6.23e-07	9.98e-06	0.02
1568	Lrrc75b	20	14050465..14060264	6.48	2.70191	41.6961	4.59095	2.67152	58.1909	-1.04	-2.06	8.08e-05	0.00148	1	4.97667	0.338428	6.80029	7.75397	5.79504	74.7364	-1.44	-2.71	2.68e-10	6.73e-09	8.73e-06
1569	AABR07044711.1	20	complement(18058245..18060661)	2.98333	0.713466	23.9151	1.8484	1.60504	86.834	-1.55	-2.93	1.28e-08	5.16e-07	0.000419	2.24333	1.45142	64.6995	4.4256	4.60586	104.073	-2.02	-4.06	1.41e-07	2.5e-06	0.0046
1570	Arid5b	20	21564975..21880715	0.726667	0.235443	32.4004	0.481055	0.347348	72.2054	-1.22	-2.33	0.00415	0.04	1	0.713333	0.197569	27.6965	0.94737	0.8442	89.1099	-1.36	-2.57	0.000257	0.00252	1
1571	Ctnna3_1	20	complement(25064702..25826658)	1.04667	0.618088	59.053	0.832378	0.303051	36.4078	-3.34	-10.16	5.55e-16	5.9e-14	1.81e-11	0.353333	0.046188	13.0721	4.38159	6.15114	140.386	-4.93	-30.55	0	0	0
1572	Pbld1	20	complement(27103317..27117663)	2.25667	0.823974	36.5129	1.54032	1.01307	65.7699	2.38	5.21	5.1e-06	0.000126	0.17	1.40667	0.604676	42.9865	1.78021	0.828129	46.5185	1.62	3.08	0.00584	0.04	1
1573	Lims1	20	27954433..28002082	9.97667	2.95375	29.6066	6.46521	4.96595	76.8104	-1.54	-2.92	1.17e-12	8.61e-11	3.8e-08	12.1967	1.85133	15.179	14.6435	14.5939	99.6616	-1.29	-2.45	2.73e-11	7.65e-10	8.92e-07
1574	Ccdc138	20	28078500..28157071	3.45667	0.481283	13.9233	1.96897	2.10391	106.853	1.76	3.39	1.94e-05	0.000421	0.63	5.36667	0.767224	14.2961	2.46598	1.7188	69.7005	2.32	4.98	8.27e-11	2.21e-09	2.7e-06
1575	P4ha1	20	28920616..28971966	130.357	22.5189	17.2748	76.4378	76.2528	99.758	-1.26	-2.39	1.16e-11	7.76e-10	3.79e-07	140.907	12.0445	8.54789	164.249	161.367	98.2459	-1.21	-2.31	2.44e-14	9.18e-13	7.97e-10
1576	Oit3	20	complement(29009330..29029905)	64.58	45.2886	70.1279	54.9343	13.6411	24.8316	2.82	7.08	1.11e-16	1.26e-14	3.62e-12	73.6	9.34099	12.6916	58.1495	11.1379	19.1539	2.96	7.77	0	0	0
1577	Cdh23	20	complement(29857637..29990111)	0.183333	0.046188	25.1935	0.114761	0.0969764	84.5031	-2.39	-5.23	2.75e-09	1.26e-07	8.98e-05	0.0733333	0.0305505	41.6598	0.426507	0.544297	127.617	-3.73	-13.23	0	0	0
1578	Vsir	20	29897594..29919998	2.20333	1.12429	51.0269	1.66381	0.762997	45.8584	-1.28	-2.43	0.000592	0.00843	1	1.77667	0.481906	27.1242	3.04921	2.45948	80.6596	-1.62	-3.07	2.5e-06	3.65e-05	0.08
1579	Slc29a3	20	complement(30287424..30327361)	2.15667	0.208407	9.66337	1.18254	1.37763	116.498	-1.21	-2.31	7.41e-06	0.000178	0.24	2.31	0.435546	18.8548	2.60502	2.6494	101.704	-1.18	-2.26	9.36e-07	1.46e-05	0.03
1580	Pald1	20	complement(30938901..30975472)	8.60667	0.368963	4.28694	4.48781	5.82494	129.794	1.36	2.57	1.53e-09	7.27e-08	4.99e-05	14.9167	2.68779	18.0187	5.86188	4.757	81.1515	2.06	4.17	0	0	0
1581	Tysnd1	20	31313018..31318736	1.51667	0.224796	14.8217	0.870731	0.91349	104.911	-1.24	-2.37	0.00115	0.01	1	1.05667	0.652559	61.7564	1.89715	1.89152	99.7032	-1.83	-3.54	3.93e-05	0.00046	1
1582	Aifm2	20	31339787..31352906	7.42	1.21132	16.3251	4.31566	4.3902	101.727	-1.53	-2.88	5.89e-13	4.45e-11	1.92e-08	3.89667	0.180093	4.62171	10.6838	11.4584	107.251	-2.52	-5.74	0	0	0
1583	Col13a1	20	complement(31456852..31598118)	1.02667	0.306649	29.8684	0.666658	0.50913	76.3705	-1.4	-2.64	0.00161	0.02	1	0.783333	0.128582	16.4147	1.45111	1.40559	96.8633	-1.86	-3.64	2.12e-06	3.13e-05	0.07
1584	Tspan15	20	complement(31813192..31857097)	24.2667	5.29815	21.8331	14.7824	13.4128	90.7346	-2.37	-5.17	0	0	0	24.1467	2.93395	12.1505	56.3483	72.6162	128.87	-2.47	-5.54	0	0	0
1585	Hk1	20	complement(31912262..31956649)	78.84	3.99263	5.06422	41.4163	52.9251	127.788	-1.01	-2.01	1.41e-07	4.74e-06	0.00461	73.5767	7.94015	10.7917	86.3242	86.3174	99.9921	-1.2	-2.29	3.42e-14	1.27e-12	1.12e-09
1586	Ddx21	20	complement(32213148..32232632)	7.37333	0.556447	7.54675	3.96489	4.82027	121.574	-1.01	-2.01	2.41e-06	6.42e-05	0.08	6.16	0.667308	10.8329	8.14326	7.99961	98.236	-1.36	-2.56	3.65e-12	1.13e-10	1.19e-07
1587	Fam184a	20	complement(34936050..35054881)	5.23667	1.25993	24.0598	3.2483	2.81197	86.5676	2.83	7.12	1.11e-16	1.26e-14	3.62e-12	7.04	0.730821	10.381	3.9122	2.29693	58.712	3.2	9.22	0	0	0
1588	Tube1	20	44220840..44238830	5.34667	1.25516	23.4756	3.30091	2.89313	87.6463	1.1	2.14	0.000127	0.0022	1	6.16	0.426732	6.92746	3.98394	2.36319	59.318	1.25	2.37	3e-07	5.03e-06	0.00979
1589	Grik2	20	complement(53789760..54517709)	0.38	0.06	15.7895	0.22	0.226274	102.852	2.08	4.22	0.00406	0.04	1	1.33	0.351568	26.4337	0.273333	0.184752	67.5922	3.78	13.69	5.37e-11	1.47e-09	1.75e-06
1590	Zfp300	X	908044..911067	3.68667	1.29114	35.0218	2.4889	1.6939	68.058	1.61	3.06	4.87e-06	0.000121	0.16	7.79667	1.26571	16.234	2.88927	1.38402	47.9022	2.67	6.35	0	0	0
1591	LOC100363372	X	complement(1031035..1076850)	3.46333	0.45742	13.2075	1.96038	2.1255	108.423	1.13	2.2	2.22e-05	0.000473	0.72	5.51667	0.784496	14.2205	2.46025	1.7345	70.5011	1.73	3.32	2.22e-16	9.63e-15	7.24e-12
1592	Rgn	X	complement(1833492..1848904)	3.26	0.31749	9.73896	1.78875	2.08067	116.32	1.34	2.53	0.000923	0.01	1	3.14667	0.912268	28.9916	2.27916	1.69886	74.5387	1.18	2.26	0.00321	0.02	1
1593	Chst7	X	complement(2623024..2657155)	9.79333	2.92941	29.9123	6.36137	4.85353	76.2969	1.74	3.34	1.34e-08	5.39e-07	0.000439	16.4933	4.7435	28.7601	7.50425	3.96193	52.7958	2.46	5.5	0	0	0
1594	Efhc2	X	5825711..6026398	2.41333	1.09801	45.4978	1.75567	0.930072	52.9752	2.79	6.9	2.25e-08	8.62e-07	0.000735	3.43333	0.930072	27.0895	1.97378	0.75844	38.4257	3.26	9.55	5.06e-14	1.85e-12	1.65e-09
1595	Ube2q2l	X	complement(10771112..10772633)	4.29333	1.245	28.9985	2.76917	2.15549	77.8391	-2.4	-5.27	0	0	0	2.86333	0.707413	24.7059	9.86278	12.3807	125.529	-2.99	-7.97	0	0	0
1596	RGD1561661	X	13441558..13443470	22.5267	14.953	66.3792	18.7398	5.35537	28.5775	5.5	45.4	0	0	0	20.31	4.33793	21.3586	20.0032	4.37361	21.8645	5.3	39.53	0	0	0
1597	Rpgr	X	complement(14271017..14331486)	8.09333	2.21744	27.3983	5.15539	4.15489	80.5931	1.01	2.02	3.63e-05	0.000728	1	11.7333	2.24019	19.0925	6.13359	3.39149	55.2937	1.51	2.85	4.11e-13	1.39e-11	1.34e-08
1598	Lancl3	X	14358224..14490340	5.24	1.88221	35.92	3.5611	2.37432	66.6737	3.58	11.99	1.78e-10	9.82e-09	5.79e-06	13.6267	2.18852	16.0606	4.12074	1.93862	47.0456	4.93	30.48	0	0	0
1599	Slc38a5	X	complement(14963921..14972675)	5.48	0.210713	3.84513	2.84536	3.72595	130.948	2.01	4.02	1.45e-07	4.84e-06	0.00472	5.28333	0.764221	14.4647	3.72357	3.04222	81.7018	1.87	3.66	3.19e-07	5.32e-06	0.01
1600	Glod5	X	15225645..15240329	0.406667	0.336502	82.7463	0.371584	0.0496142	13.3521	-2.62	-6.15	0.00146	0.02	1	0.553333	0.149778	27.0682	1.15106	1.35054	117.331	-2.22	-4.64	0.00468	0.03	1
1601	Kcnd1	X	complement(15506724..15520712)	5.66333	1.65657	29.2508	3.65995	2.83321	77.411	2.17	4.5	4.57e-11	2.79e-09	1.49e-06	4.55667	0.917842	20.1428	4.32664	2.31234	53.4444	1.72	3.3	2.77e-09	6.16e-08	9.04e-05
1602	Praf2	X	complement(15618991..15620841)	36.17	4.45336	12.3123	20.3117	22.4271	110.415	-1.02	-2.03	1.37e-06	3.81e-05	0.04	32.63	4.1508	12.7208	40.2011	37.9243	94.3365	-1.24	-2.36	3.89e-11	1.07e-09	1.27e-06
1603	Usp27x	X	15988604..15990484	17.4367	1.06547	6.11053	9.25107	11.5762	125.133	1.18	2.26	6.01e-07	1.81e-05	0.02	21.7333	2.53634	11.6703	11.9807	9.45288	78.9008	1.39	2.62	2.26e-11	6.4e-10	7.37e-07
1604	LOC102547118	X	complement(17250687..17252877)	35.7967	12.8116	35.79	24.3041	16.2529	66.8729	1.55	2.94	1.38e-08	5.5e-07	0.00045	28.1267	5.49118	19.523	28.1361	13.2714	47.1685	1.07	2.1	1.13e-08	2.32e-07	0.00037
1605	Smptb	X	complement(17484839..17486721)	1.14667	0.283784	24.7486	0.715225	0.61015	85.3088	2.4	5.28	0.00262	0.03	1	2.96	1.38271	46.7133	0.86015	0.499151	58.0306	3.63	12.39	7.76e-08	1.43e-06	0.00253
1606	LOC100909485	X	complement(17962909..17964888)	82.63	24.2004	29.2877	53.4152	41.316	77.3487	2.07	4.2	0	0	0	94.49	8.99083	9.51512	63.1535	33.7343	53.4165	2.21	4.64	0	0	0
1607	LOC367746	X	18163358..18164065	327.913	47.1023	14.3642	187.508	198.563	105.896	2.27	4.84	0	0	0	333.097	50.5772	15.184	234.312	162.128	69.1934	2.21	4.63	0	0	0
1608	AABR07037520.1	X	23081125..23090507	43.81	3.43166	7.83306	23.6208	28.5518	120.875	1.78	3.43	0	0	0	73.3433	7.63418	10.4088	30.3506	23.3124	76.8106	2.43	5.37	0	0	0
1609	Frmpd4	X	28072826..28204260	0.673333	0.293995	43.6627	0.483664	0.268232	55.4584	4.54	23.31	1.25e-06	3.52e-05	0.04	2.3	0.582838	25.3408	0.545776	0.218055	39.9532	6.29	78.02	3.44e-13	1.18e-11	1.12e-08
1610	Prps2	X	28435507..28472880	212.213	64.6235	30.4521	138.418	104.362	75.3959	1.4	2.64	2.17e-13	1.75e-11	7.07e-09	236.507	11.6179	4.9123	163.016	85.2101	52.2711	1.52	2.87	0	0	0
1611	Fancb	X	complement(31124018..31140711)	8.09667	2.47243	30.5365	5.28455	3.97693	75.2558	1.44	2.71	1.71e-09	8.04e-08	5.59e-05	11.59	0.459674	3.96612	6.22303	3.24811	52.195	1.9	3.73	0	0	0
1612	Vegfd	X	complement(31816436..31851715)	8.15667	3.61	44.2583	5.88334	3.21498	54.6455	1.93	3.8	1.35e-09	6.5e-08	4.4e-05	7.96	1.08917	13.6831	6.64222	2.62598	39.5346	1.84	3.58	3.36e-13	1.15e-11	1.1e-08
1613	RGD1565844	X	32495809..32496549	18.3367	2.6601	14.507	10.4984	11.085	105.588	1.29	2.45	0.000214	0.00348	1	32.9467	1.89421	5.74932	13.1123	9.05183	69.0334	2.08	4.22	3.92e-13	1.33e-11	1.28e-08
1614	Reps2	X	33884499..34057399	6.02667	2.17996	36.1719	4.10331	2.72003	66.2886	2.97	7.85	3.01e-13	2.36e-11	9.81e-09	9.50333	2.2546	23.7243	4.74554	2.22186	46.8199	3.6	12.14	0	0	0
1615	Scml2	X	complement(35305236..35431164)	5.29667	1.71086	32.3006	3.50376	2.53555	72.3665	1.35	2.56	2.76e-07	8.79e-06	0.00902	9.16	1.02352	11.1738	4.10251	2.07123	50.4869	2.12	4.36	0	0	0
1616	Cdkl5	X	35599258..35771711	22.85	8.15434	35.6864	15.5022	10.3914	67.0319	2.02	4.06	6.66e-16	6.97e-14	2.17e-11	49.78	4.37126	8.78115	17.9514	8.48455	47.2639	3.09	8.53	0	0	0
1617	Adgrg2	X	complement(36930186..37003642)	0.323333	0.17673	54.6586	0.250031	0.103665	41.4606	-2	-4.01	5.92e-06	0.000145	0.19	0.523333	0.125033	23.8917	0.613354	0.633548	103.292	-1.31	-2.48	0.000274	0.00267	1
1618	Map7d2	X	complement(38397261..38468360)	49.8433	13.2325	26.5482	31.5379	25.8878	82.0846	1.17	2.26	2.89e-08	1.09e-06	0.000944	95.6067	7.37651	7.71548	37.6386	21.1363	56.1559	2.05	4.14	0	0	0
1619	Cnksr2	X	39711201..39951847	1.75	0.74505	42.5743	1.24753	0.710607	56.9613	3.29	9.8	1.1e-10	6.27e-09	3.6e-06	3.66	0.356791	9.74839	1.41502	0.580208	41.0036	4.3	19.66	0	0	0
1620	Klhl34	X	complement(39954904..39956841)	2.71	1.0655	39.3175	1.88775	1.16283	61.5989	2.77	6.8	1.74e-06	4.76e-05	0.06	4.83	0.8747	18.1097	2.16183	0.94945	43.9187	3.61	12.18	1.59e-13	5.55e-12	5.18e-09
1621	Smpx	X	complement(40030248..40086870)	34.52	13.8357	40.0804	24.1779	14.626	60.4933	4.14	17.62	0	0	0	32.02	4.39632	13.7299	27.6252	11.9421	43.2288	3.98	15.79	0	0	0
1622	Ptchd1	X	42558931..42614242	0.583333	0.4389	75.24	0.511117	0.10213	19.9817	-1.4	-2.63	0.00236	0.03	1	0.206667	0.0776745	37.5845	0.884078	0.650012	73.5243	-2.9	-7.47	4.85e-12	1.48e-10	1.58e-07
1623	Acot9	X	complement(43543070..43592200)	30.41	7.19175	23.6493	18.8009	16.4178	87.3246	-1.04	-2.06	9.85e-10	4.89e-08	3.21e-05	28.59	0.815414	2.8521	34.9372	30.2642	86.6244	-1.18	-2.26	2.78e-15	1.12e-13	9.05e-11
1624	Sat1	X	43625169..43629765	115.71	25.6891	22.2013	70.6996	63.6544	90.0351	-2.02	-4.07	0	0	0	54.1767	6.96161	12.8498	217.29	257.86	118.671	-3.17	-9	0	0	0
1625	Mageb16	X	complement(46977655..47078128)	6.8	1.78211	26.2074	4.29105	3.54819	82.688	-2.63	-6.21	4.59e-09	1.98e-07	0.00015	6.89	1.43091	20.7679	18.234	24.2799	133.157	-2.67	-6.37	3.24e-09	7.11e-08	0.000106
1626	Dmd	X	51286737..53519259	11.7633	2.90555	24.7001	7.33444	6.2634	85.397	1.18	2.26	1.03e-10	5.9e-09	3.36e-06	12.5367	2.20403	17.5806	8.80963	5.11308	58.0397	1.22	2.33	3.57e-12	1.11e-10	1.16e-07
1627	MGC114483	X	complement(61027368..61029298)	2.1	0.454313	21.6339	1.27716	1.16368	91.1147	2.69	6.46	4.76e-05	0.000919	1	4.16667	1.78209	42.7701	1.55144	0.950138	61.2424	3.54	11.59	3.14e-09	6.9e-08	0.000102
1628	Arx	X	62363757..62376143	9.46667	1.79545	18.966	5.63106	5.42437	96.3295	2.31	4.97	0	0	0	11.3267	1.04314	9.20956	6.90737	4.42706	64.0918	2.51	5.71	0	0	0
1629	Pola1	X	complement(62382608..62698830)	15.89	4.87843	30.7013	10.3842	7.78635	74.9826	1.19	2.29	5.02e-11	3.04e-09	1.64e-06	23.5767	0.704651	2.98877	12.2195	6.35753	52.0279	1.72	3.3	0	0	0
1630	Pcyt1b	X	62727755..62818522	2.90667	1.37384	47.2651	2.14025	1.08387	50.6423	2	4	3.62e-05	0.000727	1	2.79	0.276225	9.90052	2.39684	0.885942	36.963	1.94	3.83	2.26e-06	3.32e-05	0.07
1631	Arhgef9	X	complement(64248278..64428592)	5.43667	0.255408	4.69788	2.84604	3.6637	128.73	1.27	2.41	3.37e-05	0.000681	1	5.65	0.857671	15.18	3.71069	2.99236	80.6417	1.24	2.37	8.95e-06	0.000118	0.29
1632	Zc4h2	X	complement(64887978..64908682)	10.8767	3.19289	29.3554	7.03478	5.43325	77.2342	1.05	2.07	1.15e-05	0.000263	0.37	12.8467	1.58421	12.3317	8.31318	4.43431	53.3407	1.25	2.38	4.31e-09	9.32e-08	0.000141
1633	Heph	X	65563122..65658516	55.8133	16.6944	29.9111	36.2539	27.6613	76.2988	1.23	2.35	4.88e-10	2.55e-08	1.59e-05	73.6367	9.29829	12.6273	42.7726	22.5844	52.801	1.59	3.01	0	0	0
1634	Gpr165	X	65796429..65804591	4.51333	0.885795	19.6262	2.69956	2.56506	95.0174	3.27	9.65	0	0	0	6.68667	1.49537	22.3635	3.30304	2.0934	63.3779	3.71	13.04	0	0	0
1635	Eda2r	X	complement(66561286..66602506)	1.04	0.514684	49.4889	0.777342	0.371454	47.7852	-1.54	-2.91	0.000317	0.0049	1	0.77	0.443959	57.6571	1.57489	1.40615	89.2854	-1.98	-3.96	6.91e-06	9.36e-05	0.23
1636	Rn50_X_0714.1	X	complement(70439998..70457318)	2.91333	0.306649	10.5257	1.60999	1.8432	114.485	1.92	3.78	0.00048	0.00702	1	3.83667	0.402534	10.4918	2.04666	1.5069	73.6272	2.2	4.59	9.82e-06	0.000129	0.32
1637	Nlgn3	X	71199491..71222732	5.60667	1.04978	18.7237	3.32822	3.22221	96.8147	1.93	3.82	4.01e-12	2.83e-10	1.31e-07	4.52667	0.427707	9.44861	4.08548	2.629	64.3498	1.54	2.9	4.91e-10	1.2e-08	1.6e-05
1638	Zmym3	X	complement(71299662..71313542)	80.7133	6.04594	7.49064	43.3796	52.7978	121.711	1.47	2.78	5.22e-15	4.93e-13	1.7e-10	80.4333	9.95572	12.3776	55.8231	43.1083	77.223	1.38	2.61	0	0	0
1639	Ogt	X	71528988..71585908	167.527	17.5596	10.4817	92.5431	106.043	114.587	1.04	2.05	2.21e-08	8.49e-07	0.00072	188.643	31.8986	16.9095	117.539	86.5845	73.6646	1.14	2.2	3.31e-12	1.03e-10	1.08e-07
1640	Cited1	X	complement(72128994..72133692)	20.8633	2.48355	11.9039	11.6734	12.9965	111.334	2.23	4.68	0	0	0	27.6533	1.80112	6.51321	14.7356	10.6106	72.0065	2.56	5.89	0	0	0
1641	Tsx	X	74273182..74283819	9.91667	3.57912	36.092	6.7479	4.48132	66.4106	1.6	3.03	2.17e-05	0.000466	0.71	9.02333	2.13711	23.6842	7.80526	3.65994	46.8907	1.43	2.69	0.000132	0.00138	1
1642	Slc16a2	X	complement(74577131..74706214)	25.8	2.87501	11.1435	14.3375	16.2104	113.063	-1.5	-2.84	3.93e-09	1.71e-07	0.000128	13.8733	2.12804	15.339	36.5083	40.0753	109.77	-2.49	-5.61	0	0	0
1643	Zdhhc15	X	complement(75439778..75566481)	7.63667	2.93258	38.4013	5.28462	3.32629	62.9428	1.41	2.65	7.72e-07	2.28e-05	0.03	9.93333	0.905336	9.11412	6.06642	2.71398	44.7378	1.74	3.34	5.33e-15	2.11e-13	1.74e-10
1644	Magee2	X	75792931..75795055	6.26333	0.913473	14.5845	3.5884	3.78292	105.421	2.51	5.68	1.28e-13	1.08e-11	4.17e-09	7.94333	1.03002	12.9671	4.47894	3.08778	68.9401	2.77	6.81	0	0	0
1645	Pgk1	X	77263359..77279367	32.7967	12.8431	39.1597	22.8199	14.1093	61.8291	-1.74	-3.34	0	0	0	26.36	3.56291	13.5163	53.9066	54.7603	101.584	-2.07	-4.2	0	0	0
1646	Itm2a	X	complement(78490866..78496847)	34.0233	7.06638	20.7692	20.5449	19.0614	92.7796	1.73	3.33	2.22e-16	2.43e-14	7.24e-12	42.95	5.85311	13.6277	25.0399	15.5655	62.1629	2.01	4.03	0	0	0
1647	Rps6ka6	X	complement(82641687..82743753)	6.89667	2.09324	30.3514	4.49495	3.39654	75.5634	1.31	2.48	1.45e-07	4.85e-06	0.00473	10.3867	0.517333	4.98074	5.29663	2.77423	52.3771	1.86	3.62	0	0	0
1648	Zfp711	X	84064427..84096617	7.62667	2.74606	36.006	5.18636	3.45111	66.542	-1.33	-2.51	2.23e-05	0.000476	0.73	9.57667	0.775521	8.09803	10.3742	9.31114	89.7525	-1.05	-2.07	0.000338	0.00322	1
1649	Pcdh11x	X	92596378..92691573	5.11333	1.42606	27.889	3.26969	2.6073	79.7414	1.01	2.01	0.002	0.02	1	7.41333	0.586032	7.90511	3.88313	2.12789	54.7983	1.49	2.8	1.97e-06	2.92e-05	0.06
1650	Nap1l3	X	complement(95059337..95062132)	7.77667	1.49527	19.2277	4.63597	4.44162	95.8078	2.54	5.8	6.66e-16	6.97e-14	2.17e-11	11.7867	1.43019	12.1339	5.68398	3.62753	63.8202	3.08	8.44	0	0	0
1651	Sytl4	X	complement(104765294..104814145)	26.3367	2.59828	9.86562	14.4675	16.7856	116.023	2.06	4.16	0	0	0	29.81	1.77654	5.95955	18.425	13.7063	74.3899	2.16	4.46	0	0	0
1652	Tmem35	X	105134498..105145345	6.17333	3.11372	50.4382	4.64353	2.16348	46.5912	-1.37	-2.58	5.16e-05	0.00099	1	1.76667	0.225019	12.7369	8.92235	7.56739	84.8138	-3.24	-9.45	0	0	0
1653	Armcx1	X	105537602..105539375	0.356667	0.617765	173.205	0.487216	0.184624	37.8937	-3.55	-11.7	1.74e-06	4.74e-05	0.06	1.13	1.10585	97.8627	2.21814	3.0009	135.289	-2.27	-4.83	4.29e-05	0.000498	1
1654	Armcx6	X	complement(105565747..105568343)	32.6333	3.75279	11.4999	18.1931	20.4216	112.25	1.26	2.39	3.21e-11	2.01e-09	1.05e-06	40.9167	1.58507	3.87389	23.0054	16.6732	72.4754	1.52	2.87	0	0	0
1655	Nxf7	X	complement(106049075..106066227)	0.61	0.295127	48.3815	0.452564	0.222649	49.1972	2.86	7.27	0.00223	0.03	1	1.32667	0.265016	19.9761	0.505042	0.181792	35.9954	3.91	15.04	4.03e-06	5.71e-05	0.13
1656	Gprasp1	X	106306795..106313853	41.69	4.26863	10.239	22.9793	26.4609	115.151	1.12	2.17	1.42e-08	5.65e-07	0.000464	59.4833	5.83228	9.80489	29.2162	21.6052	73.9495	1.56	2.95	0	0	0
1657	Gprasp2	X	106360393..106363300	53.3767	7.32301	13.7195	30.3498	32.5649	107.298	1.12	2.18	1.25e-09	6.07e-08	4.07e-05	64.5167	8.01377	12.4212	38.0266	26.5901	69.9249	1.32	2.49	6.88e-15	2.69e-13	2.25e-10
1658	Arxes2	X	106487870..106489387	29.9767	10.4967	35.0161	20.2367	13.7744	68.0667	1.31	2.47	4.49e-09	1.94e-07	0.000146	28.47	1.5262	5.36075	23.4844	11.2477	47.8944	1.24	2.35	1.42e-10	3.7e-09	4.63e-06
1659	Bex2	X	complement(106556838..106558366)	56.7633	15.4461	27.2114	36.1047	29.2157	80.9193	1.56	2.95	2.89e-09	1.3e-07	9.42e-05	55.4633	4.35284	7.84814	42.9898	23.8535	55.4865	1.48	2.79	2.96e-10	7.39e-09	9.65e-06
1660	Tceal3	X	107323215..107323814	14.6767	3.49989	23.8466	9.08828	7.90317	86.9601	1.59	3.01	2.78e-05	0.000576	0.91	14.21	3.24781	22.8558	10.9489	6.45099	58.9193	1.48	2.79	0.000132	0.00138	1
1661	Plp1	X	107496072..107511348	16.2933	7.30924	44.8603	11.8013	6.35271	53.8307	2.88	7.36	0	0	0	17.2967	3.30122	19.0859	13.2975	5.186	38.9998	2.9	7.49	0	0	0
1662	Rab9b	X	complement(107531404..107542510)	0.59	0.199249	33.7709	0.394624	0.276303	70.0167	2.77	6.84	0.000214	0.00348	1	1.40667	0.206478	14.6786	0.45975	0.2256	49.0703	4.02	16.18	4.85e-10	1.18e-08	1.58e-05
1663	Zcchc18	X	107634150..107635321	5.64667	0.480867	8.51595	3.06377	3.65277	119.225	1.43	2.7	0.000607	0.00861	1	25.0967	0.568888	2.26679	3.92584	2.98344	75.9948	3.49	11.22	0	0	0
1664	Nrk	X	109940350..110033085	0.716667	0.283784	39.5978	0.500225	0.306094	61.1913	2.24	4.72	0.000306	0.00475	1	0.553333	0.10116	18.2819	0.573484	0.250893	43.7489	1.83	3.56	0.00466	0.03	1
1665	Mum1l1	X	110404022..110411039	16.3667	9.4413	57.6862	12.904	4.89697	37.9493	1.3	2.47	1.07e-06	3.04e-05	0.03	14.6433	1.4327	9.78398	14.0593	3.99932	28.446	1.09	2.13	4.43e-09	9.58e-08	0.000145
1666	Col4a6	X	complement(112405647..112473822)	2.77333	0.506195	18.2522	1.63976	1.60311	97.7646	1.73	3.32	2.3e-07	7.39e-06	0.0075	2.78667	0.522717	18.7578	2.01651	1.30797	64.8632	1.68	3.2	3.32e-06	4.77e-05	0.11
1667	Pak3	X	114929029..115036669	36.0167	11.8242	32.8297	23.9204	17.1067	71.515	2.23	4.68	0	0	0	53.25	6.19233	11.6288	27.9536	13.9685	49.9704	2.74	6.67	0	0	0
1668	Il13ra2	X	complement(118443823..118513061)	2.86	1.61006	56.2959	2.23503	0.88384	39.5448	-1.56	-2.95	1.53e-07	5.06e-06	0.00498	1.77	0.182483	10.3098	4.45669	3.89844	87.474	-2.3	-4.93	0	0	0
1669	AABR07041096.1	X	complement(119194437..119200775)	20.7133	3.54573	17.1181	12.1295	12.1393	100.081	1.03	2.05	5e-06	0.000124	0.16	33.6	6.87256	20.4541	14.993	9.91364	66.1217	1.61	3.06	0	0	0
1670	Zcchc12	X	122808605..122811789	6.93333	3.53804	51.0294	5.23569	2.40083	45.8552	1.35	2.55	0.000114	0.002	1	8.24333	1.52543	18.505	5.80046	1.95931	33.7786	1.57	2.97	4.5e-08	8.52e-07	0.00147
1671	Lonrf3	X	122938009..122973321	3.5	1.1425	32.6428	2.32125	1.66701	71.8151	-1.14	-2.2	2.4e-05	0.000507	0.78	2.52333	0.265769	10.5325	4.32083	3.65848	84.6707	-1.66	-3.15	7.77e-11	2.09e-09	2.54e-06
1672	Upf3b	X	complement(123713339..123731385)	35.1167	7.89622	22.4857	21.5064	19.2478	89.4977	1.15	2.22	8.74e-10	4.35e-08	2.85e-05	44.1433	5.37119	12.1676	26.041	15.7138	60.3427	1.42	2.67	0	0	0
1673	Gria3	X	127562660..127829753	20.7133	6.24197	30.1351	13.4777	10.2328	75.9242	-1.46	-2.75	3.06e-13	2.39e-11	1e-08	12.6067	1.07435	8.5221	29.6084	28.8611	97.4758	-2.24	-4.72	0	0	0
1674	Dcaf12l1	X	complement(131340045..131343853)	18.8867	5.18018	27.4277	12.0334	9.69195	80.5419	1.7	3.26	7.77e-16	8.05e-14	2.54e-11	19.9	2.51418	12.6341	14.3189	7.91441	55.2723	1.7	3.26	0	0	0
1675	Apln	X	complement(134856726..134866210)	8.63667	2.2196	25.6998	5.42813	4.53755	83.5932	-4.25	-19.04	0	0	0	7.02	0.605558	8.62618	62.5788	99.0398	158.264	-4.59	-24.1	0	0	0
1676	Xpnpep2	X	134940615..134969996	8.76667	5.26856	60.0977	7.01761	2.47353	35.2475	-4.3	-19.64	0	0	0	6.95667	1.02793	14.7761	72.7017	113.782	156.505	-4.81	-28.11	0	0	0
1677	Zdhhc9	X	complement(135005123..135041027)	20.68	2.00157	9.67879	11.3408	13.2076	116.461	-1.85	-3.61	0	0	0	19.0367	1.97627	10.3814	35.0339	42.0869	120.132	-2.06	-4.16	0	0	0
1678	Elf4	X	complement(135240451..135250519)	15.1867	2.74449	18.0717	8.96558	8.79795	98.1303	-1.95	-3.85	0	0	0	14.2533	1.32515	9.29715	27.2537	32.2811	118.447	-2.1	-4.28	0	0	0
1679	Rab33a	X	135348436..135360203	12.5333	6.8046	54.292	9.66896	4.05083	41.8952	-2.19	-4.56	4.44e-16	4.8e-14	1.45e-11	4.69333	2.05332	43.7498	27.0026	30.1591	111.69	-3.65	-12.53	0	0	0
1680	AABR07041709.1	X	complement(137473483..137482303)	2.43333	0.657749	27.0308	1.54554	1.25553	81.2355	1.69	3.22	0.000834	0.01	1	2.27667	0.806866	35.4407	1.84369	1.02706	55.7069	1.48	2.79	0.00478	0.03	1
1681	Hs6st2	X	complement(138677580..138972684)	1.65333	1.20193	72.6973	1.42763	0.319191	22.3581	2.6	6.07	0.000125	0.00217	1	3.97667	0.755932	19.0092	1.50509	0.262564	17.4451	3.8	13.91	4.61e-13	1.55e-11	1.5e-08
1682	Gpc4	X	complement(139354155..139464798)	584.973	70.656	12.0785	327.815	363.677	110.94	-1.92	-3.8	0	0	0	460.713	22.2692	4.83363	1030.34	1243.69	120.706	-2.34	-5.05	0	0	0
1683	AABR07041794.1	X	140169619..140171884	1.58333	0.380307	24.0194	0.98182	0.850668	86.642	3.35	10.19	0.000152	0.00256	1	2.10667	0.070946	3.36769	1.18121	0.693607	58.7199	3.65	12.57	2.31e-05	0.000282	0.75
1684	Ccdc160	X	140175861..140176829	9.93667	3.32828	33.4949	6.63247	4.67284	70.4539	2.21	4.64	1.24e-08	4.99e-07	0.000404	14.99	1.48563	9.91082	7.73498	3.81632	49.3384	2.79	6.91	4.66e-15	1.86e-13	1.52e-10
1685	AABR07042077.1	X	complement(147584268..147586777)	1.01	0.315119	31.1999	0.66256	0.491355	74.1601	4.11	17.32	1.38e-05	0.000311	0.45	2.67	0.425676	15.9429	0.778373	0.40119	51.5421	5.47	44.19	2.9e-10	7.27e-09	9.47e-06
1686	Gabre	X	complement(152218707..152237361)	2.24	0.990152	44.2032	1.61508	0.883776	54.7204	3.61	12.2	1.58e-13	1.3e-11	5.14e-09	1.77667	0.360046	20.2653	1.82338	0.7216	39.5748	3.18	9.07	2.7e-11	7.57e-10	8.82e-07
1687	Nsdhl	X	152933069..152964390	32.7767	8.64994	26.3905	20.7133	17.0602	82.3634	-1.14	-2.2	9.57e-09	3.91e-07	0.000312	25.38	1.44264	5.68415	40.0889	35.6618	88.9568	-1.58	-2.98	0	0	0
1688	Aff2	X	complement(153539668..154051181)	44.4767	10.4962	23.5993	27.4864	24.0278	87.4172	1.26	2.39	2.01e-11	1.3e-09	6.57e-07	87.3833	5.03319	5.7599	33.1509	19.6196	59.1827	2.16	4.48	0	0	0
1689	Plxna3	X	complement(156363405..156379189)	23.6667	3.28037	13.8607	13.4735	14.4153	106.99	1.15	2.22	9.05e-09	3.71e-07	0.000295	31.87	3.42527	10.7476	16.8723	11.771	69.765	1.47	2.77	0	0	0
1690	Dusp9	X	complement(157168144..157172068)	2.02333	0.638462	31.5549	1.3309	0.979252	73.5783	-1.43	-2.7	0.000127	0.0022	1	2.06667	0.517333	25.0322	2.86393	2.74409	95.8156	-1.44	-2.71	0.000203	0.00204	1
1691	Atp2b3	X	complement(157239306..157312028)	0.76	0.10583	13.925	0.432915	0.462568	106.85	2.64	6.22	2.58e-06	6.84e-05	0.08	0.92	0.130767	14.2138	0.541943	0.377685	69.6909	2.83	7.1	1.2e-07	2.14e-06	0.0039
1692	AABR07042514.3	X	158581631..158582269	73.56	7.90237	10.7428	40.7312	46.427	113.984	-1.23	-2.35	2.32e-11	1.48e-09	7.57e-07	75.52	6.15603	8.15152	90.8208	92.7612	102.137	-1.26	-2.4	9.99e-15	3.84e-13	3.26e-10
1693	Ints6l	X	158835811..158886220	32.55	4.06078	12.4755	18.3054	20.1449	110.049	1.45	2.73	3e-15	2.96e-13	9.78e-11	52.9833	7.67712	14.4897	23.0536	16.4483	71.3479	2.07	4.2	0	0	0
1694	Slc9a6	X	158978755..159045044	33.5667	4.98784	14.8595	19.2773	20.2083	104.83	1.5	2.83	0	0	0	47.2967	3.44745	7.289	24.0415	16.501	68.6353	1.92	3.8	0	0	0
1695	Fhl1	X	159112880..159172524	85.8067	19.3626	22.5653	52.5846	46.9831	89.3476	1.86	3.62	0	0	0	95.1367	8.42098	8.85146	63.6597	38.3625	60.2618	1.96	3.88	0	0	0
1696	Map7d3	X	complement(159176680..159244879)	0.88	0.0818535	9.30154	0.480927	0.564375	117.352	1.71	3.28	0.00129	0.02	1	1.10667	0.307463	27.7828	0.613951	0.46081	75.0565	1.92	3.8	0.000226	0.00224	1
