# Supplementary material for: Differentially regulated genes in Esr2-mutant rat granulosa cells
Source: Data Brief. 2018 May 31;19:1008–11. doi: 10.1016/j.dib.2018.05.098 (PMC5997925; doi:10.1016/j.dib.2018.05.098)
Supplement: Supplementary file 5 — Supplementary Table 4. Complete list of genes: Δ3 vs wild-type granulosa cells. [file mmc5.xlsx]

## Sheet: D3 vs WT
Supplementary Table 4. Complete list of genes: ∆3 vs wild-type granulosa cells
Name	Chromosome	Region	Max group mean	Log₂ fold change	Fold change	P-value	FDR p-value	Bonferroni
Vom2r3_1	1	396700..409750	0	NaN	NaN	NaN	NaN	NaN
AABR07000089.1	1	699413..708065	0	NaN	NaN	NaN	NaN	NaN
Vom2r6	1	complement(744616..755645)	1.97	-0.04	-1.03	0.93	1	1
Vom2r5	1	complement(804862..813517)	0	NaN	NaN	NaN	NaN	NaN
Raet1l	1	complement(1101965..1116926)	2.32	0.8	1.74	0.2	0.78	1
SNORA32_1	1	1115869..1115990	0	NaN	NaN	NaN	NaN	NaN
LOC102547056	1	1180932..1220916	0.16	-0.79	-1.73	0.34	1	1
AABR07000137.1	1	complement(1390128..1392329)	0.14	3.31	9.95	0.28	0.94	1
AABR07000145.1	1	complement(1439099..1442186)	0.2	0.83	1.78	0.45	1	1
Raet1d	1	complement(1454868..1474846)	1.7	0.99	1.99	0.19	0.76	1
AABR07000156.1	1	1545134..1546169	0.36	1.84	3.57	0.18	0.74	1
LOC679782	1	1617385..1619634	0.34	4.36	20.48	0.17	0.7	1
SNORA32_2	1	complement(1628117..1628234)	0	NaN	NaN	NaN	NaN	NaN
AABR07000159.4	1	complement(1669086..1669361)	0	NaN	NaN	NaN	NaN	NaN
Lrp11	1	1702696..1731210	3.35	0.36	1.29	0.2	0.78	1
AABR07000159.1	1	complement(1726382..1726514)	0	NaN	NaN	NaN	NaN	NaN
Pcmt1	1	complement(1736276..1767618)	52.19	-0.21	-1.16	0.28	0.94	1
Nup43	1	1771710..1782091	21.85	0.55	1.46	0.0067	0.06	1
Lats1	1	1784078..1817310	11.28	0.13	1.09	0.48	1	1
Katna1	1	1825872..1867787	6.45	0.03	1.02	0.91	1	1
Ginm1	1	complement(1870388..1885981)	74.29	-1.24	-2.36	1.11e-10	6.27e-09	3.61e-06
AABR07000159.3	1	1885876..1886209	0	NaN	NaN	NaN	NaN	NaN
AABR07000159.2	1	complement(1888877..1889236)	0	NaN	NaN	NaN	NaN	NaN
Ppil4	1	1897338..1929763	5.39	-0.31	-1.24	0.24	0.87	1
Zc3h12d	1	1938419..1972918	0.06	0.18	1.13	0.88	1	1
Tab2	1	complement(1999596..2073896)	4.85	0.26	1.2	0.25	0.88	1
Ust	1	complement(2333778..2627747)	0.88	0.89	1.85	0.14	0.64	1
U6_1	1	2720299..2720403	0	NaN	NaN	NaN	NaN	NaN
AABR07000173.1	1	complement(2750892..2762394)	0	NaN	NaN	NaN	NaN	NaN
Sash1	1	complement(2782864..2846200)	1.45	-0.34	-1.26	0.44	1	1
SNORA36_1	1	complement(2886222..2886353)	0	NaN	NaN	NaN	NaN	NaN
Samd5	1	complement(3713750..3763392)	0.03	-1.41	-2.66	0.43	1	1
RGD1560633	1	complement(3848619..3849080)	0.07	1.73	3.31	0.58	1	1
Stxbp5	1	complement(3858909..4011511)	13.55	-0.93	-1.91	2.79e-07	8.85e-06	0.00909
SNORA36_2	1	complement(3952552..3952682)	0	NaN	NaN	NaN	NaN	NaN
AABR07000200.1	1	complement(4328345..4356492)	0	NaN	NaN	NaN	NaN	NaN
Adgb	1	complement(4445027..4560789)	0.02	3.55	11.73	0.26	0.91	1
Rab32	1	complement(4637491..4653210)	0.62	-0.99	-1.99	0.1	0.51	1
SNORA17_1	1	4731937..4732067	0	NaN	NaN	NaN	NaN	NaN
Grm1	1	complement(4753144..5165859)	0	NaN	NaN	NaN	NaN	NaN
AABR07000220.1	1	complement(5168027..5168116)	0	NaN	NaN	NaN	NaN	NaN
AABR07000222.1	1	complement(5238340..5238900)	0	NaN	NaN	NaN	NaN	NaN
Shprh	1	5240180..5313054	3.49	0.18	1.14	0.41	1	1
Fbxo30	1	5366379..5388069	0.73	-0.04	-1.02	0.95	1	1
SNORA70_1	1	complement(5437972..5438109)	0	NaN	NaN	NaN	NaN	NaN
Epm2a	1	5448958..5571512	0.17	4.19	18.25	0.18	0.73	1
SNORA17_2	1	5740144..5740273	0	NaN	NaN	NaN	NaN	NaN
SNORA31_1	1	6038601..6038727	0	NaN	NaN	NaN	NaN	NaN
AABR07000248.1	1	complement(6278881..6279793)	0	NaN	NaN	NaN	NaN	NaN
SNORA73_1	1	6440055..6440244	0	NaN	NaN	NaN	NaN	NaN
Utrn	1	complement(6451810..6970040)	5.67	-0.45	-1.36	0.01	0.09	1
Stx11	1	complement(7039162..7064870)	0.21	-1.92	-3.79	0.15	0.67	1
Sf3b5	1	7101715..7102426	7.32	-0.1	-1.07	0.83	1	1
AABR07000257.1	1	7171507..7171614	0	NaN	NaN	NaN	NaN	NaN
Plagl1	1	7252349..7259035	0.11	0.86	1.82	0.41	1	1
Zc2hc1b	1	complement(7294027..7322455)	0	NaN	NaN	NaN	NaN	NaN
AABR07000261.1	1	7305658..7313200	0.69	-1.66	-3.16	0.18	0.74	1
Ltv1	1	complement(7323040..7335936)	17.87	-0.65	-1.56	0.00263	0.03	1
Phactr2	1	complement(7355154..7480825)	4.86	2.21	4.64	2.18e-07	7.02e-06	0.00711
Fuca2	1	7658890..7673683	12.02	0.61	1.53	0.04	0.25	1
Pex3	1	complement(7685338..7726401)	9.3	-0.06	-1.05	0.78	1	1
Adat2	1	7726529..7742484	4.57	1.58	2.98	0.0049	0.05	1
AABR07000276.1	1	complement(7800941..7801438)	0	NaN	NaN	NaN	NaN	NaN
Aig1	1	complement(7816838..8038665)	32.29	-1.69	-3.22	4.64e-13	3.55e-11	1.51e-08
Hivep2	1	8310577..8333885	0.19	-0.09	-1.06	0.88	1	1
Rn50_1_0101.1	1	complement(8465333..8466091)	0	NaN	NaN	NaN	NaN	NaN
Adgrg6	1	complement(8593075..8751198)	2.97	-1.77	-3.4	8.54e-12	5.8e-10	2.79e-07
Vta1	1	complement(8830411..8878244)	29.47	-0.3	-1.23	0.15	0.66	1
Gje1	1	complement(8883961..8885967)	0	NaN	NaN	NaN	NaN	NaN
Nmbr	1	8933831..8944987	0	NaN	NaN	NaN	NaN	NaN
SNORA17_3	1	9201884..9202014	0	NaN	NaN	NaN	NaN	NaN
AABR07000325.1	1	9848303..9849453	0	NaN	NaN	NaN	NaN	NaN
U7_1	1	10193440..10193504	0	NaN	NaN	NaN	NaN	NaN
U7_2	1	10195251..10195312	0	NaN	NaN	NaN	NaN	NaN
AABR07000332.1	1	complement(10206594..10206692)	0	NaN	NaN	NaN	NaN	NaN
AABR07000356.1	1	10775639..10775765	0	NaN	NaN	NaN	NaN	NaN
LOC100909435	1	11758230..11759168	0	NaN	NaN	NaN	NaN	NaN
AABR07000382.1	1	11766992..11772215	1.38	-0.83	-1.78	0.42	1	1
AABR07000385.2	1	complement(11834038..11840581)	0.03	0.18	1.13	0.91	1	1
AABR07000385.1	1	11873206..11873466	0	NaN	NaN	NaN	NaN	NaN
5_8S_rRNA_1	1	complement(11906441..11906593)	0	NaN	NaN	NaN	NaN	NaN
pRNA_1	1	complement(11915537..11915623)	0	NaN	NaN	NaN	NaN	NaN
pRNA_2	1	11962750..11962836	0	NaN	NaN	NaN	NaN	NaN
AABR07000398.1	1	11963836..11968939	540.85	-0.03	-1.02	0.93	1	1
5_8S_rRNA_2	1	11970092..11970244	0	NaN	NaN	NaN	NaN	NaN
AABR07000402.1	1	11974142..11974190	0	NaN	NaN	NaN	NaN	NaN
AABR07000404.1	1	11975022..11975070	0	NaN	NaN	NaN	NaN	NaN
LOC100909599	1	complement(11982257..11995787)	0.17	-0.24	-1.18	0.79	1	1
AABR07000411.1	1	12006598..12136637	0.05	4.05	16.59	0.19	0.76	1
Mcc_1	1	12006660..12128845	0.18	3.31	9.95	0.29	0.95	1
AABR07000433.1	1	12400648..12410192	0	NaN	NaN	NaN	NaN	NaN
AABR07000436.1	1	complement(12483436..12485729)	0.21	-0.67	-1.6	0.67	1	1
AC128394.2	1	complement(12683024..12757959)	0	NaN	NaN	NaN	NaN	NaN
AC128394.3	1	complement(12776937..12798803)	0	NaN	NaN	NaN	NaN	NaN
Cited2	1	12823363..12825786	12.69	-0.99	-1.99	9.59e-05	0.00172	1
AC128394.1	1	12906899..12908181	0.11	-3.16	-8.93	0.2	0.78	1
Txlnb	1	12915734..12961670	0.44	1.31	2.47	0.06	0.32	1
LOC100360362	1	complement(12952553..12952906)	0	NaN	NaN	NaN	NaN	NaN
Heca	1	complement(13036909..13050644)	0.62	0.39	1.31	0.38	1	1
Abracl	1	complement(13165572..13175876)	23.69	-0.53	-1.45	0.05	0.29	1
Reps1	1	13212324..13298347	21.9	-0.3	-1.23	0.1	0.5	1
NEWGENE_2319083	1	complement(13302256..13341952)	0.92	-0.63	-1.54	0.26	0.9	1
AABR07000452.1	1	complement(13344901..13382067)	0.24	-0.39	-1.31	0.69	1	1
AABR07000451.1	1	13351242..13354315	0	NaN	NaN	NaN	NaN	NaN
Ccdc28a	1	complement(13384156..13395370)	3.44	-0.43	-1.35	0.32	1	1
U6_2	1	complement(13582340..13582424)	0	NaN	NaN	NaN	NaN	NaN
Nhsl1	1	13595295..13705396	0.18	0.26	1.2	0.71	1	1
Hebp2	1	complement(13714440..13719829)	4.54	-1.3	-2.47	0.00504	0.05	1
AABR07000458.1	1	13723249..13723349	0	NaN	NaN	NaN	NaN	NaN
Arfgef3	1	complement(13838707..13915594)	0.04	0.26	1.2	0.83	1	1
RGD1560303	1	complement(14115148..14117021)	0	NaN	NaN	NaN	NaN	NaN
Perp	1	14224393..14236846	0.08	0.18	1.13	0.91	1	1
Tnfaip3	1	complement(14402913..14412807)	27	-2.05	-4.14	5.49e-09	2.34e-07	0.000179
LOC102550206	1	14507956..14512887	0.05	1.73	3.31	0.58	1	1
AABR07000484.1	1	14527716..14549472	0	NaN	NaN	NaN	NaN	NaN
Olig3	1	14797766..14799835	0	NaN	NaN	NaN	NaN	NaN
AABR07000493.1	1	14938230..14950781	0.2	-2.9	-7.46	0.1	0.49	1
Ifngr1	1	15062432..15080907	17.31	0.33	1.26	0.13	0.58	1
Il22ra2	1	15093599..15106954	0.11	4.61	24.46	0.13	0.61	1
Il20ra	1	15180328..15222785	0.36	5.97	62.72	0.05	0.29	1
AC136053.1	1	15247333..15255928	0	NaN	NaN	NaN	NaN	NaN
Slc35d3	1	complement(15298526..15301998)	0	NaN	NaN	NaN	NaN	NaN
Pex7	1	complement(15311770..15374850)	8.97	-0.18	-1.14	0.47	1	1
Map3k5	1	15412603..15613746	54.98	0.74	1.67	0.00022	0.00356	1
SNORA42_1	1	complement(15540605..15540739)	0	NaN	NaN	NaN	NaN	NaN
Map7	1	15620653..15748203	4.85	0.07	1.05	0.78	1	1
U6_3	1	15778173..15778279	0	NaN	NaN	NaN	NaN	NaN
Bclaf1	1	15782477..15860624	9.26	0.06	1.04	0.76	1	1
Pde7b	1	complement(15893533..16203909)	17.24	2.07	4.19	2.33e-15	2.33e-13	7.61e-11
SNORA41_1	1	16389826..16389966	0	NaN	NaN	NaN	NaN	NaN
AABR07000523.1	1	16449176..16463107	0	NaN	NaN	NaN	NaN	NaN
Ahi1	1	16478127..16601769	11.26	-0.49	-1.41	0.03	0.2	1
Myb	1	complement(16659442..16687817)	0.15	0.39	1.31	0.71	1	1
Hbs1l	1	16819170..16896219	43.09	-0.42	-1.34	0.01	0.09	1
Aldh8a1	1	16910069..16930481	0.06	0.38	1.3	0.76	1	1
AABR07000533.1	1	complement(16958481..16967945)	0	NaN	NaN	NaN	NaN	NaN
U6_4	1	16969943..16970046	0	NaN	NaN	NaN	NaN	NaN
AABR07000534.1	1	complement(16987382..16989482)	0	NaN	NaN	NaN	NaN	NaN
RNaseP_nuc_1	1	16995739..16995982	0	NaN	NaN	NaN	NaN	NaN
Themis	1	complement(17171631..17378047)	0.04	3.55	11.68	0.26	0.92	1
AABR07000544.1	1	17432106..17432481	0	NaN	NaN	NaN	NaN	NaN
Ptprk	1	complement(17446417..18058055)	38.39	-0.19	-1.14	0.33	1	1
LOC103690149	1	17602281..17625197	17.69	-0.85	-1.8	0.04	0.26	1
AABR07000574.1	1	complement(18086052..18086154)	0	NaN	NaN	NaN	NaN	NaN
AABR07000581.1	1	18353812..18354534	0	NaN	NaN	NaN	NaN	NaN
Lama2	1	18491384..19143269	2.66	0.53	1.45	0.02	0.16	1
AABR07000583.1	1	complement(18511024..18511695)	0	NaN	NaN	NaN	NaN	NaN
U6_5	1	18578036..18578142	0	NaN	NaN	NaN	NaN	NaN
U6_6	1	complement(19151129..19151235)	0	NaN	NaN	NaN	NaN	NaN
Arhgap18	1	complement(19227121..19376301)	21.92	0.06	1.04	0.77	1	1
AABR07000595.1	1	complement(19521208..19522171)	0	NaN	NaN	NaN	NaN	NaN
LOC102554576	1	complement(19638106..19640329)	0.09	-0.06	-1.05	0.96	1	1
L3mbtl3	1	20022793..20097099	9.88	0.78	1.72	0.00242	0.03	1
LOC100360791	1	20115995..20116513	0	NaN	NaN	NaN	NaN	NaN
Samd3	1	complement(20125966..20155960)	0.05	2.47	5.52	0.42	1	1
AABR07000629.2	1	complement(20238386..20243910)	0.00746	2.47	5.52	0.42	1	1
AABR07000629.1	1	complement(20331886..20332466)	0	NaN	NaN	NaN	NaN	NaN
Tmem200a_1	1	20331976..20412381	0.25	-0.2	-1.15	0.8	1	1
Tmem200a_2	1	20332371..20332844	0	NaN	NaN	NaN	NaN	NaN
U11_1	1	20388991..20389124	0	NaN	NaN	NaN	NaN	NaN
RGD1559962	1	complement(20417008..20417637)	0	NaN	NaN	NaN	NaN	NaN
AABR07000639.1	1	complement(20735756..20737305)	0	NaN	NaN	NaN	NaN	NaN
Smlr1	1	20856187..20877716	0	NaN	NaN	NaN	NaN	NaN
Epb41l2	1	complement(20893995..20962526)	42.67	-1.02	-2.02	2.73e-08	1.03e-06	0.000891
Akap7	1	21141970..21263850	3.17	1.01	2.01	0.04	0.24	1
AABR07000658.1	1	complement(21145360..21146846)	1.8	-0.04	-1.03	0.93	1	1
SNORA17_4	1	21165673..21165796	0	NaN	NaN	NaN	NaN	NaN
AABR07071851.2	1	complement(21405802..21434888)	0	NaN	NaN	NaN	NaN	NaN
AABR07071851.1	1	21437789..21465729	0	NaN	NaN	NaN	NaN	NaN
Arg1	1	21525421..21537863	0.6	0.79	1.73	0.28	0.95	1
Med23	1	complement(21539765..21586910)	16.59	-0.18	-1.13	0.3	0.98	1
Enpp3	1	21613148..21684480	321.11	-2.95	-7.73	0	0	0
AC127189.1	1	complement(21704119..21704809)	0	NaN	NaN	NaN	NaN	NaN
Enpp1	1	21748261..21813371	58.99	-0.73	-1.65	9.46e-05	0.00169	1
Ctgf	1	complement(21851660..21854773)	33.81	1.33	2.51	5.5e-12	3.83e-10	1.79e-07
Moxd1	1	complement(22124495..22206505)	0.03	-0.63	-1.55	0.71	1	1
Stx7	1	complement(22241661..22281788)	48.3	-1.13	-2.18	1.8e-07	5.88e-06	0.00586
Taar9	1	22319353..22320369	0	NaN	NaN	NaN	NaN	NaN
AABR07000663.1	1	22332090..22350348	0	NaN	NaN	NaN	NaN	NaN
LOC108348200	1	22364551..22365675	0	NaN	NaN	NaN	NaN	NaN
Taar8a	1	complement(22402878..22404002)	0	NaN	NaN	NaN	NaN	NaN
AC128759.1	1	complement(22430440..22431506)	0	NaN	NaN	NaN	NaN	NaN
Taar7h	1	complement(22451225..22452301)	0	NaN	NaN	NaN	NaN	NaN
AC128759.2	1	complement(22453877..22455381)	0.07	-2.17	-4.49	0.37	1	1
Taar7g	1	complement(22465092..22466168)	0	NaN	NaN	NaN	NaN	NaN
Taar7e	1	complement(22479446..22480522)	0	NaN	NaN	NaN	NaN	NaN
Taar7d	1	complement(22487055..22488131)	0	NaN	NaN	NaN	NaN	NaN
Taar7c	1	complement(22507094..22508170)	0	NaN	NaN	NaN	NaN	NaN
Taar7b	1	complement(22518560..22519636)	0	NaN	NaN	NaN	NaN	NaN
Taar7a	1	22528743..22529735	0	NaN	NaN	NaN	NaN	NaN
Taar6	1	22536199..22537236	0	NaN	NaN	NaN	NaN	NaN
Taar5	1	complement(22547662..22548675)	0	NaN	NaN	NaN	NaN	NaN
Taar4	1	complement(22558787..22559830)	0	NaN	NaN	NaN	NaN	NaN
Taar3	1	complement(22569275..22570303)	0	NaN	NaN	NaN	NaN	NaN
Taar2	1	complement(22578025..22581994)	0	NaN	NaN	NaN	NaN	NaN
Taar1	1	complement(22595477..22596475)	0	NaN	NaN	NaN	NaN	NaN
Vnn1	1	complement(22614783..22625204)	113.01	-2.65	-6.27	0	0	0
Vnn3	1	complement(22649081..22661377)	13.81	-4.33	-20.05	0	0	0
Slc18b1	1	complement(22705916..22748422)	3.25	0.04	1.03	0.91	1	1
LOC100910237	1	complement(22757012..22758012)	0.72	2.56	5.9	0.05	0.28	1
Rps12	1	22758212..22760370	54.41	0.02	1.01	0.95	1	1
SNORD101_1	1	22758917..22758990	0	NaN	NaN	NaN	NaN	NaN
SNORD100	1	22759629..22759703	0	NaN	NaN	NaN	NaN	NaN
SNORA33_1	1	22759963..22760089	0	NaN	NaN	NaN	NaN	NaN
Eya4	1	23409408..23610164	0.5	0.95	1.93	0.28	0.94	1
LOC100910446	1	complement(23543426..23556241)	5.55	8.95	492.88	0.00253	0.03	1
Tcf21	1	23906717..23909566	0.53	2.12	4.33	0.06	0.36	1
Tbpl1	1	23977688..24002506	10.28	-0.04	-1.03	0.89	1	1
Slc2a12	1	complement(24003625..24056373)	0.42	0.91	1.87	0.14	0.62	1
AABR07000714.1	1	complement(24072549..24073514)	0	NaN	NaN	NaN	NaN	NaN
AABR07000714.2	1	24076918..24081784	0	NaN	NaN	NaN	NaN	NaN
Sgk1	1	complement(24185435..24302298)	123.09	-0.89	-1.85	3.63e-05	0.000728	1
SNORD23_1	1	24306050..24306156	0	NaN	NaN	NaN	NaN	NaN
U6_7	1	complement(24333769..24333875)	0	NaN	NaN	NaN	NaN	NaN
1700020N01Rik	1	complement(24571240..24604400)	0	NaN	NaN	NaN	NaN	NaN
AABR07000723.2	1	complement(24609863..24610641)	0	NaN	NaN	NaN	NaN	NaN
LOC102546868	1	24737825..24740179	0	NaN	NaN	NaN	NaN	NaN
AABR07000725.1	1	24825371..24828485	0	NaN	NaN	NaN	NaN	NaN
AABR07000733.1	1	complement(24854907..24858316)	0.91	0.37	1.3	0.67	1	1
LOC501467_1	1	complement(24889958..24891461)	1.71	0.25	1.19	0.77	1	1
LOC501467_2	1	24900858..24905169	0.11	3.27	9.62	0.3	0.97	1
AABR07000740.1	1	complement(24922304..24924918)	0	NaN	NaN	NaN	NaN	NaN
RGD1562660	1	complement(24981823..24982606)	12.74	1.67	3.18	0.000677	0.0094	1
Clvs2	1	25173242..25296927	0.04	-3.01	-8.06	0.21	0.81	1
Rn60_1_0253.3	1	complement(25253270..25254279)	0	NaN	NaN	NaN	NaN	NaN
Rn60_1_0253.2	1	complement(25262796..25263797)	0	NaN	NaN	NaN	NaN	NaN
Rn60_1_0254.1	1	25355309..25357433	0	NaN	NaN	NaN	NaN	NaN
Trdn	1	complement(25403390..25839345)	0.08	2.93	7.61	0.08	0.43	1
U6_8	1	complement(27472395..27472501)	0	NaN	NaN	NaN	NaN	NaN
LOC102551716	1	27476375..28159290	0.04	1.73	3.31	0.58	1	1
SNORA17_5	1	complement(27540846..27540948)	0	NaN	NaN	NaN	NaN	NaN
U4_1	1	27723197..27723313	0	NaN	NaN	NaN	NaN	NaN
AABR07000902.1	1	27924825..27927782	0.29	0.18	1.13	0.91	1	1
Rnf217	1	28301922..28390837	2.65	0.07	1.05	0.86	1	1
Tpd52l1	1	28454966..28576553	8.66	-0.51	-1.42	0.1	0.5	1
Hddc2	1	complement(28579990..28600586)	7.17	0.24	1.18	0.39	1	1
5S_rRNA_1	1	28595961..28596073	0	NaN	NaN	NaN	NaN	NaN
Hey2	1	29191192..29201531	0.72	0.35	1.27	0.55	1	1
Ncoa7	1	29225707..29385199	9.07	-0.83	-1.78	0.00757	0.07	1
5S_rRNA_2	1	29352780..29352913	0	NaN	NaN	NaN	NaN	NaN
Hint3	1	29413365..29423347	7.35	0.2	1.14	0.54	1	1
Trmt11	1	29432152..29487473	6.79	-0.53	-1.45	0.07	0.41	1
Cenpw	1	29915443..29920598	1.88	0.99	1.99	0.07	0.38	1
SNORA17_6	1	30027001..30027123	0	NaN	NaN	NaN	NaN	NaN
AABR07000968.1	1	complement(30085337..30085434)	0	NaN	NaN	NaN	NaN	NaN
U4_2	1	complement(30150303..30150446)	0	NaN	NaN	NaN	NaN	NaN
AABR07000968.2	1	30196152..30197158	0	NaN	NaN	NaN	NaN	NaN
AABR07000978.1	1	complement(30666087..30666753)	0	NaN	NaN	NaN	NaN	NaN
Rspo3	1	30681681..30766860	0.08	-4.31	-19.81	0.08	0.43	1
Rnf146	1	30863217..30873808	2.02	-0.18	-1.13	0.68	1	1
Echdc1	1	complement(30874418..30917882)	4.7	0.07	1.05	0.82	1	1
AABR07000986.1	1	complement(31000772..31004646)	0.00658	1.73	3.31	0.58	1	1
Soga3	1	complement(31040142..31055453)	0.18	-1.54	-2.91	0.11	0.55	1
NEWGENE_1307525	1	complement(31066798..31122093)	0.1	-1.32	-2.5	0.33	1	1
AABR07000989.1	1	31124825..31125160	0	NaN	NaN	NaN	NaN	NaN
SNORA17_7	1	31163819..31163934	0	NaN	NaN	NaN	NaN	NaN
Mrpl36	1	complement(31261370..31262466)	3.52	-0.54	-1.45	0.27	0.94	1
LOC679739	1	31264755..31273159	7.11	-0.22	-1.16	0.57	1	1
RGD1311933	1	31409579..31425662	0	NaN	NaN	NaN	NaN	NaN
AC094217.1	1	31436712..31437203	0	NaN	NaN	NaN	NaN	NaN
RNaseP_nuc_2	1	31443439..31443685	0	NaN	NaN	NaN	NaN	NaN
Rpl26-ps2	1	complement(31527646..31528083)	0.43	4	15.95	0.21	0.81	1
Lrrc14b	1	31531143..31535314	0.01	2.47	5.52	0.42	1	1
Ccdc127	1	complement(31539215..31545559)	3.87	-0.06	-1.04	0.88	1	1
Sdha	1	31545631..31570601	84.51	-0.05	-1.04	0.77	1	1
Pdcd6	1	31576183..31591849	36.86	-0.38	-1.3	0.03	0.22	1
Ahrr	1	31603297..31698329	0.33	-1.98	-3.96	0.00797	0.07	1
Exoc3	1	31700953..31731815	10.27	-0.13	-1.1	0.52	1	1
Slc9a3	1	complement(31734327..31777070)	0.01	2.47	5.52	0.43	1	1
Cep72	1	31835000..31864628	7.61	1.29	2.44	2.83e-06	7.42e-05	0.09
Tppp	1	complement(31870899..31890778)	0.06	-0.67	-1.6	0.7	1	1
Zdhhc11	1	complement(31906064..31936537)	0	NaN	NaN	NaN	NaN	NaN
AABR07001001.1	1	31937653..31939296	0	NaN	NaN	NaN	NaN	NaN
Brd9	1	complement(31939585..31967915)	16.93	0.42	1.33	0.03	0.22	1
Trip13	1	31967978..32012919	3.42	0.34	1.26	0.25	0.88	1
SNORA21_1	1	complement(31978116..31978253)	0	NaN	NaN	NaN	NaN	NaN
5S_rRNA_3	1	complement(32051294..32051411)	0	NaN	NaN	NaN	NaN	NaN
Nkd2	1	32058044..32084877	0.34	0.23	1.18	0.68	1	1
Slc12a7	1	complement(32086755..32141036)	19.43	-0.96	-1.94	6.69e-06	0.000162	0.22
AC142421.1	1	complement(32191848..32200477)	0	NaN	NaN	NaN	NaN	NaN
Slc6a19	1	32199810..32220045	0	NaN	NaN	NaN	NaN	NaN
Slc6a18	1	32221636..32236051	0.01	2.47	5.52	0.42	1	1
AC142421.2	1	32240144..32244377	0.03	1.73	3.31	0.58	1	1
Tert	1	complement(32251714..32272476)	0.96	0.76	1.7	0.09	0.47	1
Clptm1l	1	complement(32281207..32297190)	124.64	-0.2	-1.15	0.24	0.87	1
Slc6a3	1	complement(32321580..32363983)	0.02	2.47	5.52	0.43	1	1
Lpcat1	1	complement(32379432..32429917)	4.81	0.08	1.06	0.75	1	1
AABR07001003.1	1	32453813..32476611	0	NaN	NaN	NaN	NaN	NaN
LOC100910528	1	complement(32570296..32570589)	0	NaN	NaN	NaN	NaN	NaN
LOC100912599	1	32573228..32581781	6.22	0.41	1.33	0.34	1	1
Irx4	1	complement(32634796..32643771)	0	NaN	NaN	NaN	NaN	NaN
AABR07001006.1	1	32661251..32662221	0	NaN	NaN	NaN	NaN	NaN
AABR07001010.1	1	complement(33061881..33068646)	0	NaN	NaN	NaN	NaN	NaN
Irx2	1	complement(33271977..33275540)	0.38	-0.86	-1.81	0.41	1	1
AABR07001018.5	1	complement(33717804..33720703)	0	NaN	NaN	NaN	NaN	NaN
AABR07001018.3	1	33721420..33741396	0	NaN	NaN	NaN	NaN	NaN
AABR07001018.1	1	33794803..33797299	0	NaN	NaN	NaN	NaN	NaN
AABR07001018.4	1	33804875..33810864	0	NaN	NaN	NaN	NaN	NaN
Irx1	1	33910912..33916741	0	NaN	NaN	NaN	NaN	NaN
AABR07001018.2	1	complement(33966862..33980051)	0	NaN	NaN	NaN	NaN	NaN
AABR07001019.1	1	complement(34011456..34013448)	0	NaN	NaN	NaN	NaN	NaN
AABR07001025.1	1	complement(34269359..34271920)	0.02	1.73	3.31	0.58	1	1
AABR07001035.1	1	complement(35027041..35027371)	0	NaN	NaN	NaN	NaN	NaN
Adamts16	1	35067490..35198939	1.32	4.13	17.45	9.34e-08	3.24e-06	0.00305
AABR07001037.1	1	complement(35151638..35157157)	0	NaN	NaN	NaN	NaN	NaN
Ice1	1	35280701..35319182	4.19	0.26	1.2	0.2	0.8	1
AABR07001048.1	1	35526239..35527033	0	NaN	NaN	NaN	NaN	NaN
SNORA17_8	1	complement(35752471..35752597)	0	NaN	NaN	NaN	NaN	NaN
LOC679881	1	35868009..35869909	0.06	3.33	10.08	0.28	0.95	1
AABR07001054.1	1	complement(35883694..35886326)	0	NaN	NaN	NaN	NaN	NaN
AABR07001054.2	1	complement(35922688..35996536)	0	NaN	NaN	NaN	NaN	NaN
Med10	1	complement(36107232..36112993)	36.07	-0.98	-1.98	6.25e-06	0.000153	0.2
AABR07001057.1	1	36180489..36180592	0	NaN	NaN	NaN	NaN	NaN
Ube2ql1	1	36185916..36226276	0.23	-0.06	-1.04	0.95	1	1
Nsun2	1	complement(36295650..36319966)	23.17	-0.72	-1.65	1e-05	0.000233	0.33
Srd5a1	1	36320461..36354756	2.81	0.8	1.74	0.02	0.12	1
SNORA24_1	1	complement(36350944..36351073)	0	NaN	NaN	NaN	NaN	NaN
Papd7	1	36400443..36433238	7.31	0.52	1.43	0.01	0.12	1
AABR07001061.1	1	36589271..36683850	0	NaN	NaN	NaN	NaN	NaN
AABR07001064.1	1	complement(36954496..36957300)	0.02	2.48	5.58	0.42	1	1
AABR07001068.1	1	37059412..37162589	0.18	1.03	2.05	0.57	1	1
Adcy2	1	37507276..37698390	1.17	2.01	4.02	7.51e-05	0.00139	1
U6_9	1	37681259..37681365	0	NaN	NaN	NaN	NaN	NaN
RGD1308544	1	complement(37702041..37726151)	0	NaN	NaN	NaN	NaN	NaN
Fastkd3	1	complement(37734403..37742932)	3.68	0.23	1.17	0.48	1	1
Mtrr	1	37743147..37774015	6	0.29	1.23	0.22	0.81	1
LOC680200	1	complement(37802592..37818879)	1.27	-0.09	-1.06	0.89	1	1
U7_3	1	37822932..37822996	0	NaN	NaN	NaN	NaN	NaN
Zfp874b	1	complement(37853553..37863756)	1.87	-0.3	-1.23	0.5	1	1
U6_10	1	37865411..37865508	0	NaN	NaN	NaN	NaN	NaN
RGD1566325	1	complement(37878516..37886675)	0.72	1.07	2.11	0.16	0.68	1
LOC102549842	1	complement(37896780..37957412)	0.63	0.82	1.76	0.13	0.6	1
LOC102547287	1	complement(37928102..37932084)	1.61	0.07	1.05	0.88	1	1
AABR07001100.1	1	complement(37988255..37990007)	2.41	0.44	1.36	0.6	1	1
rno-mir-29b-2	1	38238376..38238459	0	NaN	NaN	NaN	NaN	NaN
rno-mir-3556b-1	1	complement(38238896..38239002)	0	NaN	NaN	NaN	NaN	NaN
pRNA_3	1	complement(38428386..38428472)	0	NaN	NaN	NaN	NaN	NaN
LOC100912293_1	1	complement(38483874..38486334)	2.49	-0.36	-1.29	0.59	1	1
LOC102551340	1	complement(38527519..38538987)	0.72	0.16	1.11	0.78	1	1
LOC501406	1	complement(38582629..38586563)	4.7	1.72	3.28	2.8e-05	0.00058	0.91
AABR07001207.1	1	complement(38814643..38835507)	0.86	3.33	10.05	0.000169	0.0028	1
AABR07001210.1	1	complement(38836865..38882496)	0.15	2.12	4.36	0.1	0.51	1
AABR07001233.1	1	complement(38895131..39035633)	0.84	2.85	7.23	0.00637	0.06	1
AABR07001348.1	1	complement(39708717..39710314)	0	NaN	NaN	NaN	NaN	NaN
Ppp1r14c	1	39811314..39923057	0.04	0.17	1.13	0.92	1	1
Iyd	1	40086470..40101840	0	NaN	NaN	NaN	NaN	NaN
AABR07001358.1	1	complement(40232323..40255707)	0	NaN	NaN	NaN	NaN	NaN
Plekhg1	1	40389638..40520447	0.22	1.01	2.01	0.18	0.73	1
Mthfd1l	1	40529045..40719391	6.3	-0.44	-1.36	0.04	0.27	1
U1_1	1	40672831..40672993	0	NaN	NaN	NaN	NaN	NaN
Akap12	1	40816107..40906581	1.1	-2.36	-5.14	3.47e-06	8.95e-05	0.11
Zbtb2	1	complement(40914171..40921508)	0.34	-0.02	-1.02	0.98	1	1
Rmnd1	1	complement(40948847..40972826)	26.87	0.42	1.34	0.02	0.14	1
Armt1	1	40982862..41006371	1.42	0.19	1.14	0.63	1	1
SNORA73_2	1	41003877..41004005	0	NaN	NaN	NaN	NaN	NaN
Ccdc170	1	41034308..41126043	1.92	1.12	2.18	0.00942	0.08	1
Esr1	1	41192824..41594796	0.57	2.5	5.66	2.51e-05	0.000528	0.82
Rn50_1_0427.1	1	41324538..41325153	0	NaN	NaN	NaN	NaN	NaN
SNORD88_1	1	complement(41383910..41384003)	0	NaN	NaN	NaN	NaN	NaN
Rn50_1_0430.2	1	41594112..41594799	0	NaN	NaN	NaN	NaN	NaN
Syne1	1	complement(41608418..42077535)	1.37	-1.66	-3.17	4.33e-15	4.18e-13	1.41e-10
U6_11	1	41926987..41927090	0	NaN	NaN	NaN	NaN	NaN
Myct1	1	42121636..42131547	0.22	-1.77	-3.42	0.29	0.97	1
Rn50_1_0435.2	1	42133308..42134374	0	NaN	NaN	NaN	NaN	NaN
Vip	1	42169501..42177582	0	NaN	NaN	NaN	NaN	NaN
AABR07001392.1	1	42216726..42233317	0.11	-3.87	-14.59	0.12	0.57	1
Fbxo5	1	complement(42461291..42467586)	2.8	1.29	2.45	0.00203	0.02	1
Mtrf1l	1	complement(42475792..42486035)	4.15	0.06	1.04	0.89	1	1
snoU2_19_1	1	42477177..42477256	0	NaN	NaN	NaN	NaN	NaN
snoU2-30_1	1	42477399..42477468	0	NaN	NaN	NaN	NaN	NaN
Rgs17	1	complement(42492761..42587721)	0.2	1.58	3	0.19	0.78	1
AABR07001408.1	1	complement(42741148..42741551)	0	NaN	NaN	NaN	NaN	NaN
Gm5414	1	complement(42967295..42971208)	0	NaN	NaN	NaN	NaN	NaN
AABR07001416.2	1	42968983..42969111	0	NaN	NaN	NaN	NaN	NaN
AABR07001416.3	1	complement(42980623..42981544)	0	NaN	NaN	NaN	NaN	NaN
Oprm1	1	43454803..43704948	0	NaN	NaN	NaN	NaN	NaN
Rn60_1_0436.2	1	complement(43532902..43533277)	0	NaN	NaN	NaN	NaN	NaN
Rn60_1_0436.1	1	complement(43563457..43563998)	0	NaN	NaN	NaN	NaN	NaN
Ipcef1	1	complement(43567842..43638161)	0.2	0.9	1.87	0.5	1	1
Rn60_1_0437.1	1	43662162..43663521	0	NaN	NaN	NaN	NaN	NaN
Cnksr3	1	complement(43789791..43884267)	2.61	-0.9	-1.87	0.00352	0.04	1
AABR07001435.1	1	complement(43933275..43934512)	0.03	-0.57	-1.48	0.76	1	1
U6_12	1	43982682..43982777	0	NaN	NaN	NaN	NaN	NaN
Scaf8	1	44019059..44120615	10.27	0.25	1.19	0.17	0.71	1
AABR07001444.1	1	44201653..44228243	0.68	0.58	1.5	0.58	1	1
Tiam2	1	44311513..44433193	7.34	-0.94	-1.92	0.000114	0.00201	1
Tfb1m	1	complement(44433116..44474674)	5.33	-0.4	-1.32	0.24	0.86	1
Cldn20	1	44446765..44447424	0	NaN	NaN	NaN	NaN	NaN
Nox3	1	complement(44550994..44615760)	0	NaN	NaN	NaN	NaN	NaN
AABR07001448.1	1	44789374..44835208	0	NaN	NaN	NaN	NaN	NaN
AABR07001452.1	1	complement(45409196..45409764)	0	NaN	NaN	NaN	NaN	NaN
AABR07001455.1	1	45621344..45622240	0	NaN	NaN	NaN	NaN	NaN
LOC102548472	1	complement(45821855..45828543)	0.16	4.72	26.36	0.12	0.58	1
Arid1b	1	45923222..46234874	4.37	-0.18	-1.13	0.37	1	1
Tmem242	1	complement(46302970..46329682)	13.91	0.02	1.01	0.94	1	1
Zdhhc14	1	46378807..46649292	0.5	0.64	1.56	0.29	0.97	1
AABR07001477.1	1	complement(46740305..46744647)	0.03	2.48	5.58	0.42	1	1
Snx9	1	46779860..46825830	81.1	-0.78	-1.71	7.4e-06	0.000178	0.24
Synj2	1	46835971..46932529	2.75	-0.4	-1.32	0.13	0.6	1
Serac1	1	complement(46942192..46978261)	13.36	0.24	1.18	0.24	0.86	1
Gtf2h5_1	1	46978458..46985032	10.36	-0.36	-1.28	0.16	0.7	1
Tulp4	1	47032113..47127035	4.62	0.18	1.14	0.38	1	1
5S_rRNA_4	1	47041989..47042105	0	NaN	NaN	NaN	NaN	NaN
Tmem181	1	47162394..47202549	35.1	-0.32	-1.25	0.07	0.4	1
Dynlt1	1	complement(47206895..47213749)	100.59	-0.81	-1.75	8.61e-06	0.000204	0.28
Sytl3	1	47231093..47287371	0.75	0.69	1.62	0.25	0.88	1
Ezr	1	complement(47287874..47331412)	63.91	-0.96	-1.94	1.1e-06	3.13e-05	0.04
U6_13	1	complement(47365350..47365455)	0	NaN	NaN	NaN	NaN	NaN
Rsph3	1	complement(47426258..47477524)	2.07	0.51	1.42	0.27	0.93	1
Tagap	1	complement(47493994..47502952)	0.13	0.37	1.29	0.72	1	1
AABR07001493.1	1	47513066..47537519	0	NaN	NaN	NaN	NaN	NaN
RGD1560015	1	complement(47587021..47588122)	6.83	0.03	1.02	0.94	1	1
Fndc1	1	47605262..47687504	0.04	1.43	2.69	0.31	0.99	1
SCARNA7_1	1	complement(47702641..47702971)	0	NaN	NaN	NaN	NaN	NaN
AABR07001497.1	1	47704677..47725747	0	NaN	NaN	NaN	NaN	NaN
Sod2	1	complement(47914759..47921587)	37.16	-0.53	-1.45	0.0054	0.05	1
Wtap	1	47942500..47967631	10.58	-0.35	-1.28	0.08	0.44	1
Acat2	1	47972399..47992653	110.15	-1.4	-2.64	1.25e-09	6.07e-08	4.08e-05
Acat2l1	1	47996521..48026268	3.1	-0.47	-1.38	0.24	0.85	1
Tcp1	1	complement(48025663..48033396)	37.86	-0.23	-1.17	0.22	0.82	1
SNORA20_1	1	complement(48027142..48027271)	0	NaN	NaN	NaN	NaN	NaN
SNORA29_1	1	complement(48030434..48030570)	0	NaN	NaN	NaN	NaN	NaN
Mrpl18	1	48033768..48038726	14.31	-0.32	-1.25	0.24	0.86	1
Pnldc1	1	48039909..48058400	1.89	0.83	1.77	0.06	0.36	1
Mas1l	1	complement(48069194..48070536)	0	NaN	NaN	NaN	NaN	NaN
Mas1	1	48077033..48108216	0.03	2.47	5.52	0.43	1	1
Igf2r	1	48176106..48264477	21.41	-0.58	-1.5	0.00484	0.05	1
SNORA40_1	1	complement(48200191..48200322)	0	NaN	NaN	NaN	NaN	NaN
AC114389.2	1	complement(48266175..48268053)	0	NaN	NaN	NaN	NaN	NaN
Slc22a1	1	48273611..48300655	0.14	4.68	25.68	0.13	0.59	1
Slc22a2	1	complement(48317995..48360261)	0.02	2.47	5.52	0.43	1	1
AC114389.1	1	48319522..48323700	0	NaN	NaN	NaN	NaN	NaN
Slc22a3	1	48433079..48521256	0.22	3.03	8.16	0.01	0.1	1
Plg	1	complement(48521772..48563776)	0.28	1.69	3.22	0.05	0.31	1
AABR07001512.1	1	complement(48565160..48565711)	0.32	4.32	19.93	0.17	0.72	1
Map3k4	1	48625743..48711642	7.43	0.44	1.36	0.02	0.13	1
SNORA17_9	1	complement(48643706..48643840)	0	NaN	NaN	NaN	NaN	NaN
AABR07001516.1	1	complement(48681243..48686713)	0.6	-4.5	-22.7	0.07	0.39	1
Agpat4	1	complement(48719633..48825364)	33.87	-0.12	-1.09	0.5	1	1
AC135026.1	1	complement(48880111..48891130)	0.38	2.95	7.74	0.33	1	1
AABR07001518.1	1	49132368..49134065	0	NaN	NaN	NaN	NaN	NaN
AABR07001519.1	1	complement(49290112..49844547)	0.43	1.61	3.05	0.17	0.71	1
5S_rRNA_5	1	49487970..49487998	0	NaN	NaN	NaN	NaN	NaN
LOC108348175	1	50828134..51052340	14.6	0.4	1.32	0.06	0.33	1
AABR07001555.1	1	complement(51525068..51525579)	0	NaN	NaN	NaN	NaN	NaN
Pabpc6	1	51619875..51622942	0	NaN	NaN	NaN	NaN	NaN
AABR07001561.1	1	complement(51840126..51840208)	0	NaN	NaN	NaN	NaN	NaN
MGC94891	1	complement(52330443..52354175)	0	NaN	NaN	NaN	NaN	NaN
Pde10a	1	complement(52360296..52544450)	2.23	-0.15	-1.11	0.71	1	1
T	1	complement(52887067..52894832)	0	NaN	NaN	NaN	NaN	NaN
T2	1	complement(52907435..52962388)	0.07	3.31	9.95	0.28	0.94	1
Prr18	1	complement(52991287..52992213)	0	NaN	NaN	NaN	NaN	NaN
Sft2d1	1	complement(52998529..53014466)	81.03	-0.54	-1.45	0.00183	0.02	1
Mpc1	1	complement(53026608..53038229)	6.97	-0.53	-1.44	0.19	0.77	1
Ccr6	1	complement(53065025..53087474)	0	NaN	NaN	NaN	NaN	NaN
Fgfr1op	1	complement(53122322..53152866)	3.7	-0.36	-1.28	0.23	0.84	1
Rnaset2	1	53174879..53192048	11.88	0.68	1.6	0.01	0.12	1
AABR07001573.1	1	53220397..53284319	0.05	1.73	3.31	0.58	1	1
SCARNA3_1	1	complement(53236650..53236764)	0	NaN	NaN	NaN	NaN	NaN
Rps6ka2	1	53360157..53499445	0.92	-0.34	-1.27	0.51	1	1
U6_14	1	complement(53434962..53435066)	0	NaN	NaN	NaN	NaN	NaN
Gpr31	1	complement(53519829..53520788)	0	NaN	NaN	NaN	NaN	NaN
Tcp10b	1	53531076..53554113	0	NaN	NaN	NaN	NaN	NaN
Ttll2	1	complement(53561218..53563032)	0	NaN	NaN	NaN	NaN	NaN
Unc93a	1	complement(53573128..53589844)	0.03	2.47	5.52	0.42	1	1
U1_2	1	complement(53584248..53584410)	0	NaN	NaN	NaN	NaN	NaN
Afdn	1	complement(53715693..53802658)	15.38	0.000351	1	1	1	1
AABR07001591.1	1	53841653..53844518	0.03	3.31	9.95	0.28	0.94	1
Tcte2	1	53874860..53892369	0	NaN	NaN	NaN	NaN	NaN
U6_15	1	complement(53939948..53940051)	0	NaN	NaN	NaN	NaN	NaN
AABR07001592.1	1	53982941..53983745	0	NaN	NaN	NaN	NaN	NaN
U6_16	1	54029416..54029520	0	NaN	NaN	NaN	NaN	NaN
RGD1560718	1	complement(54034174..54036068)	0	NaN	NaN	NaN	NaN	NaN
LOC103690980	1	54062186..54063901	0	NaN	NaN	NaN	NaN	NaN
AABR07001599.1	1	complement(54126216..54127569)	0	NaN	NaN	NaN	NaN	NaN
AABR07001610.1	1	complement(54223577..54287747)	0	NaN	NaN	NaN	NaN	NaN
LOC102551080	1	54297868..54300583	0	NaN	NaN	NaN	NaN	NaN
AABR07001623.1	1	54324892..54325372	0	NaN	NaN	NaN	NaN	NaN
AABR07001634.1	1	complement(54439977..54441579)	4.46	5.15	35.45	1.32e-10	7.4e-09	4.29e-06
AABR07001640.1	1	complement(54499775..54506755)	0	NaN	NaN	NaN	NaN	NaN
LOC100911027	1	complement(54719971..54748763)	0	NaN	NaN	NaN	NaN	NaN
Smok2a	1	complement(54852537..54854353)	0	NaN	NaN	NaN	NaN	NaN
AABR07001662.1	1	complement(54879971..54883562)	0.02	2.47	5.52	0.43	1	1
RGD1561667	1	55219773..55221609	0	NaN	NaN	NaN	NaN	NaN
AABR07001700.1	1	complement(55298757..55436914)	0	NaN	NaN	NaN	NaN	NaN
AABR07001699.1	1	complement(55356075..55360127)	0	NaN	NaN	NaN	NaN	NaN
AABR07001700.2	1	complement(55375767..55380487)	0	NaN	NaN	NaN	NaN	NaN
Y_RNA_1	1	complement(55623849..55623960)	0	NaN	NaN	NaN	NaN	NaN
AABR07001734.1	1	55707398..55754357	0	NaN	NaN	NaN	NaN	NaN
Vom2r9	1	complement(55862061..55895636)	0	NaN	NaN	NaN	NaN	NaN
Dact2	1	complement(56159426..56168351)	0.02	2.48	5.58	0.42	1	1
Smoc2	1	56242346..56374120	4.43	0.79	1.72	0.07	0.37	1
AABR07001762.1	1	complement(56538964..56541508)	0	NaN	NaN	NaN	NaN	NaN
Thbs2	1	complement(56653938..56683731)	0.18	0.52	1.44	0.49	1	1
AABR07001764.1	1	complement(56732566..56746083)	0	NaN	NaN	NaN	NaN	NaN
U7_4	1	complement(56774827..56774889)	0	NaN	NaN	NaN	NaN	NaN
Wdr27	1	complement(56808450..56942556)	2.03	1.52	2.86	0.00038	0.00575	1
SNORD115_1	1	complement(56860067..56860144)	0	NaN	NaN	NaN	NaN	NaN
SNORD115_2	1	complement(56862958..56863036)	0	NaN	NaN	NaN	NaN	NaN
SNORD115_3	1	complement(56864797..56864874)	0	NaN	NaN	NaN	NaN	NaN
SNORD115_4	1	complement(56872995..56873072)	0	NaN	NaN	NaN	NaN	NaN
SNORD115_5	1	complement(56875234..56875310)	0	NaN	NaN	NaN	NaN	NaN
SNORD115_6	1	complement(56880544..56880620)	0	NaN	NaN	NaN	NaN	NaN
LOC100125364	1	56949712..56952431	2	-0.35	-1.28	0.38	1	1
Phf10	1	complement(56951518..56967895)	38.89	0.52	1.43	0.00292	0.03	1
Tcte3	1	complement(56970654..56982642)	0.1	-2.17	-4.49	0.37	1	1
Ermard	1	56982821..57001665	14.9	0.72	1.64	0.000964	0.01	1
Dll1	1	complement(57318708..57327379)	0.11	-0.8	-1.74	0.48	1	1
Fam120b	1	57345577..57392113	2.03	0.1	1.07	0.71	1	1
Psmb1	1	complement(57470632..57489727)	165.99	-0.17	-1.12	0.37	1	1
Tbp	1	57491643..57508449	4.84	-0.04	-1.03	0.91	1	1
Pdcd2	1	complement(57512968..57518458)	10.67	-0.33	-1.26	0.24	0.86	1
Prdm9	1	complement(57533577..57555048)	0.12	5	32.02	0.1	0.51	1
AABR07001780.1	1	57666864..57667632	0	NaN	NaN	NaN	NaN	NaN
Chd1	1	57692836..57755485	18.26	-0.35	-1.27	0.07	0.37	1
Rgmb	1	complement(57796709..57815038)	15.2	0.11	1.08	0.64	1	1
AABR07001799.1	1	57999495..58094608	0	NaN	NaN	NaN	NaN	NaN
SNORA67_1	1	58335057..58335196	0	NaN	NaN	NaN	NaN	NaN
AABR07001807.1	1	complement(58339947..58345450)	0.00374	1.73	3.31	0.58	1	1
U6_17	1	58787377..58787483	0	NaN	NaN	NaN	NaN	NaN
Riok2	1	59129951..59146776	11.54	-0.26	-1.2	0.27	0.93	1
Lix1	1	59156251..59214452	0.01	2.47	5.52	0.42	1	1
Lnpep	1	complement(59297294..59347472)	8.77	0.07	1.05	0.75	1	1
Mir99b	1	59704216..59704285	0	NaN	NaN	NaN	NaN	NaN
Mir3596c	1	complement(59704372..59704488)	0	NaN	NaN	NaN	NaN	NaN
Mir125a	1	59704827..59704911	0	NaN	NaN	NaN	NaN	NaN
LOC688452	1	59704998..59715763	2.05	1.04	2.05	0.06	0.37	1
Has1	1	complement(59720612..59732409)	0.08	-3.81	-14.04	0.12	0.58	1
Fpr1	1	59765835..59767042	0	NaN	NaN	NaN	NaN	NaN
U6_18	1	59770116..59770222	0	NaN	NaN	NaN	NaN	NaN
Fpr2	1	complement(59800984..59802401)	0.06	-3.01	-8.06	0.21	0.81	1
Fpr-rs3	1	complement(59902308..59903339)	0	NaN	NaN	NaN	NaN	NaN
Vom1r6	1	60044985..60045881	0	NaN	NaN	NaN	NaN	NaN
Vom1r7	1	complement(60087495..60088406)	0	NaN	NaN	NaN	NaN	NaN
AC091336.1	1	60106034..60107039	0	NaN	NaN	NaN	NaN	NaN
Vom1r8	1	60117804..60118715	0	NaN	NaN	NaN	NaN	NaN
Vom1r9	1	60248695..60249645	0	NaN	NaN	NaN	NaN	NaN
Vom1r10	1	complement(60280451..60281386)	0	NaN	NaN	NaN	NaN	NaN
LOC108348087	1	complement(60331979..60332899)	0	NaN	NaN	NaN	NaN	NaN
Vom1r12	1	complement(60406375..60407295)	0	NaN	NaN	NaN	NaN	NaN
Vom1r11	1	complement(60516995..60517915)	0	NaN	NaN	NaN	NaN	NaN
Vom1r15	1	complement(60633626..60634546)	0	NaN	NaN	NaN	NaN	NaN
Ppp2r1a	1	60717386..60736609	93.99	-0.02	-1.02	0.9	1	1
Vom1r-ps112	1	complement(60827313..60828260)	0	NaN	NaN	NaN	NaN	NaN
AABR07001880.1	1	complement(60846652..60847587)	0	NaN	NaN	NaN	NaN	NaN
LOC100365363	1	60884761..60894948	0.85	0.06	1.04	0.89	1	1
Vom1r19	1	61095171..61096112	0	NaN	NaN	NaN	NaN	NaN
Vom1r20	1	61132818..61133726	0	NaN	NaN	NaN	NaN	NaN
AABR07001888.1	1	61219351..61220289	0	NaN	NaN	NaN	NaN	NaN
LOC102552527	1	61268248..61276755	1.2	1.38	2.61	0.02	0.14	1
Zfp54	1	61314070..61326280	0.35	-0.71	-1.63	0.38	1	1
Zfp53	1	61374379..61377590	0.12	1.4	2.64	0.31	0.99	1
Zfp52	1	61382118..61426320	1.16	0.17	1.12	0.73	1	1
RNaseP_nuc_3	1	complement(61398148..61398383)	0	NaN	NaN	NaN	NaN	NaN
LOC108348215	1	61445672..61509765	0.73	-0.84	-1.79	0.11	0.52	1
Zfp51	1	61522298..61533178	0.75	-0.36	-1.28	0.52	1	1
RGD1565566	1	61553449..61553970	0.04	1.73	3.31	0.58	1	1
Vom1r22	1	complement(61625441..61626454)	0	NaN	NaN	NaN	NaN	NaN
Vom1r23	1	complement(61685997..61686944)	0	NaN	NaN	NaN	NaN	NaN
LOC682206	1	61733805..61740311	11.8	0.18	1.13	0.62	1	1
AABR07001905.1	1	61786900..61818159	0.25	-0.54	-1.45	0.67	1	1
AABR07001910.1	1	complement(61870347..61872975)	0.69	0.6	1.51	0.31	0.99	1
U6_19	1	complement(61974106..61974212)	0	NaN	NaN	NaN	NaN	NaN
U6_20	1	complement(62062165..62062271)	0	NaN	NaN	NaN	NaN	NaN
AABR07001923.1	1	complement(62112797..62114672)	0.21	0.58	1.49	0.58	1	1
LOC102555377	1	62133816..62174310	0.41	1.3	2.46	0.08	0.44	1
AABR07001926.1	1	complement(62190247..62191818)	0.04	2.47	5.52	0.43	1	1
AABR07001926.2	1	complement(62207548..62223307)	0.13	2.95	7.74	0.33	1	1
AABR07001926.3	1	complement(62314276..62316450)	0.14	0.67	1.59	0.6	1	1
AABR07001929.1	1	complement(62333297..62362553)	0.35	0.31	1.24	0.78	1	1
AABR07001942.1	1	complement(62507149..62538222)	0.05	1.73	3.31	0.58	1	1
Zfp40	1	complement(62555188..62558033)	0.22	1.4	2.64	0.19	0.76	1
Vom2r15	1	complement(62665651..62681471)	0	NaN	NaN	NaN	NaN	NaN
LOC682419	1	62753049..62935789	0	NaN	NaN	NaN	NaN	NaN
Vom2r16	1	62837021..62855146	0	NaN	NaN	NaN	NaN	NaN
LOC100365824	1	62964901..62979941	0	NaN	NaN	NaN	NaN	NaN
Vom1r110	1	63184734..63185651	0	NaN	NaN	NaN	NaN	NaN
LOC108348164	1	63201271..63202203	0	NaN	NaN	NaN	NaN	NaN
Vom1r29_1	1	63245803..63246720	0	NaN	NaN	NaN	NaN	NaN
LOC100911184	1	63263722..63264582	0	NaN	NaN	NaN	NaN	NaN
Zik1	1	complement(63286802..63293635)	0.2	4.97	31.33	0.12	0.55	1
AC098462.1	1	complement(63299393..63315881)	0	NaN	NaN	NaN	NaN	NaN
Vom1r30	1	63333283..63334176	0	NaN	NaN	NaN	NaN	NaN
AABR07071874.1	1	complement(63454606..63457134)	0	NaN	NaN	NaN	NaN	NaN
Vom2r30_1	1	complement(63534467..63571794)	0	NaN	NaN	NaN	NaN	NaN
Lilrc2	1	complement(63679769..63684189)	0.24	-2.15	-4.42	0.15	0.65	1
Nilr1	1	63734135..63741982	0.45	1.02	2.03	0.15	0.64	1
Lilrb3a	1	63759638..64013289	3.09	1.75	3.38	2.78e-06	7.3e-05	0.09
AABR07002001.1	1	63964155..63967366	0.45	5.57	47.59	0.06	0.35	1
Rps9	1	complement(64018125..64090021)	71.44	0.14	1.1	0.47	1	1
Tsen34l1	1	complement(64024240..64030175)	14.76	-0.37	-1.29	0.45	1	1
Mboat7l1	1	64031859..64046135	7.26	0.00762	1.01	0.98	1	1
Tmc4	1	64046377..64126611	0.29	-0.03	-1.02	0.97	1	1
Lilrb3l	1	64074231..64081438	7.6	2.77	6.84	0	0	0
Tsen34	1	complement(64092226..64099277)	11.33	0.56	1.48	0.13	0.59	1
Mboat7	1	64101018..64113792	9.58	-0.29	-1.22	0.35	1	1
Leng1	1	64126882..64131814	2.81	-0.91	-1.88	0.04	0.26	1
Cnot3	1	complement(64130908..64147251)	26.15	0.3	1.23	0.09	0.47	1
Mir3572	1	complement(64135964..64136071)	0	NaN	NaN	NaN	NaN	NaN
Prpf31	1	complement(64150786..64162461)	18.43	-0.09	-1.07	0.61	1	1
Tfpt	1	64162672..64172470	7.09	0.00262	1	0.99	1	1
Ndufa3	1	complement(64172540..64175099)	107.25	-0.1	-1.07	0.64	1	1
Oscar	1	64182422..64188658	0.04	2.95	7.74	0.33	1	1
AC103574.1	1	64235203..64237407	0	NaN	NaN	NaN	NaN	NaN
Tarm1	1	64241865..64254564	0.1	-3.01	-8.06	0.21	0.81	1
Cacng6	1	complement(64305438..64321241)	0	NaN	NaN	NaN	NaN	NaN
Cacng8	1	complement(64330106..64350338)	0.04	2.47	5.52	0.43	1	1
Mir935	1	complement(64330549..64330639)	0	NaN	NaN	NaN	NaN	NaN
Cacng7	1	complement(64374603..64405149)	0	NaN	NaN	NaN	NaN	NaN
Prkcg	1	complement(64407114..64433636)	0.33	0.49	1.4	0.54	1	1
Myadm	1	complement(64438472..64446818)	3.23	-0.02	-1.01	0.95	1	1
Olr1l	1	64480929..64481903	0	NaN	NaN	NaN	NaN	NaN
LOC103689958	1	64486251..64487225	0	NaN	NaN	NaN	NaN	NaN
Olr386	1	64491552..64492526	0	NaN	NaN	NaN	NaN	NaN
Nlrp12	1	64506735..64534912	0.01	2.47	5.52	0.42	1	1
Mir295-1	1	complement(64536623..64536703)	0	NaN	NaN	NaN	NaN	NaN
Mir294	1	complement(64536746..64536816)	0	NaN	NaN	NaN	NaN	NaN
Mir293	1	complement(64537107..64537178)	0	NaN	NaN	NaN	NaN	NaN
Mir291b	1	complement(64537831..64537938)	0	NaN	NaN	NaN	NaN	NaN
Mir292	1	complement(64538119..64538200)	0	NaN	NaN	NaN	NaN	NaN
Mir291a	1	complement(64538407..64538488)	0	NaN	NaN	NaN	NaN	NaN
Mir290	1	complement(64538705..64538785)	0	NaN	NaN	NaN	NaN	NaN
LOC292543	1	64618506..64632131	0.15	-0.38	-1.3	0.75	1	1
Vom2r27	1	complement(64667031..64699156)	0	NaN	NaN	NaN	NaN	NaN
LOC103691005	1	64740487..64749705	0.43	1.17	2.24	0.13	0.58	1
AABR07002010.1	1	complement(64816762..64830953)	0.11	-1.59	-3.01	0.31	0.99	1
Vom2r12	1	64849657..64975956	0.00534	1.73	3.31	0.58	1	1
Vom2r80	1	64928503..65199263	0	NaN	NaN	NaN	NaN	NaN
AABR07002025.1	1	complement(65057370..65058502)	0	NaN	NaN	NaN	NaN	NaN
AABR07002044.1	1	65292386..65310440	0.01	2.47	5.52	0.42	1	1
Vom2r19	1	65409829..65422705	0	NaN	NaN	NaN	NaN	NaN
Mzf1	1	65522118..65533212	1.27	1.96	3.89	0.000123	0.00214	1
Ube2m	1	65537640..65541177	84.03	-0.46	-1.37	0.01	0.11	1
Chmp2a	1	65541322..65543707	52.76	-0.37	-1.29	0.04	0.28	1
Trim28	1	complement(65544373..65551043)	26.22	0.29	1.22	0.09	0.47	1
Zbtb45	1	65564173..65568300	1.29	0.04	1.02	0.94	1	1
Slc27a5	1	65576535..65587186	0.04	3.31	9.95	0.28	0.94	1
Zfp446_1	1	complement(65590404..65612490)	0.67	0.85	1.81	0.15	0.64	1
Zfp446_2	1	complement(65597103..65597899)	0	NaN	NaN	NaN	NaN	NaN
Zfp324	1	complement(65606520..65611815)	0.8	0.1	1.07	0.87	1	1
AABR07002066.1	1	complement(65650933..65652900)	0	NaN	NaN	NaN	NaN	NaN
Rnf225	1	complement(65657276..65659945)	0.16	0.27	1.21	0.82	1	1
Rps5	1	complement(65660470..65664767)	654.51	-0.01	-1.01	0.95	1	1
Zfp128_1	1	complement(65677621..65681440)	0.75	1.7	3.25	0.04	0.26	1
Zfp128_2	1	complement(65691947..65701867)	0.56	0.97	1.96	0.09	0.47	1
Zfp110	1	complement(65742089..65756528)	4.63	0.25	1.19	0.38	1	1
AABR07002068.1	1	complement(65763521..65863037)	0.02	-3.01	-8.06	0.22	0.81	1
Zfp329	1	65781547..65800492	0.24	0.47	1.38	0.37	1	1
Zscan18	1	65851060..65857872	0.34	5.76	54.23	0.05	0.31	1
Vom2r34	1	65906344..66159639	0	NaN	NaN	NaN	NaN	NaN
Vom2r33	1	65937952..65952790	0	NaN	NaN	NaN	NaN	NaN
Mir295-2	1	complement(66133312..66133392)	0	NaN	NaN	NaN	NaN	NaN
LOC691722	1	complement(66189220..66212418)	0.09	2.47	5.52	0.41	1	1
Zfp606	1	complement(66231763..66254989)	1.18	1.65	3.14	0.00363	0.04	1
AABR07002093.1	1	complement(66275980..66321642)	0	NaN	NaN	NaN	NaN	NaN
AABR07002094.1	1	66388887..66389811	0	NaN	NaN	NaN	NaN	NaN
Vom1r53	1	66397676..66398629	0	NaN	NaN	NaN	NaN	NaN
LOC100909481	1	complement(66637868..66639205)	1.82	-0.62	-1.53	0.64	1	1
LOC100365062	1	complement(66643739..66645214)	21.11	0.18	1.14	0.42	1	1
LOC108348135	1	66663965..66664921	0	NaN	NaN	NaN	NaN	NaN
Vom1r57	1	complement(66687478..66688422)	0	NaN	NaN	NaN	NaN	NaN
AABR07002129.1	1	66748965..66749917	0	NaN	NaN	NaN	NaN	NaN
Vom1r52	1	complement(66774431..66775384)	0	NaN	NaN	NaN	NaN	NaN
Vom1r51	1	complement(66872787..66873740)	0	NaN	NaN	NaN	NaN	NaN
Zfp551	1	66898946..66904539	1.33	3.95	15.47	8.06e-10	4.03e-08	2.63e-05
Vom1r48	1	66959610..66970140	0	NaN	NaN	NaN	NaN	NaN
LOC100911426	1	66963035..66963784	0	NaN	NaN	NaN	NaN	NaN
Vom1r47	1	67025240..67026154	0	NaN	NaN	NaN	NaN	NaN
Vom1r46	1	complement(67064847..67065797)	0	NaN	NaN	NaN	NaN	NaN
AABR07071871.1	1	complement(67092448..67094567)	0	NaN	NaN	NaN	NaN	NaN
Vom1r45	1	complement(67133880..67134827)	0	NaN	NaN	NaN	NaN	NaN
AC096201.1	1	67138471..67141634	0	NaN	NaN	NaN	NaN	NaN
Vom1r44	1	complement(67174732..67175736)	0	NaN	NaN	NaN	NaN	NaN
Vom1r43	1	complement(67205796..67206713)	0	NaN	NaN	NaN	NaN	NaN
LOC691661	1	complement(67274428..67284864)	0	NaN	NaN	NaN	NaN	NaN
Vom1r42	1	complement(67301831..67302751)	0	NaN	NaN	NaN	NaN	NaN
LOC100362054	1	67340809..67351707	0	NaN	NaN	NaN	NaN	NaN
Sbk1	1	complement(67368384..67390141)	2.94	0.39	1.31	0.56	1	1
LOC102551504	1	67660337..67661329	0	NaN	NaN	NaN	NaN	NaN
Vom1r41	1	67742949..67743932	0	NaN	NaN	NaN	NaN	NaN
Vom2r32	1	complement(67819058..67853582)	0	NaN	NaN	NaN	NaN	NaN
Vom1r40	1	67917477..67918469	0	NaN	NaN	NaN	NaN	NaN
Vom1r28	1	68176904..68177836	0	NaN	NaN	NaN	NaN	NaN
Vom1r29_2	1	68221395..68222312	0	NaN	NaN	NaN	NaN	NaN
Vom1r109	1	68239314..68240174	0	NaN	NaN	NaN	NaN	NaN
LOC100911224	1	complement(68262389..68269117)	0.22	0.71	1.64	0.53	1	1
LOC108348118	1	68436593..68488427	2.86	0.04	1.03	0.92	1	1
Vom1r27	1	68528976..68529893	0	NaN	NaN	NaN	NaN	NaN
AABR07002181.1	1	68545496..68546355	0	NaN	NaN	NaN	NaN	NaN
AABR07002187.1	1	68649663..68650566	0	NaN	NaN	NaN	NaN	NaN
Vom1r63	1	68670127..68671059	0	NaN	NaN	NaN	NaN	NaN
Vom2r3_2	1	complement(68954939..69016426)	0	NaN	NaN	NaN	NaN	NaN
LOC103690077	1	complement(69243659..69246983)	0	NaN	NaN	NaN	NaN	NaN
LOC102546678	1	complement(69285579..69287538)	1.36	3	7.99	0.01	0.1	1
Nlrp4a	1	complement(69326303..69431055)	0.19	0.33	1.26	0.69	1	1
AABR07002241.1	1	69496522..69521420	0	NaN	NaN	NaN	NaN	NaN
Vom2r28	1	69558008..69589096	0	NaN	NaN	NaN	NaN	NaN
Zfp418	1	69615434..69629913	0.44	0.57	1.48	0.3	0.98	1
7SK_1	1	69630339..69630619	0	NaN	NaN	NaN	NaN	NaN
AABR07002247.1	1	69681569..69692765	0.06	-0.19	-1.14	0.91	1	1
7SK_2	1	69687340..69687515	0	NaN	NaN	NaN	NaN	NaN
Zfp772	1	complement(69736684..69743616)	0.54	0.38	1.3	0.59	1	1
NEWGENE_1305281	1	69788609..69820981	2.77	-0.57	-1.48	0.12	0.56	1
LOC108349745	1	complement(69823107..69835185)	2.27	0.86	1.82	0.09	0.45	1
Zfp773-ps1	1	69841998..69846125	0.58	2.89	7.41	0.02	0.13	1
Zfp954	1	69853553..69859391	1.44	1.03	2.05	0.03	0.22	1
LOC102547412	1	69866069..69879804	0.05	0.45	1.37	0.78	1	1
Aurkc	1	complement(69958452..69963592)	9.05	1.73	3.33	4.05e-06	0.000103	0.13
Usp29	1	complement(69988673..70003582)	0.09	0.16	1.11	0.86	1	1
AABR07002258.1	1	70055068..70071812	0	NaN	NaN	NaN	NaN	NaN
Metazoa_SRP_1	1	70101606..70101912	0	NaN	NaN	NaN	NaN	NaN
Mir3099	1	complement(70136945..70137073)	0	NaN	NaN	NaN	NaN	NaN
MIMT1_1	1	complement(70210565..70210658)	0	NaN	NaN	NaN	NaN	NaN
Peg3	1	70222964..70237443	1.99	1.51	2.85	3.98e-06	0.000101	0.13
Apeg3	1	complement(70234160..70235091)	0	NaN	NaN	NaN	NaN	NaN
Zim1	1	70253650..70266809	0	NaN	NaN	NaN	NaN	NaN
AABR07002262.2	1	70290320..70303080	0	NaN	NaN	NaN	NaN	NaN
AABR07002262.1	1	70389746..70389826	0	NaN	NaN	NaN	NaN	NaN
Olr3	1	70437776..70438729	0	NaN	NaN	NaN	NaN	NaN
5S_rRNA_6	1	complement(70440715..70440849)	0	NaN	NaN	NaN	NaN	NaN
Olr4	1	70454322..70465855	0	NaN	NaN	NaN	NaN	NaN
Olr6	1	70480941..70481879	0	NaN	NaN	NaN	NaN	NaN
Olr7	1	complement(70484947..70485888)	0	NaN	NaN	NaN	NaN	NaN
Olr8	1	complement(70495403..70496347)	0	NaN	NaN	NaN	NaN	NaN
AABR07002267.1	1	complement(70516546..70517514)	0	NaN	NaN	NaN	NaN	NaN
Smim17	1	complement(71115043..71135764)	0	NaN	NaN	NaN	NaN	NaN
Zfp28	1	complement(71167156..71173216)	0.91	0.25	1.19	0.62	1	1
Zfp78	1	complement(71183171..71190423)	0.64	1.59	3	0.07	0.37	1
AABR07002337.1	1	complement(71206130..71223665)	0.37	4.12	17.37	0.00491	0.05	1
Zfp583	1	71251258..71262421	0.23	0.24	1.18	0.78	1	1
Zfp667	1	complement(71270107..71290337)	0.46	2.06	4.16	0.01	0.1	1
Zscan5b	1	complement(71335129..71342633)	0	NaN	NaN	NaN	NaN	NaN
Galp	1	complement(71352419..71373605)	0	NaN	NaN	NaN	NaN	NaN
Zfp444	1	complement(71379559..71400388)	1.8	1.27	2.41	0.000304	0.00473	1
Zfp787	1	71416110..71447195	2.94	0.27	1.2	0.44	1	1
Nlrp5	1	complement(71453798..71486790)	0.79	1.21	2.32	0.04	0.25	1
Vom2r71_1	1	71606503..71630403	0	NaN	NaN	NaN	NaN	NaN
Nlrp4	1	complement(71671575..71710420)	0.91	1.1	2.14	0.03	0.2	1
AABR07002351.1	1	71734506..71735391	0.16	-3.16	-8.93	0.2	0.78	1
AABR07002351.2	1	71765944..71767411	0	NaN	NaN	NaN	NaN	NaN
Obox2	1	71785714..71787211	0	NaN	NaN	NaN	NaN	NaN
AABR07002353.1	1	71805017..71805124	0	NaN	NaN	NaN	NaN	NaN
Vom1r32	1	71844368..71845285	0	NaN	NaN	NaN	NaN	NaN
Nlrp9	1	complement(71859390..71909138)	2.24	1.78	3.43	6.89e-05	0.00129	1
5S_rRNA_7	1	71911840..71911956	0	NaN	NaN	NaN	NaN	NaN
AABR07002353.2	1	complement(71924089..71924490)	0	NaN	NaN	NaN	NaN	NaN
Vom1r34	1	complement(71954729..71955646)	0	NaN	NaN	NaN	NaN	NaN
Vom1r35	1	complement(72128355..72129269)	0	NaN	NaN	NaN	NaN	NaN
Vom1r36	1	complement(72183354..72184265)	0	NaN	NaN	NaN	NaN	NaN
Vom1r37	1	72210037..72210999	0	NaN	NaN	NaN	NaN	NaN
RNaseP_nuc_4	1	72213326..72213500	0	NaN	NaN	NaN	NaN	NaN
Vom1r38	1	72230038..72230961	0	NaN	NaN	NaN	NaN	NaN
AABR07002382.1	1	complement(72259156..72260789)	0	NaN	NaN	NaN	NaN	NaN
Rasl2-9	1	72272032..72273210	0.04	2.47	5.52	0.42	1	1
Rfpl4a	1	72280117..72286576	0.41	1.71	3.26	0.09	0.48	1
Epn1	1	complement(72294153..72311856)	43.24	-0.39	-1.31	0.02	0.16	1
U2af2	1	complement(72312727..72329856)	152.99	-0.18	-1.14	0.33	1	1
Ccdc106	1	complement(72331491..72335855)	2.89	1.44	2.7	0.00472	0.05	1
Zfp580	1	complement(72338877..72339395)	0.55	1.09	2.13	0.42	1	1
U6_21	1	72342447..72342553	0	NaN	NaN	NaN	NaN	NaN
Zfp865	1	72356880..72361358	0.33	-0.48	-1.4	0.59	1	1
AABR07002384.1	1	complement(72360757..72361101)	0.28	-0.03	-1.02	0.99	1	1
LOC100911196	1	complement(72363276..72366455)	0.66	-0.06	-1.04	0.92	1	1
Zfp524	1	complement(72376386..72377434)	0.48	0.97	1.96	0.37	1	1
Fiz1	1	72380711..72387301	0.87	-0.02	-1.02	0.96	1	1
Zfp579	1	72399157..72402327	0.94	1.38	2.6	0.02	0.16	1
Sbk3	1	72420352..72422974	0	NaN	NaN	NaN	NaN	NaN
Sbk2	1	72425707..72433488	0.09	4.23	18.81	0.16	0.7	1
Ssc5d	1	complement(72443758..72461547)	0.29	2.06	4.17	0.02	0.12	1
Nat14	1	complement(72462405..72464492)	1.21	0.43	1.35	0.42	1	1
Zfp628	1	complement(72465341..72468738)	0.35	0.58	1.49	0.38	1	1
LOC684270	1	complement(72491780..72509431)	20.58	0.01	1.01	0.95	1	1
Isoc2b	1	72524569..72545329	8.26	0.54	1.45	0.09	0.48	1
Shisa7	1	72545596..72564513	0	NaN	NaN	NaN	NaN	NaN
Ube2s	1	72580424..72584482	26.97	0.16	1.12	0.44	1	1
Rpl28	1	complement(72619282..72621519)	11.48	0.16	1.12	0.56	1	1
AABR07071876.1	1	72624705..72625239	1.46	-1.23	-2.34	0.17	0.7	1
Tmem190	1	complement(72630238..72632185)	0	NaN	NaN	NaN	NaN	NaN
Il11	1	72635267..72643255	0.24	-0.5	-1.42	0.7	1	1
Fam71e2	1	72644333..72661000	0	NaN	NaN	NaN	NaN	NaN
Cox6b2	1	72661211..72662434	6.5	0.97	1.96	0.05	0.32	1
Kmt5c	1	complement(72666665..72674271)	11.33	0.97	1.96	0.000127	0.0022	1
U6_22	1	complement(72675746..72675808)	0	NaN	NaN	NaN	NaN	NaN
Tmem150b	1	72692105..72701593	0.6	1.98	3.96	0.04	0.27	1
Brsk1	1	complement(72701610..72727112)	10.37	1.13	2.19	8.7e-07	2.53e-05	0.03
Hspbp1	1	72732668..72756082	25.11	-0.6	-1.51	0.00338	0.04	1
Ppp6r1	1	72756809..72784482	57.17	-0.34	-1.27	0.06	0.36	1
Tmem86b	1	72784966..72787367	0.32	-1.63	-3.1	0.2	0.78	1
Ptprh	1	72810545..72859161	0.11	5.1	34.3	0.09	0.46	1
Syt5	1	72860218..72867930	2.03	0.62	1.54	0.13	0.58	1
Dnaaf3	1	72874404..72883002	0.46	1.68	3.2	0.04	0.25	1
Tnni3	1	72882806..72886488	117.87	3.62	12.28	0	0	0
Tnnt1	1	72889270..72899659	2.63	-0.37	-1.3	0.46	1	1
Ppp1r12c	1	72903257..72926108	59.58	0.6	1.52	0.00179	0.02	1
Eps8l1	1	complement(72927151..72941869)	0.02	2.48	5.58	0.42	1	1
Rdh13	1	72956026..72984350	0.77	-1.01	-2.02	0.06	0.34	1
AC141517.1	1	complement(72966070..72971591)	0	NaN	NaN	NaN	NaN	NaN
7SK_3	1	complement(72978028..72978324)	0	NaN	NaN	NaN	NaN	NaN
Gp6	1	73040901..73064641	0.16	0.58	1.49	0.57	1	1
LOC684545	1	complement(73082977..73121085)	2.58	0.93	1.91	0.00421	0.04	1
Ncr1	1	complement(73179013..73226777)	0.02	2.47	5.52	0.43	1	1
Fcar	1	complement(73230390..73264302)	0	NaN	NaN	NaN	NaN	NaN
AABR07002409.1	1	complement(73230461..73230541)	0	NaN	NaN	NaN	NaN	NaN
Kir3dl1	1	complement(73307569..73344955)	0.04	2.47	5.52	0.43	1	1
Lilrb4	1	complement(73393850..73399579)	0.49	0.56	1.48	0.48	1	1
AABR07002418.1	1	73422760..73423448	0	NaN	NaN	NaN	NaN	NaN
Lilrb3	1	complement(73610149..73619356)	0.13	-2.15	-4.43	0.13	0.59	1
Lilra5	1	complement(73656028..73682247)	0.13	-1.01	-2.01	0.4	1	1
Cdc42ep5	1	73719005..73719529	0.19	3.31	9.95	0.28	0.94	1
Leng9	1	73721114..73722631	0.32	-0.22	-1.17	0.81	1	1
Leng8	1	complement(73722088..73733788)	23.12	0.87	1.83	1.04e-06	2.99e-05	0.03
Ttyh1	1	complement(73734624..73753128)	27.51	3.93	15.29	0	0	0
U1_3	1	complement(73770349..73770519)	0	NaN	NaN	NaN	NaN	NaN
Lair1	1	73837944..73868695	0.22	2.29	4.89	0.18	0.74	1
Nlrp4b	1	complement(73929674..73961432)	0.76	1.66	3.16	0.00713	0.07	1
Nlrp4f	1	complement(74155828..74181323)	0.33	1.81	3.51	0.07	0.38	1
Vom2r29	1	74251167..74272053	0	NaN	NaN	NaN	NaN	NaN
Vom2r30_2	1	complement(74576444..74638587)	0	NaN	NaN	NaN	NaN	NaN
AABR07002473.1	1	74770009..74791415	0	NaN	NaN	NaN	NaN	NaN
Vom2r31	1	74975364..75001206	0	NaN	NaN	NaN	NaN	NaN
Vom1r58	1	75131348..75132169	0	NaN	NaN	NaN	NaN	NaN
RGD1564801	1	complement(75152883..75154325)	0.3	-1.33	-2.51	0.39	1	1
Vom1r59	1	75166116..75167063	0	NaN	NaN	NaN	NaN	NaN
Vom1r60	1	75194565..75195678	0	NaN	NaN	NaN	NaN	NaN
LOC100911727	1	75233703..75264293	0.42	-6.29	-78.16	0.00809	0.07	1
Vom1r61	1	75298364..75299317	0	NaN	NaN	NaN	NaN	NaN
Vom1r62	1	75326217..75327164	0	NaN	NaN	NaN	NaN	NaN
RGD1310257	1	complement(75335894..75354820)	0.34	-0.49	-1.4	0.54	1	1
Lig1	1	75356220..75394758	50.9	1.01	2.02	1.2e-08	4.85e-07	0.000391
Pla2g4c	1	75428027..75620911	0.13	5.57	47.59	0.06	0.35	1
7SK_4	1	75450297..75450635	0	NaN	NaN	NaN	NaN	NaN
AC127640.1	1	complement(75455599..75462453)	0.00885	2.47	5.52	0.41	1	1
7SK_5	1	75508664..75509002	0	NaN	NaN	NaN	NaN	NaN
AABR07002493.1	1	75636336..75645842	0	NaN	NaN	NaN	NaN	NaN
7SK_6	1	75662734..75662982	0	NaN	NaN	NaN	NaN	NaN
Cabp5	1	75693232..75706069	0	NaN	NaN	NaN	NaN	NaN
Bsph1	1	75748916..75789785	0	NaN	NaN	NaN	NaN	NaN
Bsph2	1	complement(75842073..75849658)	0	NaN	NaN	NaN	NaN	NaN
SNORA17_10	1	76129643..76129766	0	NaN	NaN	NaN	NaN	NaN
LOC100912485	1	complement(76252329..76780230)	0.08	-4.34	-20.2	0.08	0.45	1
U6_23	1	76281359..76281465	0	NaN	NaN	NaN	NaN	NaN
Rn50_1_0777.1	1	complement(76336837..76346029)	0	NaN	NaN	NaN	NaN	NaN
AABR07002546.1	1	complement(76651142..76653153)	0	NaN	NaN	NaN	NaN	NaN
U6_24	1	76751014..76751120	0	NaN	NaN	NaN	NaN	NaN
AABR07002564.1	1	77111595..77111879	0	NaN	NaN	NaN	NaN	NaN
Selenow	1	complement(77533148..77535681)	0.35	3.04	8.2	0.33	1	1
LOC103690015	1	77541359..77541814	1.41	5.95	61.68	0.05	0.3	1
LOC103691042	1	complement(77721411..77721737)	0	NaN	NaN	NaN	NaN	NaN
Crx	1	complement(77745288..77750960)	0	NaN	NaN	NaN	NaN	NaN
AABR07002623.1	1	77782825..77789397	0.24	-0.74	-1.67	0.58	1	1
LOC103689961	1	complement(77803475..77808513)	130.81	-0.53	-1.45	0.00218	0.02	1
LOC100360449	1	complement(77829711..77830399)	30.88	-0.05	-1.04	0.84	1	1
Gltscr2	1	complement(77836196..77844189)	94.91	0.63	1.54	0.00106	0.01	1
SNORD23_2	1	complement(77837118..77837226)	0	NaN	NaN	NaN	NaN	NaN
Ehd2	1	complement(77847600..77865870)	10.45	1.48	2.8	4.81e-08	1.75e-06	0.00157
Gltscr1	1	complement(77869020..77893509)	2.39	0.4	1.32	0.14	0.62	1
Zfp541	1	77967755..77992027	0.11	2.36	5.15	0.07	0.39	1
Napa	1	77994203..78012845	57.14	0.41	1.33	0.02	0.14	1
Kptn	1	78015722..78023676	14.81	0.68	1.6	0.00113	0.01	1
Slc8a2	1	78025995..78060111	0.01	2.47	5.52	0.42	1	1
Meis3	1	78068931..78079862	5.93	1.9	3.73	4.32e-07	1.34e-05	0.01
Dhx34	1	complement(78090044..78112488)	28.21	0.52	1.43	0.00463	0.05	1
AABR07002627.1	1	78112559..78149053	5.09	-0.73	-1.66	0.05	0.32	1
C5ar2	1	complement(78166810..78180216)	14.22	-0.03	-1.02	0.92	1	1
C5ar1	1	complement(78186776..78195328)	4.67	-0.08	-1.06	0.79	1	1
Inafm1	1	complement(78210867..78212350)	33.39	0.02	1.01	0.93	1	1
Ccdc9	1	complement(78213223..78224319)	115.98	0.62	1.54	0.00551	0.05	1
Sae1	1	complement(78277515..78333321)	29.48	-0.24	-1.18	0.17	0.72	1
AABR07002644.1	1	78342828..78342931	0	NaN	NaN	NaN	NaN	NaN
Zc3h4	1	78354934..78390907	6.05	0.03	1.02	0.9	1	1
Tmem160	1	78417719..78420427	8.04	-0.09	-1.07	0.79	1	1
Npas1	1	complement(78420652..78440738)	0.02	1.73	3.31	0.58	1	1
Arhgap35	1	complement(78456409..78573374)	2.35	-0.04	-1.03	0.87	1	1
Gng5	1	78546012..78546218	0	NaN	NaN	NaN	NaN	NaN
LOC108349752	1	complement(78622590..78626284)	0	NaN	NaN	NaN	NaN	NaN
Ceacam9	1	78659435..78663970	0	NaN	NaN	NaN	NaN	NaN
Ap2s1	1	78671121..78682871	50.2	-0.16	-1.12	0.38	1	1
LOC679748	1	complement(78686608..78686952)	0.47	-3.81	-14.04	0.12	0.58	1
Slc1a5	1	78710539..78724794	1.58	-0.56	-1.48	0.17	0.7	1
Fkrp	1	complement(78733508..78739107)	1	2.05	4.14	0.000822	0.01	1
Strn4	1	78735678..78765692	28.79	0.59	1.5	0.000678	0.00942	1
Prkd2	1	78767911..78796231	3	0.54	1.45	0.1	0.5	1
Dact3	1	78800754..78812483	0.22	0.77	1.7	0.41	1	1
Gng8	1	78818404..78822224	0.11	0.34	1.26	0.84	1	1
Ptgir	1	78833157..78837623	0.09	-4.48	-22.34	0.05	0.31	1
Calm2_1	1	complement(78843080..78851719)	60.82	-0.1	-1.07	0.58	1	1
Pnmal2	1	78876205..78878779	0.19	2.36	5.15	0.06	0.35	1
Pnmal1	1	78893271..78895930	0.02	1.73	3.31	0.58	1	1
Ccdc8	1	78933372..78936700	1.29	0.1	1.07	0.81	1	1
Ppp5c	1	complement(78944040..78968329)	32.92	0.19	1.14	0.28	0.94	1
Hif3a	1	complement(78976318..78997869)	0.58	3.64	12.44	0.00163	0.02	1
Cgm4	1	79030291..79080881	0	NaN	NaN	NaN	NaN	NaN
Ceacam3	1	79122608..79135310	0	NaN	NaN	NaN	NaN	NaN
Psgb1	1	79181855..79190738	0	NaN	NaN	NaN	NaN	NaN
Psg29	1	complement(79236392..79259492)	0	NaN	NaN	NaN	NaN	NaN
AABR07002659.1	1	79289164..79298999	0	NaN	NaN	NaN	NaN	NaN
LOC102557244	1	79324274..79358184	0	NaN	NaN	NaN	NaN	NaN
Ceacam11	1	79396578..79402814	0	NaN	NaN	NaN	NaN	NaN
Ceacam12	1	79474809..79481865	0	NaN	NaN	NaN	NaN	NaN
Igfl3	1	79573118..79573438	0	NaN	NaN	NaN	NaN	NaN
Mill1	1	79631668..79657941	3.67	1.14	2.2	6.15e-05	0.00116	1
5S_rRNA_8	1	complement(79664381..79664495)	0	NaN	NaN	NaN	NaN	NaN
LOC102557319	1	complement(79680194..79708835)	0	NaN	NaN	NaN	NaN	NaN
AC093995.1	1	79727597..79728113	0	NaN	NaN	NaN	NaN	NaN
AC093995.3	1	79728841..79728924	0	NaN	NaN	NaN	NaN	NaN
Micb	1	79754587..79772092	8.56	-1.41	-2.66	0.00486	0.05	1
Pglyrp1	1	79790705..79796111	1.85	-0.72	-1.65	0.32	1	1
Ccdc61	1	complement(79795375..79816450)	6.12	0.03	1.02	0.88	1	1
Nova2	1	79831534..79865807	0.98	-1.82	-3.52	0.07	0.37	1
Nanos2	1	79894450..79895910	0	NaN	NaN	NaN	NaN	NaN
Mypop	1	79898551..79911513	0.1	0.34	1.27	0.74	1	1
AC110846.1	1	complement(79899184..79899648)	0	NaN	NaN	NaN	NaN	NaN
Irf2bp1	1	79911516..79914217	1.05	0.64	1.56	0.18	0.74	1
Foxa3	1	complement(79920752..79930263)	0.13	-0.13	-1.1	0.92	1	1
Sympk	1	79931156..79959461	39.95	-0.5	-1.41	0.00639	0.06	1
Rsph6a	1	79959591..79979205	0.06	-0.81	-1.75	0.65	1	1
Dmwd	1	79981355..79987562	5.97	0.14	1.1	0.61	1	1
Dmpk	1	79989019..79999364	2.65	1.1	2.14	0.00278	0.03	1
AC120692.1	1	79991920..79991984	0	NaN	NaN	NaN	NaN	NaN
Six5	1	80000165..80003232	7.32	1.46	2.75	1.33e-06	3.73e-05	0.04
Fbxo46	1	80028928..80045341	1.71	-0.22	-1.17	0.6	1	1
Qpctl	1	complement(80047504..80056574)	9.12	0.22	1.17	0.3	0.98	1
Snrpd2	1	80056755..80059996	34.94	0.07	1.05	0.73	1	1
Gipr	1	complement(80063049..80073223)	0	NaN	NaN	NaN	NaN	NaN
Eml2	1	80087684..80119012	38.87	-0.19	-1.14	0.23	0.85	1
Mir330	1	80092681..80092777	0	NaN	NaN	NaN	NaN	NaN
Gpr4	1	80135391..80136880	0	NaN	NaN	NaN	NaN	NaN
Opa3	1	80141630..80160145	1.78	-1.08	-2.11	0.01	0.11	1
U1_4	1	80155777..80155931	0	NaN	NaN	NaN	NaN	NaN
Vasp	1	complement(80170619..80185882)	43.12	-0.94	-1.91	1.2e-06	3.37e-05	0.04
AABR07002674.1	1	complement(80190219..80191618)	0.37	-0.00235	-1	1	1	1
Rtn2	1	80195532..80208448	1.72	-0.43	-1.35	0.31	1	1
Fosb	1	complement(80214494..80221710)	0.09	2.61	6.09	0.1	0.49	1
Ercc1	1	80256973..80268198	36.56	-0.26	-1.19	0.23	0.83	1
Cd3eap	1	complement(80267725..80271001)	2.11	-1.41	-2.66	0.00151	0.02	1
Ppp1r13l	1	80279706..80290408	4.68	-0.94	-1.92	0.00264	0.03	1
Ercc2	1	80293566..80307344	10.15	0.59	1.51	0.02	0.13	1
Mir343	1	80298686..80298778	0	NaN	NaN	NaN	NaN	NaN
Klc3	1	complement(80306102..80315533)	0.78	-2.06	-4.17	0.03	0.18	1
Ckm	1	80321585..80331841	0	NaN	NaN	NaN	NaN	NaN
AABR07002677.1	1	complement(80330049..80331626)	0	NaN	NaN	NaN	NaN	NaN
Mark4	1	complement(80335526..80367328)	39.38	0.06	1.04	0.76	1	1
U1_5	1	complement(80369781..80369925)	0	NaN	NaN	NaN	NaN	NaN
AABR07002677.2	1	80372505..80382703	0.5	0.67	1.59	0.52	1	1
Exoc3l2	1	80383050..80404290	24.57	-0.98	-1.97	1.36e-07	4.57e-06	0.00442
Bloc1s3	1	complement(80415686..80416273)	1.14	-0.38	-1.3	0.69	1	1
Trappc6a	1	80417310..80424445	33.33	0.33	1.26	0.21	0.81	1
Nkpd1	1	80426918..80432875	0.05	3.85	14.38	0.21	0.81	1
Ppp1r37	1	complement(80439718..80471527)	18.62	0.51	1.42	0.00603	0.06	1
Gemin7_1	1	complement(80473966..80483487)	0.37	1.87	3.67	0.22	0.81	1
Zfp296	1	80487938..80491039	0.47	2.79	6.9	0.03	0.19	1
Clasrp	1	complement(80491480..80515694)	42.69	0.35	1.28	0.04	0.27	1
Relb	1	complement(80517411..80544825)	3.85	1.21	2.31	0.000947	0.01	1
Clptm1	1	complement(80549043..80580662)	112.39	-0.00201	-1	0.99	1	1
Apoc2	1	complement(80589023..80594136)	0	NaN	NaN	NaN	NaN	NaN
Apoc4	1	complement(80595326..80599572)	0.16	-1.41	-2.66	0.43	1	1
Apoc1	1	complement(80606638..80609921)	4.74	1.11	2.16	0.05	0.3	1
Apoe	1	complement(80612895..80617057)	67.68	0.92	1.9	1.11e-05	0.000257	0.36
Tomm40	1	complement(80618154..80630038)	141.7	-0.97	-1.96	3.37e-09	1.49e-07	0.00011
Nectin2	1	complement(80631450..80666585)	19.96	-0.47	-1.38	0.02	0.16	1
Bcam	1	complement(80674444..80689171)	11.13	0.74	1.67	0.00162	0.02	1
Cblc	1	complement(80699323..80716146)	0	NaN	NaN	NaN	NaN	NaN
Bcl3	1	complement(80730499..80744831)	4.47	-0.85	-1.8	0.01	0.09	1
Ceacam16	1	complement(80773819..80783898)	0	NaN	NaN	NaN	NaN	NaN
Gm19345	1	80777014..80780139	0	NaN	NaN	NaN	NaN	NaN
AABR07002680.1	1	complement(80778885..80779009)	0	NaN	NaN	NaN	NaN	NaN
Ceacam19	1	complement(80800951..80809769)	0	NaN	NaN	NaN	NaN	NaN
PVR	1	complement(80820050..80835701)	15.47	-1.31	-2.48	9.15e-07	2.65e-05	0.03
Igsf23	1	complement(80852528..80864846)	0	NaN	NaN	NaN	NaN	NaN
Ceacam20	1	80880856..80912082	0	NaN	NaN	NaN	NaN	NaN
Zfp180	1	80920747..80940040	2.7	0.82	1.76	0.0071	0.07	1
AABR07002682.1	1	80944126..80951319	0.96	2.9	7.45	0.06	0.35	1
Zfp112	1	80953275..80958908	0.3	0.65	1.57	0.36	1	1
AC118165.1	1	80973739..81100069	0.25	1.71	3.26	0.13	0.6	1
AABR07002683.1	1	80982358..80984217	48.14	0.04	1.03	0.82	1	1
Zfp111	1	complement(81035972..81043340)	0.89	1.5	2.83	0.02	0.13	1
Zfp94	1	complement(81122790..81152384)	3.05	1.02	2.03	0.0011	0.01	1
LOC102548695	1	complement(81159107..81163689)	0.48	0.98	1.98	0.22	0.81	1
Tescl	1	complement(81192869..81193729)	0	NaN	NaN	NaN	NaN	NaN
Lypd5	1	81208212..81213937	0	NaN	NaN	NaN	NaN	NaN
Kcnn4	1	81230612..81245996	0.43	0.74	1.67	0.46	1	1
Smg9	1	81260548..81282887	12.25	0.42	1.34	0.05	0.32	1
Irgc	1	complement(81291765..81295442)	0	NaN	NaN	NaN	NaN	NaN
Plaur	1	81328183..81344708	89.34	-2.99	-7.96	0	0	0
Cadm4	1	81365138..81370109	9.15	-3.1	-8.6	7.47e-13	5.59e-11	2.44e-08
Zfp428	1	81372650..81382079	1.92	0.97	1.95	0.06	0.37	1
Srrm5	1	complement(81376252..81377976)	0.04	2.48	5.58	0.42	1	1
Irgq	1	81395841..81399672	0.67	-0.27	-1.21	0.69	1	1
Pinlyp	1	complement(81406576..81412251)	0.15	-3.16	-8.93	0.2	0.78	1
Xrcc1	1	81413353..81441678	58.36	0.87	1.83	4.7e-07	1.44e-05	0.02
Zfp575	1	complement(81447987..81450094)	0.45	-0.18	-1.13	0.84	1	1
Ethe1	1	81456984..81472097	28.51	-0.73	-1.66	0.0007	0.00967	1
Phldb3	1	81474553..81492631	5.25	-0.97	-1.96	0.01	0.1	1
Lypd3	1	81499821..81504318	0.16	-1.04	-2.06	0.42	1	1
Tex101	1	complement(81529781..81534140)	0.07	3.27	9.62	0.3	0.97	1
RGD1564380_1	1	complement(81548892..81550598)	0.05	1.73	3.31	0.58	1	1
LOC100909620	1	complement(81555412..81559685)	0	NaN	NaN	NaN	NaN	NaN
LOC100910611_1	1	81579736..81582447	0	NaN	NaN	NaN	NaN	NaN
RGD1564380_2	1	complement(81593800..81596819)	0	NaN	NaN	NaN	NaN	NaN
LOC100909700	1	complement(81609433..81627710)	0.02	0.17	1.13	0.93	1	1
LOC103689942	1	81643816..81650094	1.29	-0.62	-1.54	0.57	1	1
Ceacam6	1	81683463..81701317	0	NaN	NaN	NaN	NaN	NaN
Lypd4	1	complement(81728552..81733957)	0	NaN	NaN	NaN	NaN	NaN
LOC100910371	1	81736335..81741345	0.02	1.73	3.31	0.58	1	1
NEWGENE_68440	1	81750928..81756627	60.55	1.21	2.32	5.77e-06	0.000142	0.19
Cd79a	1	81763614..81767980	17.34	0.76	1.69	0.00531	0.05	1
Arhgef1	1	81779380..81797236	52.58	0.22	1.17	0.24	0.87	1
Rabac1	1	complement(81843649..81846804)	63.89	0.43	1.35	0.02	0.13	1
AABR07071886.1	1	complement(81843954..81844017)	0	NaN	NaN	NaN	NaN	NaN
Atp1a3	1	complement(81852429..81881549)	0.16	0.11	1.08	0.89	1	1
AC114696.1	1	complement(81862880..81862943)	0	NaN	NaN	NaN	NaN	NaN
Grik5	1	complement(81885521..81946714)	9.21	2.32	5	0	0	0
Zfp574	1	81952067..81957329	1.32	0.27	1.21	0.49	1	1
Pou2f2	1	complement(81964104..82004538)	0.23	1	2	0.19	0.76	1
Dedd2	1	complement(82072544..82088275)	17.12	-0.18	-1.13	0.38	1	1
U6_25	1	82084716..82084822	0	NaN	NaN	NaN	NaN	NaN
Zfp526	1	82089922..82097526	14.21	0.18	1.13	0.32	1	1
Gsk3a	1	complement(82097247..82108203)	82.39	-0.09	-1.07	0.63	1	1
Erf	1	complement(82112449..82120902)	1.83	-0.35	-1.27	0.31	1	1
Cic	1	82151669..82163005	10.82	0.04	1.03	0.82	1	1
Pafah1b3	1	complement(82163595..82166363)	19.79	0.17	1.12	0.46	1	1
Prr19	1	82169620..82172636	0.12	3.79	13.8	0.23	0.84	1
Tmem145	1	82174451..82184068	0.19	2.15	4.45	0.11	0.52	1
Megf8	1	82185034..82234045	14.06	0.27	1.21	0.15	0.66	1
Cnfn	1	complement(82234032..82236179)	0	NaN	NaN	NaN	NaN	NaN
Lipe	1	complement(82248046..82266727)	7.86	-1.67	-3.18	1.72e-09	8.06e-08	5.61e-05
AC121639.1	1	82253005..82253792	0	NaN	NaN	NaN	NaN	NaN
Cxcl17	1	complement(82267381..82279145)	0.05	2.47	5.52	0.42	1	1
Ceacam1	1	complement(82327955..82344345)	0.24	-0.34	-1.26	0.72	1	1
AC134759.1	1	82371389..82373255	0.08	2.92	7.57	0.35	1	1
Erich4	1	complement(82407899..82409639)	0.03	1.73	3.31	0.58	1	1
Atp5sl	1	82413037..82419131	6.26	0.14	1.1	0.59	1	1
B3gnt8	1	82419947..82422846	0.13	2.1	4.29	0.19	0.76	1
Bckdha	1	complement(82423277..82452281)	19.94	0.39	1.31	0.07	0.38	1
Exosc5	1	82452469..82461606	18.05	-0.53	-1.44	0.03	0.22	1
Tmem91	1	complement(82464024..82468064)	0.1	0.17	1.13	0.93	1	1
B9d2	1	82473737..82479900	10.76	0.64	1.56	0.03	0.23	1
Tgfb1	1	82480195..82497199	21.06	-1	-2	1.45e-06	4.04e-05	0.05
Ccdc97	1	complement(82503571..82511327)	3.96	0.06	1.04	0.82	1	1
Hnrnpul1	1	complement(82512745..82546937)	39.7	0.18	1.14	0.34	1	1
Axl	1	complement(82549420..82580761)	82.4	-0.49	-1.4	0.00622	0.06	1
AABR07002711.1	1	complement(82585760..82585833)	0	NaN	NaN	NaN	NaN	NaN
Cyp2s1	1	complement(82595211..82610350)	0.14	1.34	2.52	0.27	0.93	1
LOC100359930	1	complement(82652916..82653633)	0	NaN	NaN	NaN	NaN	NaN
Y_RNA_2	1	complement(82671533..82671629)	0	NaN	NaN	NaN	NaN	NaN
LOC100910611_2	1	82816984..82819695	0	NaN	NaN	NaN	NaN	NaN
LOC102553892	1	complement(82831952..82918444)	0.12	1.25	2.39	0.36	1	1
LOC100910611_3	1	82934134..82936845	0	NaN	NaN	NaN	NaN	NaN
RGD1565655	1	complement(82948488..82952936)	0	NaN	NaN	NaN	NaN	NaN
Cd177	1	complement(82964683..82987253)	0.04	3.55	11.68	0.26	0.92	1
Ceacam4	1	83003841..83010171	0	NaN	NaN	NaN	NaN	NaN
LOC103689938	1	83043490..83061477	0	NaN	NaN	NaN	NaN	NaN
Cyp2b2	1	83103925..83119193	0.03	2.47	5.52	0.42	1	1
Cyp2b3	1	83163079..83236615	0	NaN	NaN	NaN	NaN	NaN
LOC103691092	1	83289743..83315317	0	NaN	NaN	NaN	NaN	NaN
Cyp2b21	1	complement(83389788..83418777)	0	NaN	NaN	NaN	NaN	NaN
AC142154.1	1	complement(83435563..83437989)	0	NaN	NaN	NaN	NaN	NaN
Cyp2b12	1	83511167..83584589	0	NaN	NaN	NaN	NaN	NaN
AC142154.2	1	83573032..83579836	0	NaN	NaN	NaN	NaN	NaN
Cyp2g1	1	83626639..83637780	0	NaN	NaN	NaN	NaN	NaN
Cyp2a1	1	83653234..83766484	0	NaN	NaN	NaN	NaN	NaN
AABR07002768.1	1	complement(83816569..83819689)	0.28	-0.02	-1.01	0.98	1	1
Cyp2f4	1	83933942..83947821	0	NaN	NaN	NaN	NaN	NaN
Cyp2t1	1	83965608..83969559	2.54	1.09	2.13	0.00832	0.07	1
Egln2	1	complement(83969457..83977236)	15.14	-0.33	-1.26	0.1	0.5	1
Rab4b	1	complement(83979298..83990588)	40.42	-0.32	-1.25	0.1	0.49	1
Mia	1	complement(83991578..83993270)	1.61	0.19	1.14	0.79	1	1
Snrpa	1	complement(83999671..84008293)	46.24	-0.37	-1.29	0.04	0.27	1
RGD1560854	1	84009268..84015983	3.96	0.3	1.23	0.49	1	1
AC123095.1	1	84017135..84017253	0	NaN	NaN	NaN	NaN	NaN
Itpkc	1	complement(84018859..84040433)	1.35	0.05	1.04	0.9	1	1
Coq8b	1	84044551..84067066	29.29	-0.4	-1.32	0.04	0.27	1
Numbl	1	84067938..84091671	4.07	-0.32	-1.25	0.25	0.88	1
AC123095.2	1	complement(84102750..84102980)	0	NaN	NaN	NaN	NaN	NaN
Ltbp4	1	complement(84118046..84150084)	7.13	0.68	1.6	0.00268	0.03	1
Shkbp1	1	complement(84154703..84168074)	6.52	-0.33	-1.26	0.22	0.82	1
Sptbn4	1	complement(84168495..84254645)	0.12	6.49	89.66	0.03	0.19	1
Blvrb	1	84256159..84274075	28.59	0.71	1.63	0.00198	0.02	1
Sertad3	1	84280945..84284663	0.72	0.07	1.05	0.92	1	1
Sertad1	1	84293102..84296367	1.98	-0.95	-1.94	0.1	0.51	1
Prx	1	84304228..84324560	0.17	0.37	1.29	0.62	1	1
Hipk4	1	84328114..84338483	0.14	-0.77	-1.71	0.52	1	1
Pld3	1	complement(84339261..84353725)	51.66	0.37	1.29	0.04	0.27	1
RGD1307554	1	84361736..84386751	5.02	-0.24	-1.18	0.34	1	1
Akt2	1	84411726..84450162	147.64	-1.17	-2.26	3.71e-09	1.62e-07	0.000121
Ttc9b	1	84470829..84473011	0	NaN	NaN	NaN	NaN	NaN
Map3k10	1	complement(84473071..84491466)	3.21	0.34	1.26	0.25	0.89	1
U6_26	1	complement(84529900..84530006)	0	NaN	NaN	NaN	NaN	NaN
LOC100909824	1	84530669..84543966	0.84	0.3	1.23	0.6	1	1
RGD1565183	1	84573496..84573959	11.82	0.4	1.32	0.3	0.98	1
LOC100910046	1	84584596..84598186	0.35	0.21	1.16	0.69	1	1
AABR07071891.1	1	84612448..84615181	6.83	0.48	1.39	0.43	1	1
Zfp780b-ps1_1	1	84639114..84642305	6.65	-0.09	-1.06	0.87	1	1
AABR07002774.2	1	84652632..84653384	0.27	-0.9	-1.87	0.53	1	1
AABR07002774.1	1	84679614..84685175	1.82	0.18	1.13	0.84	1	1
Zfp780b	1	84685931..84698793	0.41	-0.64	-1.56	0.42	1	1
LOC102553760	1	complement(84721410..84732242)	0.22	0.31	1.24	0.75	1	1
AABR07002775.1	1	84758233..84760071	0	NaN	NaN	NaN	NaN	NaN
AABR07002779.1	1	complement(84792797..84812486)	0	NaN	NaN	NaN	NaN	NaN
7SK_7	1	complement(84797290..84797629)	0	NaN	NaN	NaN	NaN	NaN
AABR07002782.1	1	complement(84833233..84834039)	0.14	3.78	13.74	0.24	0.85	1
AABR07002783.1	1	complement(84842087..84856309)	0.23	6.06	66.64	0.04	0.26	1
Zfp780b-ps1_2	1	complement(84879973..84894805)	1.25	-0.28	-1.21	0.53	1	1
AABR07002784.1	1	complement(84937034..84950210)	0.13	0.86	1.82	0.43	1	1
U7_5	1	84945711..84945774	0	NaN	NaN	NaN	NaN	NaN
AABR07002784.2	1	complement(84953311..84959283)	1.12	-0.18	-1.13	0.86	1	1
Psmc4	1	complement(84978206..84986581)	57.72	-0.36	-1.28	0.04	0.24	1
U2_1	1	complement(84992289..84992468)	0	NaN	NaN	NaN	NaN	NaN
Fcgbp	1	85003280..85046840	0.02	-0.7	-1.62	0.65	1	1
U6_27	1	85051944..85052044	0	NaN	NaN	NaN	NaN	NaN
Fcgbpl1	1	85058548..85096346	0	NaN	NaN	NaN	NaN	NaN
Fbl	1	85103519..85112619	43.18	-0.28	-1.22	0.14	0.61	1
Dyrk1b	1	85112247..85120839	6.33	1.05	2.07	7.58e-05	0.0014	1
Acp7	1	85143789..85153210	0	NaN	NaN	NaN	NaN	NaN
Pak4	1	85162452..85201757	12.13	-0.49	-1.4	0.02	0.13	1
AC110862.1	1	85199612..85199672	0	NaN	NaN	NaN	NaN	NaN
Nccrp1	1	85213652..85217258	0	NaN	NaN	NaN	NaN	NaN
Sycn	1	complement(85218803..85220237)	0.15	-3.01	-8.06	0.21	0.81	1
Ifnl3	1	complement(85236243..85237775)	0	NaN	NaN	NaN	NaN	NaN
Ifnl1	1	85252103..85253635	0	NaN	NaN	NaN	NaN	NaN
Lrfn1	1	complement(85291462..85300825)	0.33	-0.59	-1.51	0.5	1	1
Gmfg	1	complement(85312528..85317968)	22.18	-0.31	-1.24	0.29	0.97	1
Samd4b	1	85324043..85362241	7.35	0.1	1.07	0.61	1	1
Paf1	1	complement(85362268..85368031)	35.03	0.12	1.09	0.47	1	1
Med29	1	85368288..85373099	13.72	0.05	1.04	0.86	1	1
Zfp36	1	85380088..85382569	1.62	-1.13	-2.19	0.04	0.24	1
Plekhg2	1	85386470..85399699	2.87	-0.54	-1.46	0.03	0.2	1
Rps16	1	complement(85405512..85408444)	29.65	0.03	1.02	0.87	1	1
SNORA40_2	1	complement(85407511..85407636)	0	NaN	NaN	NaN	NaN	NaN
Rn60_1_0855.6	1	complement(85428558..85430659)	0	NaN	NaN	NaN	NaN	NaN
Rn60_1_0855.4	1	85433213..85433367	0	NaN	NaN	NaN	NaN	NaN
Supt5h	1	85437780..85466854	62.64	-0.00101	-1	1	1	1
Timm50	1	85470831..85480407	68.99	-0.22	-1.17	0.18	0.74	1
Dll3	1	85485289..85493685	0.03	2.95	7.74	0.33	1	1
Selenov	1	85496937..85504190	0	NaN	NaN	NaN	NaN	NaN
Eid2b	1	complement(85509662..85510114)	0	NaN	NaN	NaN	NaN	NaN
Eid2	1	complement(85516653..85517360)	0.29	1.16	2.23	0.44	1	1
AABR07002805.1	1	complement(85567917..85575459)	0.06	2.48	5.58	0.42	1	1
Fpr-rs4	1	86073435..86074406	0	NaN	NaN	NaN	NaN	NaN
Vom2r10	1	86103298..86149320	0	NaN	NaN	NaN	NaN	NaN
Fpr-rs6	1	complement(86262518..86263534)	0	NaN	NaN	NaN	NaN	NaN
Vom1r2	1	86362432..86363340	0	NaN	NaN	NaN	NaN	NaN
Vom1r3	1	86429262..86430158	0	NaN	NaN	NaN	NaN	NaN
Vom1r4	1	86533127..86534023	0	NaN	NaN	NaN	NaN	NaN
LOC681871	1	complement(86604426..86749728)	0	NaN	NaN	NaN	NaN	NaN
AABR07002835.1	1	86653224..86654127	0	NaN	NaN	NaN	NaN	NaN
Y_RNA_3	1	86776293..86776404	0	NaN	NaN	NaN	NaN	NaN
AABR07002845.1	1	complement(86802994..86803614)	0	NaN	NaN	NaN	NaN	NaN
AABR07002848.2	1	86857077..86858467	0	NaN	NaN	NaN	NaN	NaN
Fbxo27	1	86873253..86888958	3.08	-1.03	-2.04	0.07	0.4	1
Fbxo17	1	86914137..86919236	0.33	0.61	1.52	0.52	1	1
Mrps12	1	complement(86920680..86923575)	27.04	-0.74	-1.67	0.00295	0.03	1
Sars2	1	86923591..86935904	11.12	0.37	1.3	0.11	0.52	1
Ccer2	1	86938138..86940780	13.7	-0.15	-1.11	0.64	1	1
Nfkbib	1	complement(86941074..86948845)	33.88	-1.89	-3.7	0	0	0
Sirt2	1	86948918..86971952	68.58	-0.23	-1.18	0.18	0.74	1
Rinl	1	86972244..86983514	0.05	3.85	14.4	0.21	0.81	1
Hnrnpl	1	86996093..87006776	93.9	-0.26	-1.2	0.15	0.66	1
Ech1	1	87009730..87016005	133.09	1.52	2.87	0	0	0
Lgals4	1	87019975..87027691	0.12	3.43	10.8	0.28	0.94	1
Lgals7	1	87045335..87047223	0.22	1.31	2.48	0.45	1	1
Capn12	1	87066289..87078348	0.16	0.03	1.02	0.97	1	1
Actn4	1	complement(87078020..87147333)	256.68	-1.45	-2.73	1.21e-14	1.11e-12	3.95e-10
AABR07002854.1	1	complement(87153798..87155118)	0	NaN	NaN	NaN	NaN	NaN
Kcnk6	1	complement(87166109..87174821)	0.11	-0.76	-1.7	0.52	1	1
LOC103689986	1	87180624..87191185	29.32	0.00489	1	0.98	1	1
LOC100361913	1	complement(87190381..87191588)	2.4	-4.2	-18.32	5.1e-05	0.000978	1
Spint2	1	complement(87199313..87221892)	24.76	0.21	1.15	0.37	1	1
Ppp1r14a	1	87224677..87232848	1.82	1.28	2.43	0.07	0.39	1
Dpf1	1	87248489..87258070	6.27	0.26	1.2	0.34	1	1
Sipa1l3	1	complement(87260835..87468288)	8.89	-0.85	-1.81	1.06e-05	0.000245	0.35
AABR07002868.2	1	87560077..87562987	0.87	1.58	2.98	0.15	0.65	1
Zfp30	1	87563975..87568989	0.36	2.79	6.91	0.03	0.18	1
5S_rRNA_9	1	complement(87611917..87612029)	0	NaN	NaN	NaN	NaN	NaN
Zfp84	1	87650207..87915794	0.62	-0.3	-1.23	0.29	0.97	1
AABR07002870.2	1	complement(87729677..87735308)	0.06	-0.43	-1.35	0.79	1	1
AABR07002870.1	1	complement(87775992..87777668)	0.15	0.52	1.44	0.68	1	1
LOC103690114	1	87790104..87801872	1.71	1.15	2.22	0.00731	0.07	1
Zfp74	1	complement(87817893..87825333)	0.48	-0.33	-1.25	0.64	1	1
Eif3k	1	complement(87927141..87937516)	172.29	0.07	1.05	0.73	1	1
SNORA9_1	1	complement(87931357..87931487)	0	NaN	NaN	NaN	NaN	NaN
Map4k1	1	87938042..87959569	5.27	1.28	2.42	2.41e-05	0.000508	0.79
Ryr1	1	complement(87959712..88066101)	0.4	-0.69	-1.61	0.18	0.74	1
Rasgrp4	1	88078350..88094330	0.4	0.13	1.1	0.85	1	1
Fam98c	1	complement(88095241..88098785)	12.52	-0.22	-1.16	0.39	1	1
Spred3	1	complement(88103719..88112683)	1.57	-1.02	-2.03	0.03	0.22	1
Ggn	1	88113445..88116548	0.09	0.3	1.23	0.82	1	1
Psmd8	1	complement(88116812..88123643)	12.42	-0.43	-1.35	0.08	0.42	1
Catsperg	1	complement(88131554..88162583)	1.38	1.37	2.58	0.00359	0.04	1
LOC100909725	1	complement(88169378..88176610)	0	NaN	NaN	NaN	NaN	NaN
Yif1b	1	88182155..88192969	0.77	-1.7	-3.25	0.08	0.44	1
LOC103690068	1	complement(88192370..88193346)	13.17	-0.12	-1.08	0.75	1	1
LOC103690163	1	88206813..88216556	0.5	1.98	3.96	0.02	0.17	1
LOC103690038	1	complement(88232617..88240057)	0.48	0.16	1.12	0.81	1	1
AABR07002882.1	1	88264315..88267181	0.15	1.94	3.83	0.23	0.85	1
LOC102547059	1	88324339..88336407	0	NaN	NaN	NaN	NaN	NaN
Zfp82_1	1	complement(88350361..88361851)	0.89	1.25	2.37	0.02	0.16	1
LOC102547241	1	complement(88374496..88387424)	0.03	-0.07	-1.05	0.97	1	1
SNORA5_1	1	complement(88411666..88411787)	0	NaN	NaN	NaN	NaN	NaN
Zfp566	1	complement(88415257..88428685)	0.97	0.94	1.92	0.14	0.64	1
SNORA5_2	1	complement(88419005..88419126)	0	NaN	NaN	NaN	NaN	NaN
LOC102549115	1	88451958..88453578	0	NaN	NaN	NaN	NaN	NaN
Zfp260	1	88457594..88465110	2	0.55	1.47	0.09	0.47	1
AABR07002893.1	1	complement(88510895..88516129)	0.07	-0.04	-1.03	0.98	1	1
Zfp420	1	88542035..88544156	0.26	0.18	1.13	0.82	1	1
AABR07002896.1	1	complement(88557020..88558696)	0.1	0.71	1.64	0.65	1	1
Zfp382	1	88581206..88605697	1.73	0.67	1.59	0.02	0.15	1
AABR07002898.1	1	88611956..88614236	0.38	2.03	4.09	0.07	0.37	1
Cox7a1	1	88620317..88621868	1.37	1.86	3.64	0.16	0.68	1
AABR07002902.1	1	88632188..88635003	0.31	2.47	5.52	0.43	1	1
LOC100912380	1	complement(88652446..88657845)	141.23	-0.39	-1.31	0.02	0.14	1
U6_28	1	complement(88671642..88671748)	0	NaN	NaN	NaN	NaN	NaN
Tbcb	1	complement(88680856..88686615)	39.43	-0.13	-1.09	0.5	1	1
Polr2i	1	88686731..88688258	14.55	1.15	2.22	0.000256	0.00405	1
Ovol3_1	1	complement(88688299..88690534)	0	NaN	NaN	NaN	NaN	NaN
NEWGENE_1306714	1	complement(88694824..88734223)	3.83	0.98	1.97	0.000778	0.01	1
LOC108348122	1	88750462..88765220	0.3	0.5	1.41	0.58	1	1
Alkbh6	1	88766872..88772242	38.62	0.16	1.12	0.41	1	1
7SK_8	1	88769417..88769725	0	NaN	NaN	NaN	NaN	NaN
Syne4l1	1	88772904..88776999	3.02	1.51	2.84	0.00433	0.04	1
Sdhaf1	1	complement(88779478..88780425)	3.63	0.14	1.1	0.74	1	1
AABR07002906.1	1	88779989..88780415	0	NaN	NaN	NaN	NaN	NaN
Lrfn3	1	complement(88819445..88826302)	0.57	0.56	1.48	0.36	1	1
U2_2	1	complement(88820687..88820867)	0	NaN	NaN	NaN	NaN	NaN
AABR07002908.1	1	88862503..88862585	0	NaN	NaN	NaN	NaN	NaN
Tyrobp	1	88875375..88879303	15.54	-0.15	-1.11	0.68	1	1
Hcst	1	complement(88879428..88881460)	0.78	-0.78	-1.71	0.48	1	1
Nfkbid	1	88885937..88892615	1	1.23	2.35	0.05	0.31	1
Aplp1	1	complement(88897532..88908750)	53.85	0.17	1.12	0.32	1	1
Kirrel2	1	complement(88910415..88920291)	0	NaN	NaN	NaN	NaN	NaN
Nphs1	1	88922433..88950559	0.00906	2.47	5.52	0.43	1	1
Prodh2	1	88955135..88968501	0.03	2.47	5.52	0.42	1	1
AABR07002910.1	1	88970768..88977882	0.13	3.12	8.71	0.05	0.32	1
Arhgap33	1	complement(88978344..88989552)	2.61	0.57	1.48	0.05	0.29	1
Proser3	1	complement(88994562..89007041)	4.24	0.54	1.45	0.03	0.22	1
AC141526.2	1	89007624..89007700	0	NaN	NaN	NaN	NaN	NaN
Hspb6	1	89008117..89010256	1.51	1.17	2.25	0.04	0.28	1
Lin37	1	complement(89010257..89014189)	28.35	-0.39	-1.31	0.05	0.32	1
Psenen	1	complement(89016096..89017290)	97.9	0.07	1.05	0.72	1	1
U2af1l4	1	89017479..89019937	22.14	0.58	1.5	0.00603	0.06	1
Igflr1	1	89020341..89022219	0.34	5.19	36.52	0.08	0.44	1
Kmt2b	1	complement(89023200..89042176)	11.64	0.06	1.04	0.75	1	1
Mir3569	1	89042806..89042881	0	NaN	NaN	NaN	NaN	NaN
Zbtb32	1	complement(89043086..89045586)	0	NaN	NaN	NaN	NaN	NaN
Upk1a	1	complement(89060581..89068348)	0.4	-1.09	-2.13	0.31	0.99	1
Cox6b1_1	1	complement(89075975..89084859)	13.26	-0.73	-1.66	0.03	0.18	1
Etv2	1	complement(89091239..89094530)	0	NaN	NaN	NaN	NaN	NaN
Rbm42	1	complement(89099277..89109230)	46.39	-0.33	-1.25	0.07	0.38	1
Haus5	1	complement(89109750..89124132)	6.61	0.29	1.22	0.16	0.68	1
Pmis2	1	complement(89132531..89132959)	0	NaN	NaN	NaN	NaN	NaN
LOC688924	1	89149998..89150862	0.54	-2.17	-4.49	0.16	0.67	1
Atp4a	1	89162639..89175811	1.98	-3.35	-10.21	2.39e-07	7.66e-06	0.00781
Tmem147	1	complement(89177992..89179825)	249.38	-0.77	-1.7	5.49e-05	0.00105	1
Gapdhs	1	complement(89180063..89194602)	0.32	-0.63	-1.55	0.57	1	1
Sbsn	1	89202527..89206994	9.75	-2.35	-5.08	1.11e-16	1.26e-14	3.62e-12
Dmkn	1	89215266..89229696	12.93	-1.88	-3.68	2.93e-07	9.26e-06	0.00955
Krtdap	1	89232439..89235598	0	NaN	NaN	NaN	NaN	NaN
LOC100361079	1	complement(89258553..89258935)	0	NaN	NaN	NaN	NaN	NaN
Ffar2	1	complement(89268938..89269930)	0	NaN	NaN	NaN	NaN	NaN
Ffar3	1	complement(89302039..89303968)	0	NaN	NaN	NaN	NaN	NaN
Ffar1	1	complement(89308475..89309379)	0	NaN	NaN	NaN	NaN	NaN
Cd22	1	complement(89314558..89329418)	0.26	-0.86	-1.82	0.27	0.93	1
Mag	1	complement(89345429..89360733)	0.28	0.07	1.05	0.93	1	1
Hamp	1	complement(89368021..89369960)	9.16	-2.17	-4.49	0.000256	0.00405	1
Usf2	1	complement(89371794..89382463)	60.32	-0.28	-1.21	0.1	0.5	1
Lsr	1	complement(89383519..89399041)	76.32	-0.54	-1.46	0.00146	0.02	1
LOC100909893	1	89408935..89416745	0.04	2.47	5.52	0.43	1	1
Fxyd5	1	complement(89464860..89474252)	86.09	0.31	1.24	0.17	0.71	1
Fxyd7	1	complement(89474601..89483988)	0	NaN	NaN	NaN	NaN	NaN
Fxyd1	1	complement(89484199..89488223)	34.05	2.19	4.57	5.47e-10	2.83e-08	1.79e-05
Lgi4	1	89491654..89502974	0.1	-1.25	-2.38	0.31	0.99	1
Fxyd3	1	complement(89502562..89509343)	1.24	-0.48	-1.4	0.57	1	1
Hpn	1	complement(89534106..89543967)	0.16	-2.09	-4.25	0.21	0.81	1
Scn1b	1	complement(89550738..89560719)	13.18	-3.25	-9.48	0	0	0
AABR07071898.1	1	complement(89551123..89551427)	0	NaN	NaN	NaN	NaN	NaN
Gramd1a	1	complement(89563976..89590490)	175.72	-1.38	-2.61	7.28e-13	5.46e-11	2.37e-08
AABR07002923.1	1	89627563..89630535	0	NaN	NaN	NaN	NaN	NaN
RGD1563307	1	complement(89645769..89646590)	0.94	-1.11	-2.15	0.2	0.79	1
AABR07002928.1	1	89649636..89682737	0	NaN	NaN	NaN	NaN	NaN
Scgb2b2	1	89724303..89725197	0	NaN	NaN	NaN	NaN	NaN
Scgb2b24	1	complement(89778890..89944752)	0	NaN	NaN	NaN	NaN	NaN
Scgb1b24	1	89785552..89954289	0	NaN	NaN	NaN	NaN	NaN
AABR07002938.1	1	complement(89869772..89871299)	0	NaN	NaN	NaN	NaN	NaN
Wtip	1	complement(89967031..90000386)	13.8	0.16	1.12	0.54	1	1
SNORA11_1	1	complement(89994409..89994535)	0	NaN	NaN	NaN	NaN	NaN
Uba2	1	complement(90011306..90035522)	2.86	-0.77	-1.71	0.07	0.39	1
Pdcd2l	1	complement(90045509..90057923)	4.68	0.25	1.19	0.44	1	1
Gpi	1	complement(90063411..90091287)	354.51	-1.36	-2.56	1.56e-13	1.29e-11	5.09e-09
RGD1308428	1	complement(90097334..90176105)	3.17	-0.13	-1.09	0.56	1	1
Rn50_1_0913.3	1	complement(90123234..90123470)	0	NaN	NaN	NaN	NaN	NaN
Rn50_1_0913.2	1	complement(90131017..90131376)	0	NaN	NaN	NaN	NaN	NaN
Lsm14a	1	complement(90200876..90246297)	18.4	0.23	1.17	0.23	0.84	1
7SK_9	1	complement(90304038..90304311)	0	NaN	NaN	NaN	NaN	NaN
Kctd15	1	complement(90506697..90520344)	1.74	1.93	3.8	2.79e-05	0.000578	0.91
Chst8	1	complement(90542096..90685257)	4.7	-0.91	-1.87	0.02	0.13	1
RGD1560088	1	90729274..90729660	0.22	-3.01	-8.06	0.21	0.81	1
SNORA43_1	1	complement(90798006..90798138)	0	NaN	NaN	NaN	NaN	NaN
SNORA17_11	1	complement(90798007..90798138)	0	NaN	NaN	NaN	NaN	NaN
AABR07002969.1	1	90820595..90848674	50.19	-1.17	-2.24	1.82e-06	4.94e-05	0.06
SNORA43_2	1	complement(90858278..90858410)	0	NaN	NaN	NaN	NaN	NaN
SNORA17_12	1	complement(90858279..90858410)	0	NaN	NaN	NaN	NaN	NaN
LOC108348197	1	90919076..90921047	0	NaN	NaN	NaN	NaN	NaN
AABR07002973.1	1	complement(90948960..90949386)	0	NaN	NaN	NaN	NaN	NaN
LOC108348111	1	90948976..90949332	0	NaN	NaN	NaN	NaN	NaN
LOC108348128	1	complement(90951771..90957082)	1.13	3.13	8.75	3.68e-05	0.000736	1
LOC108348106	1	complement(90957133..90962466)	0.6	0.94	1.92	0.28	0.95	1
7SK_10	1	complement(90959650..90959958)	0	NaN	NaN	NaN	NaN	NaN
Clip3	1	complement(90962707..90978907)	0.03	0.01	1.01	0.99	1	1
Wdr62	1	90995545..91034588	0.2	-6.22	-74.55	0.01	0.1	1
Ovol3_2	1	91038886..91041121	0	NaN	NaN	NaN	NaN	NaN
LOC103690054	1	complement(91041214..91042230)	63.35	0.14	1.1	0.5	1	1
LOC103690005	1	91042635..91048483	0.79	-5.99	-63.53	0.01	0.11	1
Capns1	1	complement(91058529..91063928)	150.06	-0.4	-1.32	0.01	0.11	1
LOC687508	1	complement(91071493..91074294)	1.36	0.88	1.84	0.11	0.54	1
LOC100912070	1	91152635..91156060	5.3	-2.76	-6.76	0.02	0.14	1
NEWGENE_1310561	1	complement(91173473..91178801)	0	NaN	NaN	NaN	NaN	NaN
Cebpg	1	complement(91287917..91296656)	0.92	0.26	1.2	0.61	1	1
Cebpa	1	91363492..91366164	2.32	0.22	1.17	0.51	1	1
Slc7a10	1	91433030..91448564	0.02	2.47	5.52	0.42	1	1
Lrp3	1	complement(91448361..91462603)	0.39	0.73	1.66	0.27	0.93	1
SNORA17_13	1	91464515..91464629	0	NaN	NaN	NaN	NaN	NaN
Wdr88	1	complement(91488066..91526570)	0	NaN	NaN	NaN	NaN	NaN
Gpatch1	1	complement(91529112..91578048)	4.49	0.5	1.42	0.05	0.32	1
Snrpg	1	complement(91588228..91588609)	2.8	-2.71	-6.54	0.05	0.3	1
Rhpn2	1	91596397..91657395	0.71	1.77	3.4	0.00255	0.03	1
Faap24	1	complement(91657263..91663467)	0.64	0.21	1.16	0.74	1	1
Cep89	1	91663736..91706094	14.87	0.44	1.36	0.02	0.16	1
Slc7a9	1	91716383..91738494	0.1	-0.21	-1.16	0.86	1	1
Tdrd12	1	complement(91740933..91811547)	0.42	0.98	1.98	0.1	0.51	1
AC136661.1	1	91746486..91747174	0.11	3.27	9.62	0.3	0.97	1
Nudt19	1	complement(91820342..91832058)	1.43	0.64	1.56	0.3	0.97	1
Rgs9bp	1	complement(91855270..91855983)	0	NaN	NaN	NaN	NaN	NaN
Ankrd27	1	91857057..91958763	21.8	-0.34	-1.27	0.05	0.29	1
Pdcd5	1	complement(91961020..91966418)	104.62	-0.14	-1.1	0.43	1	1
Dpy19l3	1	complement(92002927..92069160)	4.59	-1.06	-2.09	7.48e-08	2.63e-06	0.00244
Zfp507	1	complement(92087215..92120009)	2.26	-0.11	-1.08	0.71	1	1
AABR07002997.1	1	complement(92088190..92088447)	0	NaN	NaN	NaN	NaN	NaN
AABR07002997.2	1	complement(92090250..92090556)	0.14	-2.17	-4.49	0.37	1	1
AABR07003001.1	1	92233676..92238216	0	NaN	NaN	NaN	NaN	NaN
AABR07003001.2	1	92334361..92351131	0.13	-0.67	-1.59	0.7	1	1
Tshz3	1	complement(92703080..92774975)	0.06	4.79	27.66	0.11	0.53	1
7SK_11	1	92720803..92721085	0	NaN	NaN	NaN	NaN	NaN
AABR07003007.1	1	92926554..92927997	0	NaN	NaN	NaN	NaN	NaN
RGD1562402	1	93242050..93242493	0.92	0.84	1.79	0.49	1	1
AABR07003024.1	1	complement(93397398..93454537)	0	NaN	NaN	NaN	NaN	NaN
Zfp536	1	complement(93851454..93949187)	0.2	3.12	8.67	0.00858	0.08	1
AABR07003030.1	1	complement(94022752..94022882)	0	NaN	NaN	NaN	NaN	NaN
AABR07003030.2	1	complement(94027897..94152068)	0.34	5.36	40.95	0.07	0.39	1
U6_29	1	complement(94204106..94204209)	0	NaN	NaN	NaN	NaN	NaN
Uri1	1	complement(94346514..94404211)	7.7	-0.39	-1.31	0.08	0.44	1
AABR07003040.1	1	complement(94451268..94454182)	0	NaN	NaN	NaN	NaN	NaN
Ccne1	1	complement(94485832..94494980)	5.42	0.37	1.29	0.19	0.76	1
U7_6	1	complement(94561902..94561963)	0	NaN	NaN	NaN	NaN	NaN
LOC690000	1	94579080..94587219	1.5	0.88	1.84	0.06	0.34	1
U6_30	1	complement(94591079..94591185)	0	NaN	NaN	NaN	NaN	NaN
Plekhf1	1	complement(94609377..94610854)	1.34	-1.22	-2.33	0.04	0.23	1
Pop4	1	complement(94661128..94669461)	15.39	0.23	1.17	0.33	1	1
Rn50_1_0959.1	1	94687356..94727737	0.26	2.87	7.31	0.00226	0.03	1
AC120712.1	1	94712021..94712086	0	NaN	NaN	NaN	NaN	NaN
Uqcrb_1	1	94718402..94718876	3.57	0.15	1.11	0.82	1	1
LOC690114	1	complement(94757662..94761374)	0	NaN	NaN	NaN	NaN	NaN
U6_31	1	94762522..94762628	0	NaN	NaN	NaN	NaN	NaN
LOC365238	1	complement(94780650..94784451)	0.03	-1.41	-2.66	0.4	1	1
AC120712.2	1	94793195..94810667	0.38	2.19	4.56	0.09	0.45	1
AABR07071904.2	1	94834180..94836776	0.1	-0.57	-1.48	0.76	1	1
AABR07071904.1	1	94836296..94840706	0.04	-0.45	-1.37	0.79	1	1
U6_32	1	complement(94897770..94897876)	0	NaN	NaN	NaN	NaN	NaN
AABR07003049.1	1	94988512..94988766	0	NaN	NaN	NaN	NaN	NaN
AABR07003049.2	1	95060810..95061421	0	NaN	NaN	NaN	NaN	NaN
AABR07003051.1	1	95240762..95242032	0	NaN	NaN	NaN	NaN	NaN
Zfp939	1	95397991..95405285	0.1	4.17	18.03	0.18	0.75	1
AABR07003056.1	1	95430087..95432875	0.04	1.73	3.31	0.58	1	1
AABR07003056.2	1	95455582..95455716	0.3	-0.57	-1.48	0.76	1	1
AABR07003102.1	1	96089282..96089358	0	NaN	NaN	NaN	NaN	NaN
AABR07003167.1	1	97063310..97065981	0	NaN	NaN	NaN	NaN	NaN
AABR07003167.2	1	complement(97084107..97090153)	0.1	3.31	9.95	0.28	0.94	1
AABR07003167.3	1	97131192..97134990	0	NaN	NaN	NaN	NaN	NaN
Vstm2b	1	97632473..97660962	0.14	-2.22	-4.67	0.16	0.69	1
MGC114499	1	97712177..97719005	0	NaN	NaN	NaN	NaN	NaN
LOC690284	1	97777685..97784139	0	NaN	NaN	NaN	NaN	NaN
LOC499136	1	complement(97783806..97785490)	0	NaN	NaN	NaN	NaN	NaN
Grb2_1	1	complement(98045770..98046770)	0.03	1.73	3.31	0.58	1	1
LOC102555672	1	98228573..98231855	0.5	0.58	1.5	0.42	1	1
AABR07003186.1	1	complement(98397411..98397511)	0	NaN	NaN	NaN	NaN	NaN
Cd33	1	98398660..98402968	1.18	0.62	1.54	0.42	1	1
Siglecl1	1	98414226..98421973	0	NaN	NaN	NaN	NaN	NaN
LOC690483	1	98425903..98438776	0	NaN	NaN	NaN	NaN	NaN
Iglon5	1	98440186..98455920	0.95	-1.08	-2.12	0.2	0.79	1
Vsig10l	1	complement(98459834..98467262)	2.45	0.44	1.35	0.31	0.98	1
Etfb	1	complement(98472745..98486976)	51.59	0.22	1.16	0.23	0.84	1
AABR07003186.2	1	complement(98472990..98473061)	0	NaN	NaN	NaN	NaN	NaN
Cldnd2	1	complement(98487631..98490315)	0	NaN	NaN	NaN	NaN	NaN
Nkg7	1	complement(98492828..98493978)	0.72	2.72	6.61	0.03	0.22	1
Lim2	1	complement(98495082..98501249)	0.15	3.43	10.8	0.28	0.94	1
Siglec10	1	complement(98512625..98521706)	0.08	-0.36	-1.29	0.77	1	1
Siglec5	1	complement(98562346..98570949)	0.01	-2.17	-4.49	0.37	1	1
Dzf17	1	98627372..98629936	0.69	-0.66	-1.58	0.26	0.91	1
AABR07003187.1	1	98644050..98645156	0	NaN	NaN	NaN	NaN	NaN
U6_33	1	complement(98727359..98727458)	0	NaN	NaN	NaN	NaN	NaN
U6_34	1	complement(98742880..98742986)	0	NaN	NaN	NaN	NaN	NaN
AABR07003190.1	1	98757118..98757242	0	NaN	NaN	NaN	NaN	NaN
Vom2r38	1	complement(98915867..99146038)	0.00759	1.73	3.31	0.58	1	1
LOC687880	1	complement(99299011..99303048)	0	NaN	NaN	NaN	NaN	NaN
LOC100911689	1	complement(99323939..99327958)	0	NaN	NaN	NaN	NaN	NaN
Klk1c8	1	99352141..99355932	0	NaN	NaN	NaN	NaN	NaN
Klk5l_1	1	99362304..99373304	0	NaN	NaN	NaN	NaN	NaN
AABR07003230.1	1	99398248..99401126	0	NaN	NaN	NaN	NaN	NaN
AABR07003233.1	1	99414961..99415040	0	NaN	NaN	NaN	NaN	NaN
Izumo2	1	99447561..99460119	0.26	0.92	1.89	0.55	1	1
LOC102546648	1	99486253..99496209	0.49	0.56	1.47	0.4	1	1
Zfp719	1	99505677..99512489	0.9	0.46	1.38	0.37	1	1
Zfp819	1	99532568..99539227	0.37	-0.89	-1.85	0.29	0.96	1
Ceacam18	1	99561523..99575684	0.14	0.27	1.21	0.86	1	1
Siglec8	1	complement(99578372..99587205)	0.48	-1.11	-2.15	0.22	0.82	1
Ctu1	1	99599620..99605412	0.88	-1.28	-2.43	0.04	0.27	1
Klk14	1	99616447..99621037	0.64	-0.96	-1.94	0.37	1	1
LOC103691107	1	complement(99632453..99632845)	0	NaN	NaN	NaN	NaN	NaN
Klk13	1	99648658..99660277	4.62	-0.29	-1.22	0.48	1	1
Klk12	1	99706780..99711004	0.26	1.37	2.59	0.35	1	1
Klk11	1	99712108..99716648	0	NaN	NaN	NaN	NaN	NaN
Klk10	1	99718907..99722284	0.02	1.73	3.31	0.58	1	1
Klk9	1	99729704..99733996	0.47	-5.19	-36.63	0.02	0.16	1
Klk8	1	99734993..99742009	0	NaN	NaN	NaN	NaN	NaN
Klk7	1	99749936..99754435	0.1	-3.16	-8.93	0.2	0.78	1
Klk6	1	99762253..99769488	0.14	-1.59	-3.01	0.3	0.98	1
Klk5	1	99781237..99786330	0.05	-2.17	-4.49	0.37	1	1
Klk4	1	99829351..99834216	0	NaN	NaN	NaN	NaN	NaN
AABR07003241.1	1	99864084..99865244	0	NaN	NaN	NaN	NaN	NaN
AABR07003241.2	1	complement(99866052..99870024)	0	NaN	NaN	NaN	NaN	NaN
AABR07003241.3	1	99888297..99889413	0	NaN	NaN	NaN	NaN	NaN
Klk1c10	1	complement(99890294..99894353)	0	NaN	NaN	NaN	NaN	NaN
AABR07003244.1	1	complement(99940807..99944801)	0	NaN	NaN	NaN	NaN	NaN
Klk1c6	1	complement(99947808..99964824)	0	NaN	NaN	NaN	NaN	NaN
Klk1c2	1	complement(99981045..99985422)	0	NaN	NaN	NaN	NaN	NaN
LOC103690048	1	100037072..100040863	0	NaN	NaN	NaN	NaN	NaN
Klk5l_2	1	100047235..100058235	0	NaN	NaN	NaN	NaN	NaN
Klk1	1	100059967..100203329	0.08	4.4	21.1	0.15	0.65	1
Klk1c3	1	100161872..100163896	0.26	3.94	15.31	0.21	0.81	1
LOC108348116	1	100164400..100165425	0.07	-2.17	-4.49	0.37	1	1
Klk15	1	100189515..100196281	0	NaN	NaN	NaN	NaN	NaN
AABR07003250.1	1	complement(100204022..100205147)	0	NaN	NaN	NaN	NaN	NaN
7SK_12	1	100213547..100213823	0	NaN	NaN	NaN	NaN	NaN
SNORD88_2	1	100222088..100222178	0	NaN	NaN	NaN	NaN	NaN
SNORD88_3	1	100224234..100224323	0	NaN	NaN	NaN	NaN	NaN
Fv1	1	100224401..100226725	3.6	-0.25	-1.19	0.46	1	1
SNORD88_4	1	100224539..100224628	0	NaN	NaN	NaN	NaN	NaN
SNORD88_5	1	100224872..100224962	0	NaN	NaN	NaN	NaN	NaN
Acpt	1	complement(100227157..100234040)	0.14	4.23	18.74	0.17	0.72	1
Clec11a	1	complement(100289295..100293558)	0.2	2.11	4.32	0.09	0.46	1
Shank1	1	100297152..100344377	0.03	-0.74	-1.67	0.59	1	1
Rn60_1_1004.2	1	100320372..100320853	0	NaN	NaN	NaN	NaN	NaN
RGD1309036	1	complement(100346096..100359511)	0	NaN	NaN	NaN	NaN	NaN
Syt3	1	100379186..100408083	0.2	1.99	3.96	0.05	0.31	1
Lrrc4b	1	100447998..100468868	0.43	2.1	4.3	0.01	0.12	1
Aspdh	1	100470722..100473459	0	NaN	NaN	NaN	NaN	NaN
Josd2	1	100473643..100477351	25.7	-0.45	-1.37	0.04	0.26	1
Emc10	1	complement(100495119..100501437)	72.73	-0.4	-1.32	0.01	0.11	1
Fam71e1	1	100501676..100506022	0.71	2.23	4.68	0.11	0.53	1
Mybpc2	1	complement(100506704..100530183)	0.11	0.34	1.27	0.75	1	1
Spib	1	complement(100531457..100537377)	0.03	2.93	7.6	0.35	1	1
Pold1	1	complement(100537900..100554488)	16.65	1.17	2.25	1.85e-10	1.02e-08	6.03e-06
Nr1h2	1	complement(100554544..100559942)	28.83	0.22	1.16	0.21	0.81	1
Napsa	1	100577056..100589836	6.69	0.39	1.31	0.2	0.79	1
Kcnc3	1	100593680..100607874	0.03	0.18	1.13	0.89	1	1
Myh14	1	complement(100608966..100671074)	0.19	0.43	1.35	0.59	1	1
AABR07071905.1	1	100675838..100676425	0.41	1.25	2.39	0.36	1	1
AABR07071905.2	1	100676091..100676170	0	NaN	NaN	NaN	NaN	NaN
LOC100911976	1	100708693..100721251	0.71	-3.6	-12.11	0.02	0.13	1
Zfp473	1	complement(100736243..100746021)	0.1	-1.3	-2.46	0.28	0.94	1
Vrk3	1	100755682..100783004	39.07	-0.29	-1.22	0.1	0.49	1
Atf5	1	complement(100808241..100810522)	3.16	-0.84	-1.79	0.08	0.42	1
Nup62	1	100811755..100827111	2.79	-0.4	-1.32	0.27	0.93	1
Il4i1	1	100830064..100836677	0.37	0.67	1.59	0.46	1	1
Tbc1d17	1	complement(100836990..100845392)	26.98	0.64	1.56	0.000367	0.00557	1
Akt1s1	1	100845563..100851960	16.31	0.05	1.03	0.81	1	1
Pnkp	1	100853902..100859084	24.01	-0.45	-1.37	0.02	0.15	1
Ptov1	1	complement(100859349..100865894)	165.79	0.51	1.42	0.00594	0.06	1
Med25	1	complement(100874976..100887853)	36.85	0.19	1.14	0.27	0.93	1
Fuz	1	100891866..100896807	9.48	0.28	1.22	0.25	0.89	1
Ap2a1	1	complement(100896947..100926335)	42.33	-0.43	-1.35	0.00882	0.08	1
Tsks	1	100939740..100953975	0.14	4.67	25.45	0.12	0.57	1
Cpt1c	1	complement(100955095..100969560)	1.72	0.76	1.69	0.08	0.42	1
Prmt1	1	complement(100971273..100980340)	9.08	-0.26	-1.2	0.44	1	1
Bcl2l12	1	complement(100984550..100993269)	9.48	0.32	1.25	0.22	0.81	1
Irf3	1	100992405..100997198	25.29	0.55	1.47	0.00752	0.07	1
Scaf1	1	complement(100997745..101008266)	16.28	0.26	1.2	0.13	0.61	1
Rras	1	101012822..101016720	16.62	-0.69	-1.61	0.02	0.12	1
Prr12	1	complement(101023106..101046208)	4.57	0.45	1.36	0.04	0.27	1
Prrg2	1	complement(101046563..101054851)	0.61	0.06	1.04	0.94	1	1
Nosip	1	101055622..101072938	22.71	0.28	1.21	0.18	0.73	1
Rcn3	1	complement(101076898..101086198)	31.67	0.42	1.34	0.03	0.19	1
Fcgrt	1	complement(101086877..101095594)	36.02	2.39	5.23	0	0	0
Mir150	1	101115974..101116058	0	NaN	NaN	NaN	NaN	NaN
Rps11	1	complement(101116635..101118825)	27.82	0.27	1.2	0.2	0.8	1
SNORD35_1	1	complement(101117461..101117547)	0	NaN	NaN	NaN	NaN	NaN
Rpl13a_1	1	complement(101120325..101123402)	25.08	0.26	1.2	0.22	0.82	1
Rpl13a_2	1	complement(101120711..101131193)	0.26	-0.74	-1.67	0.62	1	1
SNORD35_2	1	complement(101121136..101121215)	0	NaN	NaN	NaN	NaN	NaN
SNORD34_1	1	complement(101121383..101121449)	0	NaN	NaN	NaN	NaN	NaN
SNORD33_1	1	complement(101121650..101121734)	0	NaN	NaN	NaN	NaN	NaN
SNORD33_2	1	complement(101122173..101122255)	0	NaN	NaN	NaN	NaN	NaN
Flt3lg	1	complement(101124479..101131413)	3.85	0.4	1.32	0.31	0.99	1
Aldh16a1	1	complement(101138248..101151320)	17.3	0.28	1.22	0.12	0.56	1
Pih1d1	1	101152734..101156805	16.99	-0.15	-1.11	0.5	1	1
Slc17a7	1	101161252..101173174	0.00596	1.73	3.31	0.58	1	1
Gfy	1	complement(101173382..101175570)	0	NaN	NaN	NaN	NaN	NaN
Pth2	1	101178104..101178753	0	NaN	NaN	NaN	NaN	NaN
Ccdc155	1	complement(101180657..101198801)	1.93	2.53	5.76	1.63e-05	0.00036	0.53
Dkkl1	1	complement(101205426..101210675)	0.55	-1.21	-2.32	0.25	0.88	1
Tead2	1	101213788..101230477	6.26	1.14	2.21	0.00045	0.00665	1
Cd37	1	complement(101230533..101236065)	1.52	0.61	1.53	0.27	0.94	1
Slc6a16	1	101249522..101261233	0.05	3.78	13.74	0.24	0.85	1
RGD1562492	1	101265272..101277204	0	NaN	NaN	NaN	NaN	NaN
Trpm4	1	complement(101293409..101323960)	1.64	0.46	1.38	0.22	0.81	1
Hrc	1	101324652..101328435	0	NaN	NaN	NaN	NaN	NaN
Ppfia3	1	complement(101327998..101351879)	0.23	0.45	1.36	0.5	1	1
Lin7b	1	complement(101358396..101360971)	0.08	2.47	5.52	0.43	1	1
Snrnp70	1	complement(101367471..101388129)	101.9	0.17	1.12	0.37	1	1
Kcna7	1	101397828..101403320	0	NaN	NaN	NaN	NaN	NaN
Ntf4	1	101405314..101408145	0	NaN	NaN	NaN	NaN	NaN
Lhb	1	101410019..101413724	0.04	3.31	9.95	0.28	0.94	1
Ruvbl2	1	complement(101413766..101426852)	46.86	-0.35	-1.28	0.05	0.31	1
Gys1	1	101427195..101447092	17.85	-1.37	-2.59	2.68e-10	1.44e-08	8.74e-06
AC128792.1	1	complement(101448331..101448436)	0	NaN	NaN	NaN	NaN	NaN
LOC100360087	1	complement(101448346..101449829)	22.86	-0.77	-1.7	0.00846	0.08	1
AC128792.2	1	101449902..101450071	0	NaN	NaN	NaN	NaN	NaN
Bax	1	complement(101451802..101457207)	6.55	-0.88	-1.84	0.02	0.17	1
Dhdh	1	complement(101466677..101476867)	4.29	0.64	1.56	0.12	0.55	1
Tulp2	1	101474334..101511412	0.24	2.34	5.08	0.08	0.42	1
Nucb1	1	complement(101480145..101500850)	125.42	-0.53	-1.44	0.00418	0.04	1
Ppp1r15a	1	complement(101511901..101514974)	4.35	-1.68	-3.2	4.72e-06	0.000118	0.15
Plekha4	1	101517714..101540802	2.49	-0.4	-1.32	0.27	0.93	1
Hsd17b14	1	101541266..101551059	0.11	-0.67	-1.6	0.7	1	1
Bcat2	1	101554642..101572080	35.82	0.05	1.04	0.78	1	1
Fgf21	1	complement(101595579..101596822)	0.04	1.73	3.31	0.58	1	1
Fut1	1	101599018..101602436	0	NaN	NaN	NaN	NaN	NaN
Izumo1	1	101603222..101608976	0.04	2.48	5.58	0.42	1	1
Rasip1	1	101610773..101621646	1.27	0.53	1.44	0.34	1	1
Mamstr	1	101623308..101627609	0.19	0.37	1.3	0.77	1	1
Fut2	1	complement(101631635..101651668)	0	NaN	NaN	NaN	NaN	NaN
Sec1	1	complement(101663205..101664436)	0	NaN	NaN	NaN	NaN	NaN
Ntn5	1	101669086..101677596	0.02	1.73	3.31	0.58	1	1
Car11	1	101682172..101687293	7.67	3.05	8.28	3.18e-13	2.46e-11	1.04e-08
Dbp	1	101687855..101692846	1.87	1.2	2.3	0.02	0.13	1
Sphk2	1	complement(101692973..101697277)	6.12	-0.04	-1.03	0.9	1	1
Rpl18	1	101701975..101703550	83.87	-0.23	-1.17	0.24	0.87	1
Fam83e	1	101704746..101711379	0.08	3.78	13.74	0.24	0.85	1
Spaca4	1	complement(101707613..101708286)	0	NaN	NaN	NaN	NaN	NaN
Sult2b1	1	complement(101710959..101773508)	0.12	1.76	3.39	0.2	0.79	1
Lmtk3	1	101783621..101792496	0.17	1.43	2.7	0.24	0.86	1
Cyth2	1	complement(101796349..101803200)	52.5	0.38	1.3	0.03	0.21	1
Kcnj14	1	complement(101805531..101809544)	0.75	0.89	1.85	0.14	0.61	1
Grwd1	1	complement(101813684..101819478)	9.49	-0.05	-1.03	0.83	1	1
Grin2d	1	complement(101820461..101856881)	0.22	-0.51	-1.42	0.45	1	1
Kdelr1	1	101859346..101870232	48.91	0.02	1.01	0.92	1	1
Syngr4	1	complement(101872543..101883744)	0.28	1.22	2.33	0.27	0.92	1
Tmem143	1	101884019..101900070	1.45	0.1	1.07	0.82	1	1
Emp3	1	complement(101900733..101903910)	312.74	-0.22	-1.16	0.26	0.9	1
Ccdc114	1	101906903..101932998	0.33	0.23	1.17	0.77	1	1
Abcc6	1	complement(101959540..102013243)	0.14	1.94	3.82	0.04	0.27	1
Nomo1	1	102017263..102068870	355.37	0.71	1.64	0.00013	0.00224	1
AC120807.1	1	102086983..102091495	0.29	-0.38	-1.3	0.58	1	1
Kcnj11	1	complement(102103094..102106127)	0.03	3.31	9.95	0.28	0.94	1
Abcc8	1	complement(102110708..102191287)	0.00554	1.73	3.31	0.58	1	1
Ush1c	1	complement(102207096..102255459)	0.21	2.31	4.94	0.08	0.42	1
Otog	1	102258124..102327201	0	NaN	NaN	NaN	NaN	NaN
AC128786.1	1	complement(102284292..102284499)	0	NaN	NaN	NaN	NaN	NaN
Myod1	1	102396538..102399248	0	NaN	NaN	NaN	NaN	NaN
Kcnc1	1	102414625..102456411	0.02	-3.01	-8.06	0.22	0.81	1
Sergef	1	complement(102461329..102664951)	12.86	0.00624	1	0.98	1	1
Tph1	1	complement(102669868..102699442)	0.79	4.02	16.18	2.26e-06	6.04e-05	0.07
LOC691143	1	complement(102716649..102741581)	5.46	0.86	1.82	5.62e-05	0.00107	1
Saa4	1	complement(102776082..102849430)	2.84	-0.03	-1.02	0.88	1	1
Gtf2h1	1	102849889..102877944	12.74	-0.3	-1.23	0.17	0.71	1
Ldha	1	102900286..102909707	49.93	-1.64	-3.11	5e-15	4.79e-13	1.63e-10
Ldhc	1	102915191..102931839	0.54	1.38	2.6	0.14	0.64	1
AC099150.1	1	102924059..102931774	0.09	-0.63	-1.55	0.71	1	1
Tsg101	1	complement(102941231..102970950)	52.04	0.01	1.01	0.95	1	1
Uevld	1	complement(102982123..103014388)	2.78	0.8	1.74	0.02	0.13	1
Gm9999	1	103053035..103053693	5.57	6.27	77.19	0.03	0.22	1
Vom1r70	1	103064285..103065184	0	NaN	NaN	NaN	NaN	NaN
Spty2d1	1	complement(103115216..103128743)	15.02	0.7	1.63	4.39e-05	0.000858	1
AABR07003273.1	1	103145939..103146372	0.28	0.18	1.13	0.91	1	1
Tmem86a	1	103172987..103177417	60.23	-0.47	-1.38	0.01	0.11	1
Ptpn5	1	complement(103197915..103256823)	1.54	-0.93	-1.91	0.03	0.2	1
AABR07003274.1	1	complement(103203719..103203774)	0	NaN	NaN	NaN	NaN	NaN
Mrgprx3	1	complement(103298174..103323476)	0	NaN	NaN	NaN	NaN	NaN
Mrgprx4	1	complement(103379325..103380338)	0	NaN	NaN	NaN	NaN	NaN
Mrgprb4	1	complement(103425496..103426467)	0	NaN	NaN	NaN	NaN	NaN
Mrgprb5	1	103544783..103545844	0	NaN	NaN	NaN	NaN	NaN
Mrgprb13	1	complement(103630249..103631235)	0	NaN	NaN	NaN	NaN	NaN
LOC100912474	1	complement(103681934..103682920)	0	NaN	NaN	NaN	NaN	NaN
AABR07003291.1	1	complement(103716955..103717536)	0	NaN	NaN	NaN	NaN	NaN
Mrgprx2	1	complement(103741503..103760913)	0	NaN	NaN	NaN	NaN	NaN
Mrgprx2l	1	complement(103810204..103811148)	0	NaN	NaN	NaN	NaN	NaN
Mrgprb3	1	complement(103897041..103909926)	0	NaN	NaN	NaN	NaN	NaN
RGD1560730	1	complement(103999895..104009954)	0	NaN	NaN	NaN	NaN	NaN
Mrgprx1	1	complement(104023738..104024682)	0	NaN	NaN	NaN	NaN	NaN
AABR07003302.1	1	complement(104051953..104052132)	0	NaN	NaN	NaN	NaN	NaN
Zdhhc13	1	104106245..104145044	15.17	-0.58	-1.49	0.00535	0.05	1
Csrp3	1	complement(104147206..104166367)	0	NaN	NaN	NaN	NaN	NaN
E2f8	1	complement(104187100..104202591)	2.47	1.31	2.48	0.00159	0.02	1
AABR07003304.2	1	104282029..104352990	0.04	-3.01	-8.06	0.22	0.81	1
AABR07003304.1	1	complement(104423818..104425447)	0	NaN	NaN	NaN	NaN	NaN
7SK_13	1	104456796..104457086	0	NaN	NaN	NaN	NaN	NaN
Nav2	1	104576589..104941552	5.1	-0.26	-1.2	0.17	0.7	1
Dbx1	1	complement(104969218..104973648)	0	NaN	NaN	NaN	NaN	NaN
AABR07003310.2	1	105035649..105041320	0	NaN	NaN	NaN	NaN	NaN
AABR07003310.1	1	105036147..105037005	0	NaN	NaN	NaN	NaN	NaN
AABR07003310.3	1	105045246..105046393	0	NaN	NaN	NaN	NaN	NaN
Htatip2	1	105094411..105109461	11.23	-1.35	-2.55	1.02e-05	0.000236	0.33
Prmt3	1	105113595..105200470	10.86	-0.75	-1.68	0.000456	0.00671	1
U4_3	1	105178672..105178788	0	NaN	NaN	NaN	NaN	NaN
Slc6a5	1	105284753..105336363	0.09	0.61	1.53	0.57	1	1
Nell1	1	105349069..106218958	0.13	-0.07	-1.05	0.95	1	1
LOC103690168	1	106405002..106406469	0	NaN	NaN	NaN	NaN	NaN
AABR07003344.1	1	106716460..106716565	0	NaN	NaN	NaN	NaN	NaN
AABR07003349.1	1	complement(106861356..106862934)	0	NaN	NaN	NaN	NaN	NaN
Ano5	1	106896790..106968885	0	NaN	NaN	NaN	NaN	NaN
Slc17a6	1	106998623..107038704	0	NaN	NaN	NaN	NaN	NaN
AABR07003354.1	1	complement(107144545..107166382)	0	NaN	NaN	NaN	NaN	NaN
Fancf	1	complement(107231292..107232305)	0.39	1.67	3.19	0.24	0.87	1
Gas2	1	107262659..107363788	0.2	0.77	1.7	0.47	1	1
Svip	1	complement(107368117..107373807)	3.36	1.08	2.11	0.02	0.15	1
Ccdc179	1	complement(107381357..107385257)	0	NaN	NaN	NaN	NaN	NaN
AABR07003380.1	1	108265684..108267538	0	NaN	NaN	NaN	NaN	NaN
AABR07003390.1	1	complement(108549069..108554727)	0	NaN	NaN	NaN	NaN	NaN
AABR07003392.1	1	complement(108617769..108663107)	0	NaN	NaN	NaN	NaN	NaN
AABR07003397.1	1	complement(108826042..108840622)	0	NaN	NaN	NaN	NaN	NaN
AABR07003398.1	1	108917956..108919188	0	NaN	NaN	NaN	NaN	NaN
U6_35	1	complement(109182450..109182556)	0	NaN	NaN	NaN	NaN	NaN
AABR07003418.1	1	109462377..109463963	0	NaN	NaN	NaN	NaN	NaN
AABR07003433.1	1	109664940..109666906	0	NaN	NaN	NaN	NaN	NaN
AABR07003449.1	1	110026744..110028090	0	NaN	NaN	NaN	NaN	NaN
SNORA2_1	1	110521664..110521799	0	NaN	NaN	NaN	NaN	NaN
SNORA2_2	1	110734961..110735096	0	NaN	NaN	NaN	NaN	NaN
AABR07003468.1	1	110995796..111002190	0	NaN	NaN	NaN	NaN	NaN
U1_6	1	complement(111037496..111037597)	0	NaN	NaN	NaN	NaN	NaN
Luzp2	1	111849998..113527735	0	NaN	NaN	NaN	NaN	NaN
Rn60_1_1121.3	1	complement(112074735..112076013)	0	NaN	NaN	NaN	NaN	NaN
Rn60_1_1121.2	1	complement(112085630..112086398)	0	NaN	NaN	NaN	NaN	NaN
Rn60_1_1122.1	1	112139502..112140291	0	NaN	NaN	NaN	NaN	NaN
Gabrg3	1	complement(112158519..112811936)	0.19	4.94	30.75	0.11	0.52	1
Gabra5	1	complement(112833944..112947451)	0.11	5.09	34.07	0.09	0.47	1
Rn60_1_1129.2	1	112897563..112898173	0	NaN	NaN	NaN	NaN	NaN
AABR07003500.1	1	complement(112946563..112946656)	0	NaN	NaN	NaN	NaN	NaN
Gabrb3	1	112976770..113265364	0.18	-1.3	-2.46	0.32	1	1
Rn50_1_1141.1	1	113023947..113024556	0	NaN	NaN	NaN	NaN	NaN
Rn50_1_1144.1	1	complement(113346441..113347422)	0	NaN	NaN	NaN	NaN	NaN
Rn60_1_1135.1	1	complement(113489189..113498413)	0.00969	1.73	3.31	0.58	1	1
Rn60_1_1136.1	1	complement(113511273..113511817)	0	NaN	NaN	NaN	NaN	NaN
U6_36	1	complement(113511822..113511922)	0	NaN	NaN	NaN	NaN	NaN
Rn60_1_1138.1	1	113735143..113736041	0	NaN	NaN	NaN	NaN	NaN
U6_37	1	113937935..113938041	0	NaN	NaN	NaN	NaN	NaN
U7_7	1	114038281..114038342	0	NaN	NaN	NaN	NaN	NaN
U7_8	1	114038433..114038492	0	NaN	NaN	NaN	NaN	NaN
Siglech	1	114046478..114149708	0.12	-2.14	-4.42	0.15	0.66	1
AABR07003537.1	1	114174742..114175353	0	NaN	NaN	NaN	NaN	NaN
7SK_14	1	complement(114185999..114186244)	0	NaN	NaN	NaN	NaN	NaN
Tubgcp5	1	114186853..114222516	12.16	0.29	1.23	0.12	0.57	1
Cyfip1	1	114258719..114347137	40.09	-0.49	-1.41	0.00932	0.08	1
U6_38	1	complement(114337499..114337605)	0	NaN	NaN	NaN	NaN	NaN
Nipa2	1	complement(114348038..114371897)	9.82	-1	-2	1.35e-05	0.000304	0.44
Nipa1	1	complement(114386757..114422733)	1.72	-0.6	-1.52	0.27	0.92	1
Herc2	1	114453054..114653793	9.77	0.47	1.38	0.01	0.1	1
Oca2	1	114679537..114987433	26.39	2.27	4.82	0	0	0
AABR07003553.1	1	complement(115076148..115076250)	0	NaN	NaN	NaN	NaN	NaN
SNORA17_14	1	115333979..115334112	0	NaN	NaN	NaN	NaN	NaN
SNORA17_15	1	complement(115490063..115490194)	0	NaN	NaN	NaN	NaN	NaN
AABR07003563.1	1	complement(115603394..115606897)	0	NaN	NaN	NaN	NaN	NaN
Atp10a	1	115975324..116141892	2.13	-0.47	-1.38	0.12	0.58	1
Fpr3	1	complement(116152667..116153722)	0	NaN	NaN	NaN	NaN	NaN
LOC100912195	1	complement(116565790..116567189)	5.64	0.1	1.07	0.83	1	1
Ube3a	1	116587815..116679973	2.4	-0.26	-1.2	0.35	1	1
SNORD115_7	1	complement(116699082..116699159)	0	NaN	NaN	NaN	NaN	NaN
SNORD115_8	1	complement(116700940..116701018)	0	NaN	NaN	NaN	NaN	NaN
SNORD115_9	1	complement(116703694..116703772)	0	NaN	NaN	NaN	NaN	NaN
SNORD115_10	1	complement(116705501..116705577)	0	NaN	NaN	NaN	NaN	NaN
SNORD115_11	1	complement(116707301..116707378)	0	NaN	NaN	NaN	NaN	NaN
SNORD115_12	1	complement(116710475..116710552)	0	NaN	NaN	NaN	NaN	NaN
SNORD115_13	1	complement(116711046..116711123)	0	NaN	NaN	NaN	NaN	NaN
SNORD115_14	1	complement(116714815..116714892)	0	NaN	NaN	NaN	NaN	NaN
SNORD115_15	1	complement(116719910..116719987)	0	NaN	NaN	NaN	NaN	NaN
SNORD115_16	1	complement(116721744..116721821)	0	NaN	NaN	NaN	NaN	NaN
SNORD115_17	1	complement(116723444..116723522)	0	NaN	NaN	NaN	NaN	NaN
SNORD115_18	1	complement(116725284..116725361)	0	NaN	NaN	NaN	NaN	NaN
SNORD115_19	1	complement(116726170..116726255)	0	NaN	NaN	NaN	NaN	NaN
SNORD115_20	1	complement(116729328..116729406)	0	NaN	NaN	NaN	NaN	NaN
SNORD115_21	1	complement(116731168..116731245)	0	NaN	NaN	NaN	NaN	NaN
SNORD115_22	1	complement(116732054..116732139)	0	NaN	NaN	NaN	NaN	NaN
SNORD115_23	1	complement(116740855..116740932)	0	NaN	NaN	NaN	NaN	NaN
SNORD115_24	1	complement(116742683..116742760)	0	NaN	NaN	NaN	NaN	NaN
SNORD115_25	1	complement(116744522..116744599)	0	NaN	NaN	NaN	NaN	NaN
SNORD115_26	1	complement(116746358..116746435)	0	NaN	NaN	NaN	NaN	NaN
SNORD115_27	1	complement(116748029..116748106)	0	NaN	NaN	NaN	NaN	NaN
SNORD115_28	1	complement(116751203..116751280)	0	NaN	NaN	NaN	NaN	NaN
SNORD115_29	1	complement(116753042..116753119)	0	NaN	NaN	NaN	NaN	NaN
SNORD115_30	1	complement(116754875..116754952)	0	NaN	NaN	NaN	NaN	NaN
SNORD115_31	1	complement(116758148..116758225)	0	NaN	NaN	NaN	NaN	NaN
SNORD115_32	1	complement(116759979..116760053)	0	NaN	NaN	NaN	NaN	NaN
SNORD115_33	1	complement(116761811..116761888)	0	NaN	NaN	NaN	NaN	NaN
SNORD115_34	1	complement(116763646..116763723)	0	NaN	NaN	NaN	NaN	NaN
SNORD115_35	1	complement(116765475..116765551)	0	NaN	NaN	NaN	NaN	NaN
SNORD115_36	1	complement(116767415..116767492)	0	NaN	NaN	NaN	NaN	NaN
SNORD115_37	1	complement(116769821..116769900)	0	NaN	NaN	NaN	NaN	NaN
SNORD115_38	1	complement(116771740..116771823)	0	NaN	NaN	NaN	NaN	NaN
SNORD115_39	1	complement(116773579..116773663)	0	NaN	NaN	NaN	NaN	NaN
SNORD115_40	1	complement(116780277..116780353)	0	NaN	NaN	NaN	NaN	NaN
Vom2r25_1	1	116869957..116885644	0	NaN	NaN	NaN	NaN	NaN
AABR07003616.1	1	complement(116918697..116919269)	0	NaN	NaN	NaN	NaN	NaN
SNORD115_41	1	complement(116978530..116978607)	0	NaN	NaN	NaN	NaN	NaN
SNORD115_42	1	complement(116980361..116980435)	0	NaN	NaN	NaN	NaN	NaN
SNORD115_43	1	complement(116982193..116982270)	0	NaN	NaN	NaN	NaN	NaN
SNORD115_44	1	complement(116984028..116984105)	0	NaN	NaN	NaN	NaN	NaN
SNORD115_45	1	complement(116985867..116985943)	0	NaN	NaN	NaN	NaN	NaN
SNORD115_46	1	complement(116987807..116987884)	0	NaN	NaN	NaN	NaN	NaN
SNORD115_47	1	complement(116990667..116990746)	0	NaN	NaN	NaN	NaN	NaN
SNORD115_48	1	complement(116992586..116992669)	0	NaN	NaN	NaN	NaN	NaN
SNORD115_49	1	complement(116994425..116994509)	0	NaN	NaN	NaN	NaN	NaN
SNORD116_1	1	complement(117143597..117143689)	0	NaN	NaN	NaN	NaN	NaN
SNORD116_2	1	complement(117145921..117146013)	0	NaN	NaN	NaN	NaN	NaN
AABR07003650.1	1	117175108..117180632	0	NaN	NaN	NaN	NaN	NaN
AABR07003699.1	1	complement(117629345..117631309)	0	NaN	NaN	NaN	NaN	NaN
AABR07003713.1	1	complement(117798982..117799872)	0	NaN	NaN	NaN	NaN	NaN
AABR07003751.1	1	118050404..118089083	0.06	1.73	3.31	0.58	1	1
AABR07003786.1	1	complement(118322594..118324614)	0	NaN	NaN	NaN	NaN	NaN
LOC108349637	1	complement(118706333..118710586)	0	NaN	NaN	NaN	NaN	NaN
AABR07003833.1	1	complement(118826230..118826977)	0	NaN	NaN	NaN	NaN	NaN
SNORA17_16	1	118905004..118905136	0	NaN	NaN	NaN	NaN	NaN
SNORA17_17	1	118962531..118962624	0	NaN	NaN	NaN	NaN	NaN
AABR07003841.1	1	complement(118976171..118977910)	0	NaN	NaN	NaN	NaN	NaN
AABR07003933.1	1	complement(120866832..120893997)	0	NaN	NaN	NaN	NaN	NaN
AABR07003935.11	1	complement(121175450..121175526)	0	NaN	NaN	NaN	NaN	NaN
AABR07003935.13	1	complement(121181074..121181172)	0	NaN	NaN	NaN	NaN	NaN
rno-mir-344b-2_1	1	complement(121185891..121185961)	0	NaN	NaN	NaN	NaN	NaN
AABR07003935.5	1	complement(121187458..121187555)	0	NaN	NaN	NaN	NaN	NaN
Mir344b-1	1	complement(121193138..121193235)	0	NaN	NaN	NaN	NaN	NaN
AABR07003935.15	1	complement(121197350..121197452)	0	NaN	NaN	NaN	NaN	NaN
AABR07003935.12	1	complement(121198949..121199015)	0	NaN	NaN	NaN	NaN	NaN
rno-mir-344b-2_2	1	complement(121201252..121201322)	0	NaN	NaN	NaN	NaN	NaN
AABR07003935.2	1	complement(121202861..121202934)	0	NaN	NaN	NaN	NaN	NaN
AABR07003935.8	1	complement(121205751..121205848)	0	NaN	NaN	NaN	NaN	NaN
AABR07003935.1	1	complement(121210526..121210623)	0	NaN	NaN	NaN	NaN	NaN
AABR07003935.6	1	complement(121212098..121212196)	0	NaN	NaN	NaN	NaN	NaN
AABR07003935.9	1	complement(121213014..121213113)	0	NaN	NaN	NaN	NaN	NaN
AABR07003935.14	1	complement(121219346..121219442)	0	NaN	NaN	NaN	NaN	NaN
AABR07003935.10	1	complement(121225465..121225538)	0	NaN	NaN	NaN	NaN	NaN
AABR07003935.4	1	complement(121227091..121227164)	0	NaN	NaN	NaN	NaN	NaN
AABR07003935.3	1	complement(121240116..121240183)	0	NaN	NaN	NaN	NaN	NaN
AABR07003935.7	1	complement(121263929..121264013)	0	NaN	NaN	NaN	NaN	NaN
SNORD116_3	1	121377907..121377999	0	NaN	NaN	NaN	NaN	NaN
SNORD116_4	1	121380435..121380527	0	NaN	NaN	NaN	NaN	NaN
SNORD116_5	1	121381793..121381885	0	NaN	NaN	NaN	NaN	NaN
SNORD116_6	1	121384423..121384515	0	NaN	NaN	NaN	NaN	NaN
SNORD116_7	1	121387047..121387139	0	NaN	NaN	NaN	NaN	NaN
SNORD116_8	1	121393847..121393939	0	NaN	NaN	NaN	NaN	NaN
SNORD116_9	1	121396033..121396125	0	NaN	NaN	NaN	NaN	NaN
AABR07003944.1	1	complement(121466356..121471880)	0	NaN	NaN	NaN	NaN	NaN
SNORD115_50	1	121553310..121553386	0	NaN	NaN	NaN	NaN	NaN
SNORD115_51	1	121557171..121557247	0	NaN	NaN	NaN	NaN	NaN
SNORD115_52	1	121563651..121563735	0	NaN	NaN	NaN	NaN	NaN
SNORD115_53	1	121565491..121565574	0	NaN	NaN	NaN	NaN	NaN
SNORD115_54	1	121567415..121567494	0	NaN	NaN	NaN	NaN	NaN
SNORD115_55	1	121570277..121570354	0	NaN	NaN	NaN	NaN	NaN
SNORD115_56	1	121572218..121572294	0	NaN	NaN	NaN	NaN	NaN
SNORD115_57	1	121575459..121575536	0	NaN	NaN	NaN	NaN	NaN
SNORD115_58	1	121577291..121577365	0	NaN	NaN	NaN	NaN	NaN
SNORD115_59	1	121580287..121580364	0	NaN	NaN	NaN	NaN	NaN
Mir344a-2	1	complement(122309549..122309655)	0	NaN	NaN	NaN	NaN	NaN
rno-mir-344a-1	1	complement(122373262..122373368)	0	NaN	NaN	NaN	NaN	NaN
Mir344g	1	complement(122409917..122409995)	0	NaN	NaN	NaN	NaN	NaN
Mir344i	1	complement(122506559..122506657)	0	NaN	NaN	NaN	NaN	NaN
AABR07004018.1	1	complement(122591900..122591987)	0	NaN	NaN	NaN	NaN	NaN
AABR07004021.1	1	complement(122653635..122653733)	0	NaN	NaN	NaN	NaN	NaN
AABR07004022.1	1	complement(122662155..122662254)	0	NaN	NaN	NaN	NaN	NaN
AABR07004025.1	1	complement(122701245..122701342)	0	NaN	NaN	NaN	NaN	NaN
AABR07004033.1	1	122881326..122889272	0	NaN	NaN	NaN	NaN	NaN
Ndn	1	122981755..122983351	1.45	0.99	1.99	0.09	0.45	1
Magel2	1	123015746..123019522	0.12	2.14	4.4	0.1	0.5	1
Mkrn3	1	complement(123062863..123064642)	0.15	0.31	1.24	0.81	1	1
Peg12	1	complement(123097861..123100464)	0.42	-0.89	-1.85	0.29	0.96	1
AABR07004061.1	1	complement(123488258..123623099)	0	NaN	NaN	NaN	NaN	NaN
Chrna7	1	complement(123899657..124039196)	0.16	-1.57	-2.97	0.17	0.73	1
AABR07004085.1	1	complement(124059034..124076367)	0	NaN	NaN	NaN	NaN	NaN
AABR07004090.1	1	complement(124288131..124311586)	0	NaN	NaN	NaN	NaN	NaN
Hmgn5b	1	124477164..124485724	0.44	6.17	72.03	0.05	0.29	1
U1_7	1	124480716..124480861	0	NaN	NaN	NaN	NaN	NaN
Otud7a	1	124625985..124653820	0.05	3.59	12.08	0.25	0.88	1
AABR07004100.1	1	complement(124743354..124756178)	0.21	2.47	5.52	0.43	1	1
Klf13	1	complement(124772596..124803363)	0.79	-0.38	-1.3	0.73	1	1
AABR07004101.2	1	complement(124927202..124930193)	0	NaN	NaN	NaN	NaN	NaN
Trpm1	1	124983452..125099573	0.63	2.3	4.94	0.000256	0.00405	1
Mir211	1	125042119..125042224	0	NaN	NaN	NaN	NaN	NaN
AABR07004101.1	1	complement(125082559..125082674)	0	NaN	NaN	NaN	NaN	NaN
Mtmr10	1	125124743..125175857	2.65	0.63	1.54	0.03	0.19	1
Fan1	1	complement(125181838..125209727)	1.16	0.79	1.73	0.05	0.3	1
Mphosph10	1	complement(125212849..125229052)	10.06	-0.63	-1.54	0.01	0.1	1
Mcee	1	125229469..125252666	4.05	0.9	1.87	0.06	0.33	1
Apba2	1	125367280..125548890	0.1	1.96	3.89	0.14	0.62	1
Fam189a1	1	complement(125553439..125967756)	0.28	2.22	4.65	0.1	0.49	1
AABR07004112.1	1	125877299..125879830	0	NaN	NaN	NaN	NaN	NaN
Tjp1	1	complement(126146489..126227469)	12.39	0.04	1.03	0.82	1	1
AABR07004130.1	1	complement(126386929..126403406)	0	NaN	NaN	NaN	NaN	NaN
7SK_15	1	complement(126420033..126420346)	0	NaN	NaN	NaN	NaN	NaN
Tarsl2	1	126523169..126559489	4.44	-0.36	-1.29	0.3	0.97	1
Tm2d3	1	126586543..126595603	11.2	0.05	1.04	0.86	1	1
AABR07004134.1	1	complement(126632957..126633307)	0	NaN	NaN	NaN	NaN	NaN
AABR07004136.1	1	complement(126691038..126694921)	0	NaN	NaN	NaN	NaN	NaN
Pcsk6	1	126749508..126947392	6.25	0.62	1.54	0.01	0.09	1
Snrpa1	1	126961389..126974453	46.63	-0.17	-1.13	0.38	1	1
Selenos	1	126979575..126989344	77.84	-0.17	-1.12	0.32	1	1
Chsy1	1	127010588..127071570	1.62	-0.34	-1.27	0.38	1	1
Lrrk1	1	complement(127166431..127292090)	1.27	-0.51	-1.43	0.13	0.6	1
Aldh1a3	1	complement(127301128..127337882)	1.54	-1.54	-2.91	0.00145	0.02	1
Asb7	1	complement(127554785..127599257)	1.15	-0.05	-1.04	0.88	1	1
Lins1	1	127604197..127625577	3.2	-0.88	-1.84	0.0074	0.07	1
Cers3	1	127648234..127781017	0.02	2.95	7.74	0.33	1	1
AABR07004153.1	1	127654062..127654191	0	NaN	NaN	NaN	NaN	NaN
Adamts17	1	127802978..128124171	7.78	0.37	1.29	0.24	0.87	1
Lysmd4	1	128199322..128203268	12.6	0.31	1.24	0.22	0.83	1
Mef2a	1	complement(128209971..128341263)	20.19	-0.31	-1.24	0.1	0.5	1
LOC103691157	1	128398115..128419758	0	NaN	NaN	NaN	NaN	NaN
Lrrc28	1	complement(128486166..128604188)	1.51	-0.25	-1.19	0.51	1	1
SNORA70_2	1	complement(128534823..128534955)	0	NaN	NaN	NaN	NaN	NaN
Ttc23	1	128606770..128687893	8.24	0.63	1.54	0.03	0.2	1
Synm	1	complement(128692112..128722048)	2.26	-0.59	-1.51	0.03	0.19	1
Igf1r	1	128924966..129206516	38.42	-1.22	-2.33	2.56e-12	1.84e-10	8.36e-08
5S_rRNA_10	1	complement(129014359..129014492)	0	NaN	NaN	NaN	NaN	NaN
Pgpep1l	1	complement(129216152..129217058)	0.1	2.47	5.52	0.42	1	1
AABR07004183.1	1	complement(129227595..129228068)	0.19	-1.41	-2.66	0.43	1	1
Fam169b	1	129255396..129334292	0.29	2.63	6.18	0.01	0.1	1
AABR07004189.1	1	129530789..129545656	0	NaN	NaN	NaN	NaN	NaN
LOC102551255	1	129613497..129614243	1.72	0.6	1.51	0.41	1	1
Arrdc4	1	complement(129766100..129780356)	1.46	1.19	2.28	0.00307	0.03	1
AABR07004221.2	1	complement(130544421..130715502)	0	NaN	NaN	NaN	NaN	NaN
AABR07004221.1	1	complement(130651031..130652295)	0	NaN	NaN	NaN	NaN	NaN
SNORA17_18	1	complement(131059170..131059258)	0	NaN	NaN	NaN	NaN	NaN
AABR07004227.1	1	131139084..131141517	0	NaN	NaN	NaN	NaN	NaN
AABR07004228.1	1	complement(131380879..131431948)	0.03	-2.33	-5.02	0.16	0.7	1
Nr2f2	1	complement(131448447..131460473)	1.94	-0.13	-1.09	0.75	1	1
AABR07004229.1	1	131464722..131464849	0	NaN	NaN	NaN	NaN	NaN
AABR07004232.1	1	complement(131584306..131585731)	0.07	3.31	9.95	0.28	0.95	1
AABR07004232.2	1	131688104..131690120	0.03	2.47	5.52	0.43	1	1
U6_39	1	131869328..131869434	0	NaN	NaN	NaN	NaN	NaN
AABR07004241.1	1	complement(132343795..132349092)	0	NaN	NaN	NaN	NaN	NaN
AABR07004241.2	1	132497813..132503537	0	NaN	NaN	NaN	NaN	NaN
Rn50_1_1340.1	1	132891572..132892120	0	NaN	NaN	NaN	NaN	NaN
Mctp2	1	complement(133324301..133559975)	0.25	0.97	1.96	0.09	0.47	1
LOC102553828	1	complement(133713281..133717580)	0.28	1.55	2.93	0.38	1	1
AABR07004254.1	1	complement(134028907..134030448)	0	NaN	NaN	NaN	NaN	NaN
Rn50_1_1353.1	1	134195189..134195518	0	NaN	NaN	NaN	NaN	NaN
Rn50_1_1354.1	1	complement(134335713..134336064)	0	NaN	NaN	NaN	NaN	NaN
AABR07004263.1	1	134605321..134605443	0	NaN	NaN	NaN	NaN	NaN
Rgma	1	134699299..134742514	0.64	1.85	3.6	0.00447	0.05	1
Chd2	1	complement(134757934..134871167)	6.31	-0.3	-1.23	0.09	0.48	1
LOC108349594	1	complement(134873400..134887841)	2.93	0.0057	1	0.99	1	1
Rn50_1_1360.1	1	134921673..134922407	0	NaN	NaN	NaN	NaN	NaN
AABR07004269.1	1	complement(134946880..134946944)	0	NaN	NaN	NaN	NaN	NaN
AABR07004269.2	1	complement(134951356..134951760)	0	NaN	NaN	NaN	NaN	NaN
Rn50_1_1361.1	1	134992510..135000438	0	NaN	NaN	NaN	NaN	NaN
Rn50_1_1361.3	1	complement(135042162..135042540)	0	NaN	NaN	NaN	NaN	NaN
AABR07004269.3	1	complement(135083659..135084385)	0	NaN	NaN	NaN	NaN	NaN
Fam174b	1	135083974..135162685	0.3	1.27	2.41	0.27	0.92	1
Rn50_1_1362.2	1	135135833..135162693	0	NaN	NaN	NaN	NaN	NaN
Rn50_1_1363.1	1	complement(135226442..135226925)	0	NaN	NaN	NaN	NaN	NaN
St8sia2	1	complement(135336374..135406700)	0	NaN	NaN	NaN	NaN	NaN
U1_8	1	complement(135581305..135581468)	0	NaN	NaN	NaN	NaN	NaN
Rn50_1_1368.1	1	135712960..135713214	0	NaN	NaN	NaN	NaN	NaN
Slco3a1	1	complement(135790810..136073540)	13.45	1.81	3.5	4.44e-16	4.8e-14	1.45e-11
AABR07004294.1	1	135943311..135943396	0	NaN	NaN	NaN	NaN	NaN
AABR07004297.1	1	136075092..136075221	0	NaN	NaN	NaN	NaN	NaN
Rn50_1_1373.1	1	136246888..136247023	0	NaN	NaN	NaN	NaN	NaN
Rn50_1_1373.2	1	136285046..136285703	0	NaN	NaN	NaN	NaN	NaN
AABR07004305.1	1	complement(136295254..136298565)	0	NaN	NaN	NaN	NaN	NaN
7SK_16	1	complement(136497804..136498111)	0	NaN	NaN	NaN	NaN	NaN
Sv2b	1	complement(136664204..136842247)	0.03	-3.93	-15.2	0.1	0.5	1
7SK_17	1	136805483..136805785	0	NaN	NaN	NaN	NaN	NaN
Akap13	1	137014272..137315272	2.85	0.2	1.15	0.32	1	1
Klhl25	1	complement(137333881..137359072)	0.41	0.11	1.08	0.87	1	1
Agbl1	1	137799185..138711126	0	NaN	NaN	NaN	NaN	NaN
AABR07004364.1	1	complement(139196994..139199494)	0	NaN	NaN	NaN	NaN	NaN
U1_9	1	complement(139604364..139604543)	0	NaN	NaN	NaN	NaN	NaN
Ntrk3	1	complement(139890560..140262503)	0.03	-3.01	-8.06	0.21	0.81	1
Mrpl46	1	complement(140469280..140477796)	5.17	-0.5	-1.41	0.12	0.57	1
Mrps11	1	140477868..140487248	15.09	-0.17	-1.13	0.51	1	1
Det1	1	complement(140519702..140535934)	1.53	-0.33	-1.26	0.47	1	1
Mir7a-2	1	140576396..140576490	0	NaN	NaN	NaN	NaN	NaN
Aen	1	140584380..140593745	2.06	-1.04	-2.05	0.01	0.1	1
Isg20	1	140601791..140608946	1.63	-1.06	-2.09	0.14	0.61	1
Acan	1	140762758..140824441	2.97	1.17	2.24	4.37e-05	0.000854	1
Hapln3	1	complement(140827295..140835151)	1.17	0.6	1.52	0.33	1	1
Mfge8	1	complement(140845465..140860894)	1502	-1.28	-2.43	2.51e-10	1.35e-08	8.19e-06
Abhd2	1	140998240..141087405	26.61	-1.37	-2.58	5.15e-07	1.56e-05	0.02
AC106909.1	1	141011565..141011661	0	NaN	NaN	NaN	NaN	NaN
7SK_18	1	complement(141076246..141076496)	0	NaN	NaN	NaN	NaN	NaN
Rlbp1	1	complement(141097695..141111400)	0.01	1.73	3.31	0.58	1	1
Fanci	1	141120166..141172483	14.02	0.76	1.7	2.51e-05	0.000528	0.82
Polg	1	complement(141172531..141188031)	18.41	-0.52	-1.44	0.00265	0.03	1
AABR07004397.2	1	complement(141209402..141210059)	0	NaN	NaN	NaN	NaN	NaN
AABR07004397.1	1	141214456..141214791	0	NaN	NaN	NaN	NaN	NaN
LOC691427_1	1	141218095..141218277	7.83	-0.75	-1.68	0.34	1	1
Mir3597-3	1	complement(141229342..141229456)	0	NaN	NaN	NaN	NaN	NaN
Rhcg	1	complement(141325856..141349881)	0.07	-0.88	-1.84	0.62	1	1
Ticrr	1	141391262..141433109	1.64	0.9	1.87	0.00666	0.06	1
Kif7	1	complement(141434625..141451075)	5.3	0.89	1.85	0.000383	0.00578	1
AC096024.1	1	141447022..141447405	0	NaN	NaN	NaN	NaN	NaN
Plin1	1	complement(141458181..141471010)	0.02	2.95	7.74	0.33	1	1
Pex11a	1	complement(141474180..141481315)	0.8	0.55	1.46	0.33	1	1
Wdr93	1	141488272..141527475	0.45	2.41	5.33	0.02	0.15	1
Snrpep2	1	complement(141503833..141504111)	0	NaN	NaN	NaN	NaN	NaN
Mesp1	1	complement(141532390..141533908)	0	NaN	NaN	NaN	NaN	NaN
Mesp2	1	141550633..141553230	0.03	2.48	5.58	0.42	1	1
Anpep	1	complement(141561334..141604273)	7.22	-0.31	-1.24	0.35	1	1
Ap3s2	1	complement(141612963..141655894)	18.31	-0.27	-1.2	0.22	0.81	1
Arpin	1	complement(141662850..141672810)	2.16	0.17	1.13	0.58	1	1
AABR07004404.1	1	141675044..141679522	0.67	4.54	23.23	0.13	0.61	1
5S_rRNA_11	1	complement(141753477..141753577)	0	NaN	NaN	NaN	NaN	NaN
Zfp710	1	141767940..141870325	0.96	0.5	1.41	0.3	0.97	1
Echs1	1	141821916..141830764	69.18	-0.37	-1.29	0.04	0.27	1
Fuom	1	141832774..141836250	5.75	0.34	1.27	0.27	0.93	1
Idh2	1	complement(141866283..141893705)	81.05	0.85	1.8	9.18e-07	2.65e-05	0.03
LOC102548818	1	141944081..141946193	0.17	-3.16	-8.93	0.2	0.78	1
LOC102548889	1	complement(141956486..141964577)	0.1	3.31	9.95	0.27	0.94	1
Sema4b	1	141986145..142014398	252.94	-0.77	-1.7	9.74e-05	0.00174	1
Cib1	1	complement(142014958..142020525)	175.81	-1.66	-3.16	0	0	0
AC114460.1	1	142027250..142028043	0.29	-1.59	-3.01	0.31	1	1
Ttll13	1	142034423..142050071	0.29	1.08	2.11	0.2	0.79	1
Ngrn	1	142050458..142056336	3.28	-0.27	-1.21	0.54	1	1
Vps33b	1	142060955..142083953	17.57	-0.59	-1.51	0.0064	0.06	1
Prc1	1	142087208..142108746	21.75	0.36	1.28	0.05	0.3	1
Rccd1	1	complement(142109252..142114634)	0.26	-0.29	-1.22	0.79	1	1
Unc45a	1	complement(142118917..142133627)	19.84	-0.32	-1.25	0.07	0.4	1
AC114460.2	1	complement(142134350..142134964)	0	NaN	NaN	NaN	NaN	NaN
Hddc3	1	142136452..142138737	4.9	1.24	2.36	0.000413	0.00617	1
Man2a2	1	complement(142143799..142164263)	18.14	-0.15	-1.11	0.4	1	1
Fes	1	complement(142174648..142183884)	0.8	0.59	1.51	0.23	0.84	1
Furin	1	complement(142185094..142197182)	41.54	0.16	1.11	0.4	1	1
Blm	1	complement(142246790..142332588)	4.09	1.07	2.1	4.51e-05	0.000878	1
Crtc3	1	complement(142393207..142500383)	5.63	0.5	1.42	0.06	0.37	1
AABR07004428.1	1	142500591..142511760	0.05	1.73	3.31	0.58	1	1
Iqgap1	1	complement(142525046..142615673)	50.67	-0.92	-1.89	2.82e-06	7.38e-05	0.09
Zscan2	1	142679345..142695475	6.7	1.1	2.14	4.75e-05	0.000917	1
Wdr73	1	complement(142711789..142720257)	5.85	0.19	1.14	0.51	1	1
Nmb	1	complement(142721002..142724511)	0.06	-1.41	-2.66	0.43	1	1
Sec11a	1	complement(142733434..142759882)	71.2	0.07	1.05	0.68	1	1
Zfp592	1	142834157..142870995	1.9	0.52	1.44	0.07	0.38	1
Alpk3	1	142883040..142931940	1.44	2.7	6.49	1e-11	6.76e-10	3.28e-07
AABR07004437.1	1	complement(142893642..142893953)	0	NaN	NaN	NaN	NaN	NaN
Slc28a1	1	142950540..142992615	0.1	4.99	31.73	0.1	0.49	1
Pde8a	1	143036218..143159433	36.62	0.22	1.16	0.2	0.8	1
SNORA44_1	1	complement(143065369..143065493)	0	NaN	NaN	NaN	NaN	NaN
Rps17	1	complement(143167362..143169657)	21.29	0.27	1.21	0.44	1	1
Cpeb1	1	complement(143171264..143278485)	4.52	1.21	2.32	0.00151	0.02	1
Ap3b2	1	complement(143283996..143315633)	0.34	2.21	4.63	0.00835	0.08	1
LOC100360933	1	complement(143316235..143320037)	0	NaN	NaN	NaN	NaN	NaN
Scarna15_1	1	143360163..143360289	0	NaN	NaN	NaN	NaN	NaN
Scarna15_2	1	143360224..143360287	0	NaN	NaN	NaN	NaN	NaN
Fsd2	1	complement(143364867..143398093)	0.03	-3.01	-8.06	0.21	0.81	1
SNORA50_1	1	143375281..143375426	0	NaN	NaN	NaN	NaN	NaN
SNORA76_1	1	143375283..143375426	0	NaN	NaN	NaN	NaN	NaN
Whamm	1	143401986..143430356	6.5	-1.03	-2.04	6.23e-05	0.00117	1
Homer2	1	complement(143443300..143535583)	3.02	-0.35	-1.27	0.43	1	1
U6_40	1	143496591..143496697	0	NaN	NaN	NaN	NaN	NaN
Fam103a1	1	143583675..143589556	7.07	-0.3	-1.23	0.43	1	1
RGD1305713	1	complement(143601014..143607170)	0.61	0.49	1.4	0.43	1	1
Btbd1	1	complement(143609731..143647124)	15.24	0.48	1.4	0.00999	0.09	1
7SK_19	1	complement(143658199..143658555)	0	NaN	NaN	NaN	NaN	NaN
Tm6sf1	1	143661521..143703759	1.1	-0.53	-1.45	0.24	0.87	1
Hdgfrp3	1	complement(143702853..143751789)	2.15	0.42	1.34	0.19	0.76	1
Bnc1	1	complement(143793064..143818706)	0.13	0.23	1.18	0.78	1	1
Sh3gl3	1	144069638..144200397	0.68	-1.16	-2.23	0.1	0.51	1
Adamtsl3	1	144239020..144561247	0.58	0.38	1.3	0.36	1	1
Saxo2	1	complement(144586260..144601335)	0.03	-0.67	-1.6	0.7	1	1
Efl1	1	144601410..144740735	5.72	0.04	1.03	0.87	1	1
SNORA15_1	1	complement(144625583..144625709)	0	NaN	NaN	NaN	NaN	NaN
5S_rRNA_12	1	complement(144716434..144716539)	0	NaN	NaN	NaN	NaN	NaN
Mex3b	1	144831523..144835747	0.38	-0.43	-1.35	0.51	1	1
AABR07004481.1	1	complement(144833192..144833259)	0	NaN	NaN	NaN	NaN	NaN
AABR07004482.1	1	144847336..144848188	0	NaN	NaN	NaN	NaN	NaN
AABR07004482.2	1	complement(144891366..144896140)	0	NaN	NaN	NaN	NaN	NaN
SNORA17_19	1	144947023..144947154	0	NaN	NaN	NaN	NaN	NaN
Tmc3	1	145715969..145760623	0	NaN	NaN	NaN	NaN	NaN
Stard5	1	145770135..145780001	5.01	0.14	1.1	0.67	1	1
Il16	1	complement(145781928..145870912)	0.17	1.08	2.11	0.18	0.73	1
Cfap161	1	complement(145907094..145931583)	0.12	3.89	14.78	0.21	0.81	1
Mesdc1	1	complement(146027822..146029840)	3.48	-0.47	-1.38	0.15	0.67	1
Mesdc2	1	146037426..146043097	27.14	-0.53	-1.44	0.00666	0.06	1
Cemip	1	complement(146069771..146226462)	82.24	-4.65	-25.07	0	0	0
Abhd17c	1	complement(146248503..146289465)	2.73	-0.65	-1.56	0.11	0.52	1
U1_10	1	146310294..146310452	0	NaN	NaN	NaN	NaN	NaN
AABR07004495.1	1	complement(146347014..146348053)	0	NaN	NaN	NaN	NaN	NaN
Arnt2	1	complement(146399217..146556171)	0.89	1.97	3.91	5.38e-05	0.00103	1
Fah	1	complement(146713676..146736261)	7.02	1.22	2.32	0.000414	0.00618	1
Zfand6	1	complement(146745859..146823762)	22.16	0.2	1.15	0.31	0.99	1
U6_41	1	complement(146766548..146766654)	0	NaN	NaN	NaN	NaN	NaN
AABR07004497.1	1	complement(146824787..146824903)	0	NaN	NaN	NaN	NaN	NaN
LOC690082	1	complement(146966527..146968689)	4.31	-3.26	-9.6	1.3e-09	6.3e-08	4.24e-05
LOC100366231	1	146976975..146989858	81.51	-2.38	-5.22	8.83e-13	6.56e-11	2.88e-08
[truncated: 30,625 more rows]
